# Supplementary material for: Identification of apoptosis-related microRNAs and their target genes in myocardial infarction post-transplantation with skeletal myoblasts
Source: J Transl Med. 2015 Aug 19;13:270. doi: 10.1186/s12967-015-0603-0 (PMC4539916; doi:10.1186/s12967-015-0603-0)
Supplement: Additional file 4: — Table S4. Primary data of microRNA arrays in rat hart simples. 1, Sham group; 2, MI group; 3, SkM group. [file 12967_2015_603_MOESM4_ESM.xls]

## Sheet: 1 vs 2
# Condition pairs: 1 vs 2 # Fold Change cut-off: 2 # Column "ID": array ID of the probes, each miRNA always has its unique probe, but some miRNAs may have two different probes. # Column "Name": the name of each miRNA. # Column "Fold change": the ratio of normalized intensities between two conditions (use normalized data, ratio scale). # Column "ForeGround": the foreground intensity of each probe.…
1 vs 2 2 fold up regulated miRNAs
		Fold change	ForeGround		ForeGround-BackGround		Normalized
ID	Name	1 vs 2	2	1	2	1	2	1
42826	rno-miR-300-5p	4.42823	148	439.5	109	401.5	0.660606	2.92532
11271	rno-miR-349	2.81762	56	75	16	37.5	0.0969697	0.273224
42938	rno-miR-343	3.28164	61	90	18.5	50.5	0.112121	0.367942
31388	rno-miR-291a-5p	2.68488	216	409	165	368.5	1	2.68488
146038	rno-miR-504	3.17721	64	93.5	21	55.5	0.127273	0.404372
145638	rno-miR-29a-5p	2.85273	164	328.5	122	289.5	0.739394	2.10929
148301	rno-miR-293-3p	4.21021	158	450	117.5	411.5	0.712121	2.99818
27565	rno-miR-423-5p	3.66769	102	218.5	59	180	0.357576	1.31148
17896	rno-miR-21-3p	2.95211	122.5	243.5	84.5	207.5	0.512121	1.51184
42706	rno-miR-325-3p	2.0461	642.5	1064.5	604	1028	3.66061	7.48998
42530	rno-let-7a-2-3p	3.688	195	513	155	475.5	0.939394	3.46448
28547	rno-miR-675-5p	2.08781	368	609	328.5	570.5	1.99091	4.15665
145705	rno-miR-431	2.0444	128.5	186.5	88.5	150.5	0.536364	1.09654
148627	rno-miR-615	3.23347	54	75.5	14.5	39	0.0878788	0.284153
148044	rno-miR-450a-3p	2.12134	252.5	414.5	214.5	378.5	1.3	2.75774
168890	rno-miR-1306-5p	3.95418	94	176	41.5	136.5	0.251515	0.994536
11229	rno-miR-341	2.51366	132	232.5	93.5	195.5	0.566667	1.42441
11235	rno-miR-351-5p	2.51211	497	992	457.5	956	2.77273	6.96539
148099	rno-miR-344b-2-3p	2.22954	427	755.5	388.5	720.5	2.35455	5.24954
46210	rno-miR-1249	2.17395	99.5	145	60	108.5	0.363636	0.790528
19601	rno-miR-211-5p	3.21761	56.5	83	17	45.5	0.10303	0.331512
11245	rno-miR-433-5p	2.03447	195	303.5	156	264	0.945455	1.9235
42738	rno-miR-340-3p	3.64343	120.5	284	81.5	247	0.493939	1.79964
27536	rno-miR-190a-5p	2.16393	74.5	80	22.5	40.5	0.136364	0.295082
145753	rno-miR-484	3.00178	122.5	242	81.5	203.5	0.493939	1.4827
148390	rno-miR-19a-5p	5.73135	62.5	141.5	21.5	102.5	0.130303	0.746812
148404	rno-miR-299b-5p	2.98474	53.5	73.5	14.5	36	0.0878788	0.262295
42899	rno-miR-377-5p	2.23601	496.5	886	457	850	2.7697	6.19308
46251	rno-miR-1193-3p	2.57547	305	609	267	572	1.61818	4.16758
145970	rno-miR-129-2-3p	2.34304	87	133	49	95.5	0.29697	0.695811
148081	rno-miR-3102	2.44731	92.5	148	56	114	0.339394	0.830601
42752	rno-miR-872-3p	2.1304	334	558	294	521	1.78182	3.79599
147366	rno-miR-320-5p	3.83555	49.5	72	10.5	33.5	0.0636364	0.24408
46219	rno-miR-1306-5p	2.73354	79.5	132.5	42	95.5	0.254545	0.695811
42538	rno-miR-196a-3p	7.02611	63	170.5	22.5	131.5	0.136364	0.958106
148583	rno-miR-3584-3p	2.8339	283	613.5	243.5	574	1.47576	4.18215
148261	rno-miR-208a-5p	2.68591	253.5	517.5	213.5	477	1.29394	3.47541
148069	rno-miR-129-1-3p/rno-miR-129-2-3p	2.37179	225	405.5	184.5	364	1.11818	2.65209
46297	rno-miR-3085	2.71494	99.5	172.5	60	135.5	0.363636	0.98725
42452	rno-miR-141-5p	3.62855	122	286	82	247.5	0.49697	1.80328
148126	rno-miR-3550	2.18356	63	80	24.5	44.5	0.148485	0.324226
148229	rno-miR-3557-5p	2.94663	154.5	324	117.5	288	0.712121	2.09836
148385	rno-miR-331-5p	2.44916	1072	2141	1033.5	2105.5	6.26364	15.3406
148526	rno-miR-3548	2.8051	69	105	30	70	0.181818	0.510018
148456	rno-miR-3547	2.04134	140	207	101	171.5	0.612121	1.24954
145708	rno-miR-324-3p	2.2817	88	130.5	49	93	0.29697	0.677596
148360	rno-miR-375-5p	2.00584	221.5	342	182.5	304.5	1.10606	2.21858
148502	rno-miR-3549	4.62842	48.5	75.5	10	38.5	0.0606061	0.28051
42694	rno-miR-485-3p	2.20765	203.5	339.5	165	303	1	2.20765
148318	rno-miR-3574	2.76503	55	71.5	15	34.5	0.0909091	0.251366
148078	rno-miR-3577	2.39614	111	182	73	145.5	0.442424	1.06011
148343	rno-miR-3568	2.87695	183	383	145	347	0.878788	2.52823
42739	rno-miR-339-5p	3.54215	77.5	120.5	28	82.5	0.169697	0.601093
42475	rno-miR-221-5p	2.09007	194.5	303	153	266	0.927273	1.93807
42902	rno-miR-185-5p	6.69043	74.5	230.5	34.5	192	0.209091	1.39891
13177	rno-miR-143-3p	2.04103	1210	2014.5	1163	1974.5	7.04848	14.3862
145640	rno-miR-328a-3p	2.33871	162	271	119	231.5	0.721212	1.6867
148668	rno-miR-378a-3p	3.36113	486	1250.5	433.5	1212	2.62727	8.8306
148026	rno-miR-3566	2.68724	64	94	25.5	57	0.154545	0.415301
168968	rno-miR-147	3.78779	138	351.5	99.5	313.5	0.60303	2.28415
1 vs 2 2 fold down regulated miRNAs
		Fold change	ForeGround		ForeGround-BackGround		Normalized
ID	Name	1 vs 2	2	1	2	1	2	1
11052	rno-miR-31a-5p	0.0132782	628.5	44.5	588.5	6.5	3.56667	0.0473588
17506	rno-miR-24-3p	0.198691	2077.5	374	2036	336.5	12.3394	2.45173
10919	rno-miR-103-3p	0.103002	447.5	73.5	408.5	35	2.47576	0.255009
146079	rno-miR-547-3p	0.160291	69.5	42	30	4	0.181818	0.0291439
146177	rno-miR-3585-5p	0.135585	106	45	66.5	7.5	0.40303	0.0546448
145838	rno-miR-125b-1-3p	0.300546	71.5	44.5	32	8	0.193939	0.0582878
145678	rno-miR-150-5p	0.48832	4190	1724.5	4149.5	1685.5	25.1485	12.2805
147199	rno-miR-27b-3p	0.0301466	856.5	58.5	817.5	20.5	4.95455	0.149362
147165	rno-let-7b-5p	0.0479436	2045.5	117.5	2006	80	12.1576	0.582878
148469	rno-miR-412-5p	0.0354627	209	42.5	169.5	5	1.02727	0.0364299
148477	rno-miR-1843-5p	0.452771	155.5	84	115.5	43.5	0.7	0.31694
11234	rno-miR-350	0.298063	159	67.5	121	30	0.733333	0.218579
28191	rno-miR-30e-5p	0.296666	2132	554.5	2091	516	12.6727	3.75956
11260	rno-miR-151-5p	0.26523	254.5	86	208.5	46	1.26364	0.335155
14313	rno-miR-499-5p	0.314132	496	157.5	453.5	118.5	2.74848	0.863388
13485	rno-miR-10a-5p	0.434636	176	86.5	130	47	0.787879	0.342441
30787	rno-miR-125b-5p	0.12913	5599	633.5	5558	597	33.6848	4.34973
28250	rno-miR-872-5p	0.0122672	89.5	38.5	49	0.5	0.29697	0.00364299
11273	rno-miR-352	0.069025	248	49.5	209	12	1.26667	0.0874317
42479	rno-miR-29b-1-5p	0.356899	71.5	45.5	32	9.5	0.193939	0.0692168
42913	rno-miR-345-3p	0.35505	134	65.5	96.5	28.5	0.584848	0.20765
42865	rno-miR-181a-5p	0.079615	192.5	47.5	151	10	0.915152	0.0728597
10138	rno-miR-130a-3p	0.105778	694.5	95	653.5	57.5	3.96061	0.418944
146086	rno-miR-30a-5p	0.0795339	1022.5	101.5	982.5	65	5.95455	0.473588
148172	rno-miR-216a-3p	0.460838	68.5	48	30	11.5	0.181818	0.0837887
11202	rno-miR-151-3p	0.262503	197.5	71.5	158	34.5	0.957576	0.251366
17676	rno-miR-152-3p	0.0159759	641	45.5	602	8	3.64848	0.0582878
46483	rno-miR-27a-3p	0.0917458	229	51.5	190	14.5	1.15152	0.105647
10306	rno-miR-146b-5p	0.209959	215.5	66.5	177.5	31	1.07576	0.225865
31026	rno-miR-101a-3p	0.280356	2771	674	2731.5	637	16.5545	4.64117
11040	rno-miR-29b-3p	0.192756	156.5	56	118.5	19	0.718182	0.138434
148284	rno-miR-208b-3p	0.199199	383.5	94.5	344	57	2.08485	0.415301
42744	rno-miR-23a-3p	0.323846	2091.5	589.5	2051	552.5	12.4303	4.0255
146008	rno-miR-26b-5p	0.366638	665.5	228.5	623	190	3.77576	1.38434
148089	rno-miR-208a-3p	0.415766	3797.5	1337	3757.5	1299.5	22.7727	9.46812
42953	rno-miR-101b-3p	0.407397	370	149	330.5	112	2.00303	0.816029
33902	rno-miR-128-3p	0.0369903	104.5	38	65	2	0.393939	0.0145719
17624	rno-miR-532-5p	0.106861	83	39	45	4	0.272727	0.0291439
19585	rno-miR-148b-3p	0.215531	165	59	125.5	22.5	0.760606	0.163934
14272	rno-miR-542-3p	0.18086	96	45.5	56.5	8.5	0.342424	0.0619308
145859	rno-miR-33-5p	0.021576	930.5	50.5	891.5	16	5.40303	0.116576
42923	rno-miR-30c-5p	0.185278	20552.5	3198.5	20513.5	3161.5	124.324	23.0346
33596	rno-miR-126a-5p	0.0898373	408	65.5	368	27.5	2.2303	0.200364
146012	rno-miR-1949	0.143251	467.5	89	428	51	2.59394	0.371585
169408	rno-miR-181d-5p	0.400729	409.5	161	370.5	123.5	2.24545	0.899818
11182	rno-miR-98-5p	0.32691	109	55	57	15.5	0.345455	0.112933
10923	rno-miR-107-3p	0.137206	222	57	184	21	1.11515	0.153005
29802	rno-miR-144-3p	0.372207	319	123	281	87	1.70303	0.63388
17732	rno-miR-192-5p	0.218579	78.5	42	38.5	7	0.233333	0.0510018
42669	rno-miR-505-3p	0.2454	255	81.5	218	44.5	1.32121	0.324226
168772	rno-miR-224-5p	0.0751366	109.5	39.5	72	4.5	0.436364	0.0327869
10986	rno-miR-193-3p	0.174062	557.5	112	518	75	3.13939	0.546448
18739	rno-miR-186-5p	0.291619	139.5	62.5	101	24.5	0.612121	0.178506
42682	rno-miR-25-3p	0.316365	77.5	45.5	38	10	0.230303	0.0728597
14300	rno-miR-29c-5p	0.154827	105	45	66	8.5	0.4	0.0619308
10998	rno-miR-19b-3p	0.144708	93	43	54	6.5	0.327273	0.0473588
145968	rno-let-7d-5p	0.116538	431.5	76	392	38	2.37576	0.276867
145714	rno-miR-28-3p	0.125228	87.5	41.5	48	5	0.290909	0.0364299
19595	rno-miR-30a-3p	0.105558	141.5	43.5	102.5	9	0.621212	0.0655738
4700	rno-miR-140-5p	0.192717	105	46.5	65.5	10.5	0.39697	0.0765027
10947	rno-miR-142-3p	0.0237051	571	46.5	532.5	10.5	3.22727	0.0765027
42823	rno-miR-27b-5p	0.162458	75	39	37	5	0.224242	0.0364299
145798	rno-miR-142-5p	0.115179	123.5	42.5	83.5	8	0.506061	0.0582878
146137	rno-miR-133a-3p	0.456914	9262	3539	9222	3505	55.8909	25.5373
147198	rno-miR-26a-5p	0.0686963	1334.5	108.5	1295	74	7.84848	0.539162
148253	rno-miR-130a-5p	0.429352	74	47.5	35	12.5	0.212121	0.0910747
148519	rno-miR-3580-3p	0.169051	1443.5	232.5	1404.5	197.5	8.51212	1.43898
27544	rno-miR-363-5p	0.448222	241	114.5	202.5	75.5	1.22727	0.550091
42708	rno-miR-99a-5p	0.334826	604.5	194.5	565.5	157.5	3.42727	1.14754
11041	rno-miR-29c-3p	0.154173	365	79	327.5	42	1.98485	0.306011
42630	rno-miR-140-3p	0.145142	1458.5	209.5	1420.5	171.5	8.60909	1.24954
27533	rno-miR-320-3p	0.119911	234	56.5	195.5	19.5	1.18485	0.142077
9938	rno-let-7i-5p	0.0301738	1174.5	66.5	1135.5	28.5	6.88182	0.20765
11020	rno-miR-22-3p	0.196377	5114.5	865.5	5075	829	30.7576	6.04007
4610	rno-miR-126a-3p	0.0211857	2933	87.5	2894	51	17.5394	0.371585
11007	rno-miR-206-3p	0.479942	167	89.5	129	51.5	0.781818	0.375228
13148	rno-miR-195-5p	0.0213672	1642.5	64	1603.5	28.5	9.71818	0.20765
168687	rno-miR-29a-3p	0.118625	1058	136	1018.5	100.5	6.17273	0.73224
17280	rno-miR-15b-5p	0.483997	116	69	77	31	0.466667	0.225865
42866	rno-miR-451-5p	0.395328	781.5	280	742	244	4.49697	1.77778
29562	rno-miR-199a-5p	0.00874144	3818	61.5	3782	27.5	22.9212	0.200364
11024	rno-miR-223-3p	0.182761	544.5	111.5	506.5	77	3.0697	0.56102
42532	rno-miR-22-5p	0.221882	963	206	926.5	171	5.61515	1.2459
147162	rno-let-7a-5p	0.0539186	641	61.5	602	27	3.64848	0.196721
147506	rno-miR-21-5p	0.0400951	937	64	899.5	30	5.45152	0.218579
13179	rno-miR-455-5p	0.336612	74.5	46.5	37.5	10.5	0.227273	0.0765027
10972	rno-miR-181b-5p	0.427223	98	58	60.5	21.5	0.366667	0.156648
42641	rno-miR-145-5p	0.139779	1468.5	203.5	1432	166.5	8.67879	1.21311
14294	rno-miR-1-3p	0.156807	475.5	93	437	57	2.64848	0.415301
30687	rno-miR-93-5p	0.133576	102	42.5	63	7	0.381818	0.0510018
145943	rno-miR-100-5p	0.143239	157.5	50	117.5	14	0.712121	0.102004
145845	rno-miR-20a-5p	0.0258984	758	49.5	719.5	15.5	4.36061	0.112933
169075	rno-miR-92a-3p	0.352233	430	152	392.5	115	2.37879	0.837887
13143	rno-miR-301a-3p	0.185905	89	46	48.5	7.5	0.293939	0.0546448
148309	rno-miR-3068-3p	0.435966	829	320.5	779	282.5	4.72121	2.05829
13150	rno-miR-322-5p	0.0696247	167	41.5	129.5	7.5	0.784848	0.0546448
11014	rno-miR-214-3p	0.31899	616	188.5	578.5	153.5	3.50606	1.1184
10985	rno-miR-191a-5p	0.344744	1329	404.5	1292	370.5	7.8303	2.69945
146049	rno-miR-28-5p	0.242643	92	46	54.5	11	0.330303	0.0801457
169330	rno-miR-23b-3p	0.19438	7085.5	1176	7047.5	1139.5	42.7121	8.30237

## Sheet: 1 vs 3
# Condition pairs: 1 vs 3 # Fold Change cut-off: 2 # Column "ID": array ID of the probes, each miRNA always has its unique probe, but some miRNAs may have two different probes. # Column "Name": the name of each miRNA. # Column "Fold change": the ratio of normalized intensities between two conditions (use normalized data, ratio scale). # Column "ForeGround": the foreground intensity of each probe.…
1 vs 3 2 fold up regulated miRNAs
		Fold change	ForeGround		ForeGround-BackGround		Normalized
ID	Name	1 vs 3	3	1	3	1	3	1
42826	rno-miR-300-5p	4.70357	156	439.5	120.5	401.5	0.621935	2.92532
42645	rno-miR-878	2.15164	99.5	132.5	62	94.5	0.32	0.688525
11271	rno-miR-349	2.78617	57	75	19	37.5	0.0980645	0.273224
148322	rno-miR-3541	2.01335	189	254.5	152.5	217.5	0.787097	1.5847
42938	rno-miR-343	3.96048	59	90	18	50.5	0.0929032	0.367942
146038	rno-miR-504	4.01779	60.5	93.5	19.5	55.5	0.100645	0.404372
148301	rno-miR-293-3p	5.80897	137.5	450	100	411.5	0.516129	2.99818
17896	rno-miR-21-3p	2.91462	138.5	243.5	100.5	207.5	0.51871	1.51184
168708	rno-miR-296-5p	2.44687	97	140.5	60	104	0.309677	0.757741
42706	rno-miR-325-3p	2.24641	682	1064.5	646	1028	3.33419	7.48998
42530	rno-let-7a-2-3p	3.9955	204	513	168	475.5	0.867097	3.46448
145705	rno-miR-431	4.66933	79	186.5	45.5	150.5	0.234839	1.09654
148627	rno-miR-615	3.55191	50.5	75.5	15.5	39	0.08	0.284153
148044	rno-miR-450a-3p	2.80479	226	414.5	190.5	378.5	0.983226	2.75774
148595	rno-miR-34a-3p	2.01292	64	77	27	38.5	0.139355	0.28051
168890	rno-miR-1306-5p	4.0144	87.5	176	48	136.5	0.247742	0.994536
11229	rno-miR-341	2.95165	131	232.5	93.5	195.5	0.482581	1.42441
11235	rno-miR-351-5p	3.43833	430	992	392.5	956	2.02581	6.96539
148099	rno-miR-344b-2-3p	2.68718	419.5	755.5	378.5	720.5	1.95355	5.24954
46210	rno-miR-1249	3.15804	83.5	145	48.5	108.5	0.250323	0.790528
19601	rno-miR-211-5p	3.13319	56.5	83	20.5	45.5	0.105806	0.331512
42763	rno-miR-347	2.03207	114	149	78.5	113	0.405161	0.823315
145742	rno-miR-935	2.26227	153	226	117	187.5	0.603871	1.36612
42738	rno-miR-340-3p	3.87422	126.5	284	90	247	0.464516	1.79964
145753	rno-miR-484	3.39967	121.5	242	84.5	203.5	0.436129	1.4827
148404	rno-miR-299b-5p	2.47901	55.5	73.5	20.5	36	0.105806	0.262295
42899	rno-miR-377-5p	3.39918	388	886	353	850	1.82194	6.19308
46251	rno-miR-1193-3p	3.62907	259	609	222.5	572	1.14839	4.16758
145970	rno-miR-129-2-3p	3.24851	77	133	41.5	95.5	0.214194	0.695811
148081	rno-miR-3102	3.5762	82	148	45	114	0.232258	0.830601
148584	rno-miR-3572	2.59814	898	1621.5	862	1586.5	4.44903	11.5592
42752	rno-miR-872-3p	2.12565	382	558	346	521	1.78581	3.79599
147366	rno-miR-320-5p	2.36453	54.5	72	20	33.5	0.103226	0.24408
148278	rno-miR-138-2-3p	2.65832	111.5	182	77	145	0.397419	1.05647
148046	rno-miR-344a/rno-miR-344a-5p	3.07788	66	104.5	30.5	66.5	0.157419	0.484517
46219	rno-miR-1306-5p	3.32872	76	132.5	40.5	95.5	0.209032	0.695811
42538	rno-miR-196a-3p	3.20057	95	170.5	58	131.5	0.299355	0.958106
148583	rno-miR-3584-3p	3.10456	297	613.5	261	574	1.3471	4.18215
148069	rno-miR-129-1-3p/rno-miR-129-2-3p	2.18657	273	405.5	235	364	1.2129	2.65209
46297	rno-miR-3085	3.71417	87.5	172.5	51.5	135.5	0.265806	0.98725
42452	rno-miR-141-5p	3.0919	148	286	113	247.5	0.583226	1.80328
17898	rno-miR-99b-3p	2.22559	91.5	123.5	55.5	87.5	0.286452	0.637523
145820	rno-let-7c-5p	3.35899	258.5	571	224	533	1.15613	3.88342
148126	rno-miR-3550	2.46348	61	80	25.5	44.5	0.131613	0.324226
148482	rno-miR-874-5p	2.23077	75.5	102	40.5	64	0.209032	0.466302
148488	rno-miR-3590-5p	2.03445	138	184.5	102	147	0.526452	1.07104
148229	rno-miR-3557-5p	3.02273	170	324	134.5	288	0.694194	2.09836
148385	rno-miR-331-5p	2.33759	1308.5	2141	1271.5	2105.5	6.56258	15.3406
148526	rno-miR-3548	2.82332	71	105	35	70	0.180645	0.510018
148456	rno-miR-3547	2.60322	129	207	93	171.5	0.48	1.24954
145708	rno-miR-324-3p	2.1347	99	130.5	61.5	93	0.317419	0.677596
148360	rno-miR-375-5p	2.80032	189	342	153.5	304.5	0.792258	2.21858
42500	rno-miR-483-3p	2.49755	113	173.5	78	138	0.402581	1.00546
42462	rno-miR-883-5p	2.00756	158	209	122	173.5	0.629677	1.26412
148502	rno-miR-3549	2.93777	54.5	75.5	18.5	38.5	0.0954839	0.28051
42694	rno-miR-485-3p	2.15482	234.5	339.5	198.5	303	1.02452	2.20765
148318	rno-miR-3574	2.02926	59.5	71.5	24	34.5	0.123871	0.251366
148078	rno-miR-3577	2.68492	112	182	76.5	145.5	0.394839	1.06011
148343	rno-miR-3568	3.51143	175	383	139.5	347	0.72	2.52823
42475	rno-miR-221-5p	2.64437	179.5	303	142	266	0.732903	1.93807
42902	rno-miR-185-5p	2.35685	157.5	230.5	115	192	0.593548	1.39891
145640	rno-miR-328a-3p	3.69264	132	271	88.5	231.5	0.456774	1.6867
148026	rno-miR-3566	2.77464	65.5	94	29	57	0.149677	0.415301
168968	rno-miR-147	3.56899	160.5	351.5	124	313.5	0.64	2.28415
42963	rno-miR-742-3p	3.08416	126.5	236	92	201	0.474839	1.46448
11078	rno-miR-365-3p	2.16863	105.5	141	69	106	0.356129	0.772313
168689	rno-miR-361-3p	2.40943	131.5	197.5	95.5	163	0.492903	1.18761
1 vs 3 2 fold down regulated miRNAs
		Fold change	ForeGround		ForeGround-BackGround		Normalized
ID	Name	1 vs 3	3	1	3	1	3	1
11052	rno-miR-31a-5p	0.0275136	370.5	44.5	333.5	6.5	1.72129	0.0473588
17506	rno-miR-24-3p	0.314065	1549.5	374	1512.5	336.5	7.80645	2.45173
10919	rno-miR-103-3p	0.231419	250	73.5	213.5	35	1.10194	0.255009
146177	rno-miR-3585-5p	0.311395	70.5	45	34	7.5	0.175484	0.0546448
147199	rno-miR-27b-3p	0.185506	193	58.5	156	20.5	0.805161	0.149362
147165	rno-let-7b-5p	0.111209	1052	117.5	1015.5	80	5.24129	0.582878
148469	rno-miR-412-5p	0.193378	73	42.5	36.5	5	0.188387	0.0364299
28191	rno-miR-30e-5p	0.488378	1534.5	554.5	1491.5	516	7.69806	3.75956
11260	rno-miR-151-5p	0.263968	288	86	246	46	1.26968	0.335155
14313	rno-miR-499-5p	0.389933	467.5	157.5	429	118.5	2.21419	0.863388
13485	rno-miR-10a-5p	0.295536	263.5	86.5	224.5	47	1.15871	0.342441
46917	rno-miR-205	0.425738	72.5	49	31.5	9.5	0.162581	0.0692168
169336	rno-miR-17-5p	0.210068	123.5	52.5	84	12.5	0.433548	0.0910747
30787	rno-miR-125b-5p	0.182435	4658.5	633.5	4619.5	597	23.8426	4.34973
11273	rno-miR-352	0.256665	103	49.5	66	12	0.340645	0.0874317
42865	rno-miR-181a-5p	0.08353	206	47.5	169	10	0.872258	0.0728597
10138	rno-miR-130a-3p	0.110436	771.5	95	735	57.5	3.79355	0.418944
146086	rno-miR-30a-5p	0.169922	577.5	101.5	540	65	2.7871	0.473588
11202	rno-miR-151-3p	0.46383	141	71.5	105	34.5	0.541935	0.251366
17676	rno-miR-152-3p	0.0326867	382	45.5	345.5	8	1.78323	0.0582878
46483	rno-miR-27a-3p	0.409381	87	51.5	50	14.5	0.258065	0.105647
10306	rno-miR-146b-5p	0.28696	188.5	66.5	152.5	31	0.787097	0.225865
31026	rno-miR-101a-3p	0.398681	2292	674	2255.5	637	11.6413	4.64117
11040	rno-miR-29b-3p	0.30479	124.5	56	88	19	0.454194	0.138434
148284	rno-miR-208b-3p	0.162884	530.5	94.5	494	57	2.54968	0.415301
42744	rno-miR-23a-3p	0.346102	2290	589.5	2253.5	552.5	11.631	4.0255
145677	rno-miR-139-5p	0.453617	232.5	100	194.5	62.5	1.00387	0.455373
146008	rno-miR-26b-5p	0.400919	708	228.5	669	190	3.4529	1.38434
148089	rno-miR-208a-3p	0.495663	3738	1337	3701	1299.5	19.1019	9.46812
148175	rno-miR-1843-3p	0.273673	497.5	127.5	456.5	88.5	2.35613	0.644809
10928	rno-miR-125a-5p	0.488267	1525	550.5	1487.5	514.5	7.67742	3.74863
42953	rno-miR-101b-3p	0.40907	427	149	386.5	112	1.99484	0.816029
17624	rno-miR-532-5p	0.185135	71	39	30.5	4	0.157419	0.0291439
19585	rno-miR-148b-3p	0.24246	170	59	131	22.5	0.676129	0.163934
14272	rno-miR-542-3p	0.319976	76.5	45.5	37.5	8.5	0.193548	0.0619308
145859	rno-miR-33-5p	0.0450379	541	50.5	501.5	16	2.58839	0.116576
168872	rno-miR-24-1-5p	0.493367	284.5	123.5	247.5	86.5	1.27742	0.630237
42923	rno-miR-30c-5p	0.371944	12034	3198.5	11999	3161.5	61.9303	23.0346
146012	rno-miR-1949	0.335639	250.5	89	214.5	51	1.1071	0.371585
10995	rno-miR-199a-3p	0.231782	643.5	138.5	606	99.5	3.12774	0.724954
11182	rno-miR-98-5p	0.442034	88	55	49.5	15.5	0.255484	0.112933
27536	rno-miR-190a-5p	0.357326	198	80	160	40.5	0.825806	0.295082
11065	rno-miR-335	0.161993	66.5	42	30.5	3.5	0.157419	0.0255009
10925	rno-miR-10b-5p	0.380062	88	52	52	14	0.268387	0.102004
42670	rno-miR-500-3p	0.396609	142.5	68	105	29.5	0.541935	0.214936
11022	rno-miR-221-3p	0.240697	145	57.5	108.5	18.5	0.56	0.134791
30768	rno-miR-674-5p	0.395953	119	62.5	82	23	0.423226	0.167577
17825	rno-miR-338-5p	0.490159	71.5	51	36	12.5	0.185806	0.0910747
10923	rno-miR-107-3p	0.24299	160	57	122	21	0.629677	0.153005
13140	rno-miR-138-5p	0.363609	69	45.5	33	8.5	0.170323	0.0619308
29802	rno-miR-144-3p	0.376731	362	123	326	87	1.68258	0.63388
17732	rno-miR-192-5p	0.304049	68.5	42	32.5	7	0.167742	0.0510018
42669	rno-miR-505-3p	0.479533	167	81.5	131	44.5	0.676129	0.324226
4040	rno-miR-9a-5p	0.270729	72	46	36.5	7	0.188387	0.0510018
168772	rno-miR-224-5p	0.204918	67	39.5	31	4.5	0.16	0.0327869
18739	rno-miR-186-5p	0.384285	125.5	62.5	90	24.5	0.464516	0.178506
10998	rno-miR-19b-3p	0.116889	114	43	78.5	6.5	0.405161	0.0473588
145968	rno-let-7d-5p	0.091385	623.5	76	587	38	3.02968	0.276867
11247	rno-miR-434-5p	0.485732	130	70	93	32	0.48	0.233151
42847	rno-miR-497-5p	0.490159	109	64	72	25	0.371613	0.182149
10997	rno-miR-19a-3p	0.161332	89	45.5	52.5	6	0.270968	0.0437158
11053	rno-miR-32-5p	0.152025	70	42	32.5	3.5	0.167742	0.0255009
19595	rno-miR-30a-3p	0.177691	107	43.5	71.5	9	0.369032	0.0655738
4700	rno-miR-140-5p	0.12352	155.5	46.5	120	10.5	0.619355	0.0765027
10947	rno-miR-142-3p	0.0228037	685.5	46.5	650	10.5	3.35484	0.0765027
145798	rno-miR-142-5p	0.186665	95.5	42.5	60.5	8	0.312258	0.0582878
147198	rno-miR-26a-5p	0.131648	827	108.5	793.5	74	4.09548	0.539162
148519	rno-miR-3580-3p	0.354035	823	232.5	787.5	197.5	4.06452	1.43898
11041	rno-miR-29c-3p	0.111238	569.5	79	533	42	2.75097	0.306011
42630	rno-miR-140-3p	0.449164	574	209.5	539	171.5	2.78194	1.24954
27533	rno-miR-320-3p	0.173128	194	56.5	159	19.5	0.820645	0.142077
9938	rno-let-7i-5p	0.0676172	630	66.5	595	28.5	3.07097	0.20765
11020	rno-miR-22-3p	0.234217	5033	865.5	4996.5	829	25.7884	6.04007
4610	rno-miR-126a-3p	0.0228917	3181	87.5	3145	51	16.2323	0.371585
13148	rno-miR-195-5p	0.0368427	1128	64	1092	28.5	5.63613	0.20765
168687	rno-miR-29a-3p	0.134475	1090.5	136	1055	100.5	5.44516	0.73224
19582	rno-miR-106b-5p	0.459717	188.5	88	152	49.5	0.784516	0.360656
17280	rno-miR-15b-5p	0.226743	229.5	69	193	31	0.996129	0.225865
10967	rno-miR-16-5p	0.233695	1227.5	235	1190	197	6.14194	1.43534
42866	rno-miR-451-5p	0.216428	1626	280	1591.5	244	8.21419	1.77778
29562	rno-miR-199a-5p	0.0192849	2048	61.5	2013	27.5	10.3897	0.200364
30033	rno-miR-877	0.495318	92	54.5	57	20	0.294194	0.145719
11024	rno-miR-223-3p	0.306622	388.5	111.5	354.5	77	1.82968	0.56102
42532	rno-miR-22-5p	0.429526	597	206	562	171	2.90065	1.2459
147162	rno-let-7a-5p	0.0937632	442	61.5	406.5	27	2.09806	0.196721
147506	rno-miR-21-5p	0.072146	621.5	64	587	30	3.02968	0.218579
168586	rno-miR-34a-5p	0.387067	253.5	95	217	59.5	1.12	0.433515
42641	rno-miR-145-5p	0.313806	784.5	203.5	749	166.5	3.86581	1.21311
14294	rno-miR-1-3p	0.36002	259.5	93	223.5	57	1.15355	0.415301
30687	rno-miR-93-5p	0.0816661	156.5	42.5	121	7	0.624516	0.0510018
145943	rno-miR-100-5p	0.138689	177.5	50	142.5	14	0.735484	0.102004
145845	rno-miR-20a-5p	0.0775911	316.5	49.5	282	15.5	1.45548	0.112933
13143	rno-miR-301a-3p	0.0827143	164.5	46	128	7.5	0.660645	0.0546448
10952	rno-miR-146a-5p	0.451643	360	140.5	323.5	103.5	1.66968	0.754098
146112	rno-miR-30b-5p	0.471583	1633.5	571	1598.5	534	8.25032	3.89071
13150	rno-miR-322-5p	0.12383	121	41.5	85.5	7.5	0.44129	0.0546448
10985	rno-miR-191a-5p	0.452048	1192	404.5	1157	370.5	5.97161	2.69945
146049	rno-miR-28-5p	0.284922	93	46	54.5	11	0.28129	0.0801457
169330	rno-miR-23b-3p	0.24162	6694.5	1176	6657.5	1139.5	34.3613	8.30237

## Sheet: 2 vs 3
# Condition pairs: 2 vs 3 # Fold Change cut-off: 2 # Column "ID": array ID of the probes, each miRNA always has its unique probe, but some miRNAs may have two different probes. # Column "Name": the name of each miRNA. # Column "Fold change": the ratio of normalized intensities between two conditions (use normalized data, ratio scale). # Column "ForeGround": the foreground intensity of each probe.…
2 vs 3 2 fold up regulated miRNAs
		Fold change	ForeGround		ForeGround-BackGround		Normalized
ID	Name	2 vs 3	3	2	3	2	3	2
11052	rno-miR-31a-5p	2.07209	370.5	628.5	333.5	588.5	1.72129	3.56667
10919	rno-miR-103-3p	2.24674	250	447.5	213.5	408.5	1.10194	2.47576
146079	rno-miR-547-3p	3.70813	46.5	69.5	9.5	30	0.0490323	0.181818
146177	rno-miR-3585-5p	2.29668	70.5	106	34	66.5	0.175484	0.40303
145838	rno-miR-125b-1-3p	2.03112	54.5	71.5	18.5	32	0.0954839	0.193939
147199	rno-miR-27b-3p	6.15348	193	856.5	156	817.5	0.805161	4.95455
147165	rno-let-7b-5p	2.31958	1052	2045.5	1015.5	2006	5.24129	12.1576
148469	rno-miR-412-5p	5.45299	73	209	36.5	169.5	0.188387	1.02727
11234	rno-miR-350	2.51475	92.5	159	56.5	121	0.291613	0.733333
28250	rno-miR-872-5p	2.30152	62.5	89.5	25	49	0.129032	0.29697
11273	rno-miR-352	3.71843	103	248	66	209	0.340645	1.26667
42913	rno-miR-345-3p	2.0417	95	134	55.5	96.5	0.286452	0.584848
146086	rno-miR-30a-5p	2.13647	577.5	1022.5	540	982.5	2.7871	5.95455
17676	rno-miR-152-3p	2.046	382	641	345.5	602	1.78323	3.64848
46483	rno-miR-27a-3p	4.46212	87	229	50	190	0.258065	1.15152
145705	rno-miR-431	2.28397	79	128.5	45.5	88.5	0.234839	0.536364
148386	rno-miR-2964	2.31973	2037.5	3993.5	2001	3953	10.3277	23.9576
33902	rno-miR-128-3p	2.99317	63	104.5	25.5	65	0.131613	0.393939
145859	rno-miR-33-5p	2.08741	541	930.5	501.5	891.5	2.58839	5.40303
42923	rno-miR-30c-5p	2.00749	12034	20552.5	11999	20513.5	61.9303	124.324
33596	rno-miR-126a-5p	6.4018	102.5	408	67.5	368	0.348387	2.2303
42763	rno-miR-347	2.75236	114	223.5	78.5	184	0.405161	1.11515
146012	rno-miR-1949	2.34301	250.5	467.5	214.5	428	1.1071	2.59394
145742	rno-miR-935	2.07249	153	245.5	117	206.5	0.603871	1.25152
148277	rno-miR-3542	2.1854	53.5	74	18	33.5	0.0929032	0.20303
168772	rno-miR-224-5p	2.72727	67	109.5	31	72	0.16	0.436364
10986	rno-miR-193-3p	3.06427	234	557.5	198.5	518	1.02452	3.13939
42682	rno-miR-25-3p	2.97475	51.5	77.5	15	38	0.0774194	0.230303
14300	rno-miR-29c-5p	2.62712	64	105	29.5	66	0.152258	0.4
145714	rno-miR-28-3p	2.89044	55.5	87.5	19.5	48	0.100645	0.290909
148278	rno-miR-138-2-3p	3.08048	111.5	240.5	77	202	0.397419	1.22424
148046	rno-miR-344a/rno-miR-344a-5p	2.13674	66	94.5	30.5	55.5	0.157419	0.336364
42823	rno-miR-27b-5p	2.22805	55	75	19.5	37	0.100645	0.224242
148519	rno-miR-3580-3p	2.09425	823	1443.5	787.5	1404.5	4.06452	8.51212
42630	rno-miR-140-3p	3.09464	574	1458.5	539	1420.5	2.78194	8.60909
9938	rno-let-7i-5p	2.24093	630	1174.5	595	1135.5	3.07097	6.88182
11007	rno-miR-206-3p	2.68101	92	167	56.5	129	0.291613	0.781818
145820	rno-let-7c-5p	6.02323	258.5	1189.5	224	1149	1.15613	6.96364
148365	rno-miR-146a-3p	2.27659	60	86.5	24.5	47.5	0.126452	0.287879
169394	rno-miR-1843-5p	3.03158	139	306.5	104	268.5	0.536774	1.62727
29562	rno-miR-199a-5p	2.20615	2048	3818	2013	3782	10.3897	22.9212
13179	rno-miR-455-5p	2.59024	53	74.5	17	37.5	0.0877419	0.227273
42881	rno-miR-463-3p	2.20428	63	91	28.5	53.5	0.147097	0.324242
42641	rno-miR-145-5p	2.24501	784.5	1468.5	749	1432	3.86581	8.67879
14294	rno-miR-1-3p	2.29595	259.5	475.5	223.5	437	1.15355	2.64848
145845	rno-miR-20a-5p	2.99598	316.5	758	282	719.5	1.45548	4.36061
2 vs 3 2 fold down regulated miRNAs
		Fold change	ForeGround		ForeGround-BackGround		Normalized
ID	Name	2 vs 3	3	2	3	2	3	2
46917	rno-miR-205	0.260943	72.5	49.5	31.5	7	0.162581	0.0424242
27565	rno-miR-423-5p	0.326794	250	102	212	59	1.09419	0.357576
169336	rno-miR-17-5p	0.370446	123.5	77.5	84	26.5	0.433548	0.160606
145677	rno-miR-139-5p	0.326011	232.5	92.5	194.5	54	1.00387	0.327273
148175	rno-miR-1843-3p	0.15305	497.5	114	456.5	59.5	2.35613	0.360606
32608	rno-miR-761	0.433351	80.5	54	42	15.5	0.216774	0.0939394
10995	rno-miR-199a-3p	0.371068	643.5	234.5	606	191.5	3.12774	1.16061
27536	rno-miR-190a-5p	0.165128	198	74.5	160	22.5	0.825806	0.136364
10925	rno-miR-10b-5p	0.293561	88	52.5	52	13	0.268387	0.0787879
42670	rno-miR-500-3p	0.352273	142.5	80	105	31.5	0.541935	0.190909
11022	rno-miR-221-3p	0.254329	145	74	108.5	23.5	0.56	0.142424
30768	rno-miR-674-5p	0.22912	119	60	82	16	0.423226	0.0969697
10936	rno-miR-130b-3p	0.450126	67	61	30	11.5	0.154839	0.069697
148390	rno-miR-19a-5p	0.160293	193.5	62.5	157.5	21.5	0.812903	0.130303
13140	rno-miR-138-5p	0.338039	69	47	33	9.5	0.170323	0.0575758
42538	rno-miR-196a-3p	0.455525	95	63	58	22.5	0.299355	0.136364
10997	rno-miR-19a-3p	0.48088	89	62	52.5	21.5	0.270968	0.130303
17653	rno-miR-133a-5p	0.35918	253	112	212.5	65	1.09677	0.393939
19582	rno-miR-106b-5p	0.305149	188.5	79	152	39.5	0.784516	0.239394
17280	rno-miR-15b-5p	0.46848	229.5	116	193	77	0.996129	0.466667
10967	rno-miR-16-5p	0.448975	1227.5	494	1190	455	6.14194	2.75758
42887	rno-miR-331-3p	0.419985	105.5	68.5	68.5	24.5	0.353548	0.148485
42702	rno-miR-30c-1-3p	0.490506	77	56	39.5	16.5	0.203871	0.1
168586	rno-miR-34a-5p	0.284091	253.5	91	217	52.5	1.12	0.318182
13143	rno-miR-301a-3p	0.444928	164.5	89	128	48.5	0.660645	0.293939
42739	rno-miR-339-5p	0.214894	189	77.5	153	28	0.789677	0.169697
42902	rno-miR-185-5p	0.352273	157.5	74.5	115	34.5	0.593548	0.209091
10952	rno-miR-146a-5p	0.344832	360	136.5	323.5	95	1.66968	0.575758
13177	rno-miR-143-3p	0.383392	3599	1210	3562	1163	18.3845	7.04848
42827	rno-miR-652-3p	0.285794	225.5	93	189	46	0.975484	0.278788
148098	rno-miR-374-5p	0.493182	361.5	177.5	325	136.5	1.67742	0.827273
148668	rno-miR-378a-3p	0.348534	1497	486	1460.5	433.5	7.53806	2.62727
