# Supplementary material for: Identification of apoptosis-related microRNAs and their target genes in myocardial infarction post-transplantation with skeletal myoblasts
Source: J Transl Med. 2015 Aug 19;13:270. doi: 10.1186/s12967-015-0603-0 (PMC4539916; doi:10.1186/s12967-015-0603-0)
Supplement: Additional file 5: — Table S5. Restoring microRNA data of microRNA arrays in rat hart simples. [file 12967_2015_603_MOESM5_ESM.xls]

## Sheet: Sheet1
rno-miRNA name	Sham vs MI	Sham vs SkMs+MI
	Up(fold)	Down(fold)
rno-miR-291a-5p	2.68488	1.14352
rno-miR-29a-5p	2.85273	1.20343
rno-miR-423-5p	3.66769	1.2944
rno-miR-675-5p	2.08781	1.01434
rno-miR-190a-5p	2.16393	1.07574
rno-miR-19a-5p	5.73135	1.47589
rno-miR-196a-3p	7.02611	3.20057
rno-miR-208a-5p	2.68591	1.2459
rno-miR-3549	4.62842	2.93777
rno-miR-339-5p	3.54215	1.31135
rno-miR-185-5p	6.69043	2.35685
rno-miR-378a-3p	3.36113	1.38668
rno-miR-143-3p	2.04103	1.02444
	Down(fold)	Up(fold)
rno-miR-31a-5p	0.013278	0.027513
rno-miR-103-3p	0.103002	0.231419
rno-miR-3585-5p	0.135584	0.311395
rno-miR-125b-1-3p	0.300546	1.13455
rno-miR-150-5p	0.48832	1.02333
rno-miR-27b-3p	0.030146	0.185506
rno-let-7b-5p	0.047943	0.111208
rno-miR-412-5p	0.035462	0.193377
rno-miR-1843-5p	0.452771	1.24324
rno-miR-350	0.298062	1.31119
rno-miR-872-5p	0.012267	1.03331
rno-miR-352	0.069025	0.256665
rno-miR-29b-1-5p	0.356898	1.14544
rno-miR-345-3p	0.355049	1.23222
rno-miR-30a-5p	0.079533	0.169921
rno-miR-30c-5p	0.185278	0.371943
rno-miR-216a-3p	0.460837	1.45986
rno-miR-152-3p	0.015975	0.032686
rno-miR-27a-3p	0.091745	0.40938
rno-miR-146b-5p	0.209959	1.33567
rno-miR-128-3p	0.03699	1.12444
rno-miR-33-5p	0.021575	0.045037
rno-miR-126a-5p	0.089837	1.35224
rno-miR-1949	0.143251	0.335638
rno-miR-181d-5p	0.400728	1.33444
rno-miR-224-5p	0.075136	0.204918
rno-miR-193-3p	0.174061	1.19773
rno-miR-25-3p	0.316364	1.14565
rno-miR-29c-5p	0.154826	1.54767
rno-miR-28-3p	0.125227	1.45632
rno-miR-142-3p	0.023705	1.32432
rno-miR-27b-5p	0.162457	1.38685
rno-miR-142-5p	0.115179	1.64643
rno-miR-133a-3p	0.456914	1.32429
rno-miR-26a-5p	0.068696	1.46772
rno-miR-130a-5p	0.429352	1.57333
rno-miR-3580-3p	0.16905	1.22449
rno-miR-363-5p	0.448222	1.24997
rno-miR-99a-5p	0.334826	1.3225
rno-miR-29c-3p	0.154173	1.45332
rno-miR-140-3p	0.145142	1.14455
rno-miR-199a-5p	0.008741	0.019284
rno-miR-223-3p	0.18276	1.34242
rno-miR-22-5p	0.221882	1.45433
rno-let-7a-5p	0.053918	1.45646
rno-miR-21-5p	0.040095	1.67543
rno-miR-455-5p	0.336612	1.3537
rno-miR-181b-5p	0.427223	1.35635
rno-miR-145-5p	0.139779	1.46436
rno-miR-1-3p	0.156806	1.46242
rno-miR-199a-5p	0.019284	1.23425
rno-miR-20a-5p	0.025898	0.077591
rno-miR-92a-3p	0.352232	1.20976
rno-miR-3068-3p	0.435965	1.45453
rno-miR-322-5p	0.069624	0.123829
rno-miR-214-3p	0.318989	1.46352
