# Supplementary material for: Identification of apoptosis-related microRNAs and their target genes in myocardial infarction post-transplantation with skeletal myoblasts
Source: J Transl Med. 2015 Aug 19;13:270. doi: 10.1186/s12967-015-0603-0 (PMC4539916; doi:10.1186/s12967-015-0603-0)
Supplement: Additional file 6: — Table S6. Primary data of mRNA arrays in rat hart simples. 1, Sham group; 2, MI group; 3, SkM group [file 12967_2015_603_MOESM6_ESM.xls]

## Sheet: Sheet1
1 vs 2_up 2.0 fold up regulated Genes
ProbeName	Fold change([1] vs [2])	Log Fold change([1] vs [2])	Absolute Fold change([1] vs [2])	Regulation([1] vs [2])	GenbankAccession	GenomicCoordinates	GeneSymbol	Description	Go	RefSeqAccession	UniGeneID	EntrezGeneID	[1](raw)	[2](raw)	[1](normalized)	[2](normalized)
A_64_P049828	8.70193	3.12134	8.70193	up	NM_012543	chr1:96178064-96178123	Dbp	Rattus norvegicus D site of albumin promoter (albumin D-box) binding protein (Dbp), mRNA [NM_012543]	GO:0043565|GO:0006355|GO:0003700|GO:0042127|GO:0016563|GO:0046983|GO:0005634|GO:0048511	NM_012543	Rn.11274	24309	2762.32	345.306	11.4079	8.28661
A_42_P717654	2.10472	1.07363	2.10472	up	XM_001063683		LOC682914	PREDICTED: Rattus norvegicus similar to Zinc finger protein 326 (Zinc finger protein-associated with nuclear matrix of 75 kDa) (LOC682914), mRNA [XM_001063683]	GO:0005622|GO:0008270|GO:0005634|GO:0003677	XM_001063683		682914	1482.06	733.34	10.5006	9.42701
A_44_P1047924	2.85075	1.51134	2.85075	up	NM_053523	chr19:11036768-11036709	Herpud1	Rattus norvegicus homocysteine-inducible, endoplasmic reticulum stress-inducible, ubiquitin-like domain member 1 (Herpud1), mRNA [NM_053523]	GO:0006986|GO:0005515|GO:0006874|GO:0005789|GO:0016021|GO:0043154|GO:0030968	NM_053523	Rn.4028	85430	14621.9	4951.16	13.7543	12.2429
A_42_P482051	2.18229	1.12584	2.18229	up	XM_001059157	chr1:2438946-2438887	RGD1309759	PREDICTED: Rattus norvegicus similar to cDNA sequence BC013529, transcript variant 2 (RGD1309759), mRNA [XM_001059157]		XM_001059157		361448	5862.43	2689.36	12.4641	11.3382
A_64_P084971	2.83214	1.50189	2.83214	up	NM_017007	chr3:52829951-52830010	Gad1	Rattus norvegicus glutamate decarboxylase 1 (Gad1), mRNA [NM_017007]	GO:0005739|GO:0005622|GO:0005515|GO:0030424|GO:0005737|GO:0004351|GO:0042493|GO:0030170|GO:0045202|GO:0042136|GO:0019752|GO:0016829	NM_017007	Rn.91245	24379	1217.08	460.588	10.2279	8.72606
A_44_P281352	2.74665	1.45767	2.74665	up	NM_001013076	chr2:250684970-250685029	Dnajb4	Rattus norvegicus DnaJ (Hsp40) homolog, subfamily B, member 4 (Dnajb4), mRNA [NM_001013076]	GO:0006457|GO:0031072|GO:0051082	NM_001013076	Rn.198616	295549	2339.59	889.756	11.1618	9.70409
A_44_P233080	16.3887	4.03463	16.3887	up	U75397	chr18:27347173-27347232	Egr1	Early growth response protein 1 (EGR-1)(Zinc finger protein Krox-24)(Transcription factor Zif268)(Nerve growth factor-induced protein A)(NGFI-A) [Source:UniProtKB/Swiss-Prot;Acc:P08154] [ENSRNOT00000026303]	GO:0005515|GO:0032868|GO:0003700|GO:0016563|GO:0005634|GO:0000122|GO:0003677|GO:0046872|GO:0009749|GO:0043565|GO:0005622|GO:0051789|GO:0005737|GO:0045941|GO:0003690|GO:0030217|GO:0071504|GO:0045944|GO:0071506|GO:0048169|GO:0007611|GO:0008270|GO:0045893		Rn.9096	24330	13095.4	800.239	13.5856	9.55095
A_64_P044435	2.80753	1.4893	2.80753	up	NM_001015020	chr9:110043306-110043247	Tgif1	Rattus norvegicus TGFB-induced factor homeobox 1 (Tgif1), mRNA [NM_001015020]	GO:0005515|GO:0006355|GO:0007368|GO:0016566|GO:0003700|GO:0008285|GO:0060041|GO:0042493|GO:0070410|GO:0001843|GO:0005634|GO:0071445|GO:0048146|GO:0000122|GO:0009953|GO:0043565|GO:0071363|GO:0048387|GO:0045666|GO:0003682|GO:0010629	NM_001015020	Rn.154349	316742	1585.37	594.455	10.5962	9.10691
A_42_P788480	4.37177	2.12822	4.37177	up	NM_019194	chr7:120179652-120179711	Tef	Rattus norvegicus thyrotrophic embryonic factor (Tef), mRNA [NM_019194]	GO:0043565|GO:0005515|GO:0006355|GO:0003700|GO:0003690|GO:0045944|GO:0016563|GO:0046983|GO:0005634|GO:0048511	NM_019194	Rn.59871	29362	6909.91	1603.97	12.7076	10.5793
A_44_P353618	4.316	2.1097	4.316	up	NM_053587	chr2:182987706-182987647	S100a9	Rattus norvegicus S100 calcium binding protein A9 (S100a9), mRNA [NM_053587]	GO:0005515|GO:0031532|GO:0005886|GO:0030595|GO:0045471|GO:0045113|GO:0005509|GO:0005730|GO:0005576|GO:0005634|GO:0002544|GO:0005615|GO:0010043|GO:0003674|GO:0005737|GO:0006935|GO:0032496|GO:0005856	NM_053587	Rn.6703	94195	3919.13	953.447	11.9116	9.80187
A_44_P357870	3.7118	1.89212	3.7118	up	NM_031559	chr1:205912066-205912125	Cpt1a	Rattus norvegicus carnitine palmitoyltransferase 1a, liver (Cpt1a), nuclear gene encoding mitochondrial protein, mRNA [NM_031559]	GO:0006629|GO:0005515|GO:0014070|GO:0001676|GO:0004095|GO:0031998|GO:0005743|GO:0005741|GO:0042802|GO:0005739|GO:0006810|GO:0006006|GO:0051260|GO:0009437|GO:0008415|GO:0005792|GO:0042493|GO:0046320|GO:0016020|GO:0050796|GO:0005789|GO:0032000|GO:0006641|GO:0042755|GO:0016021|GO:0016740	NM_031559	Rn.2856	25757	1389.11	404.831	10.4189	8.52679
A_44_P398792	2.11364	1.07973	2.11364	up	NM_053867	chr15:56753837-56754289	Tpt1	Rattus norvegicus tumor protein, translationally-controlled 1 (Tpt1), mRNA [NM_053867]	GO:0005515|GO:0045298|GO:0005737|GO:0008283|GO:0005771|GO:0005509|GO:0007283|GO:0009615|GO:0005615	NM_053867	Rn.36610	116646	1687.02	831.671	10.6848	9.60508
A_42_P453171	2.11683	1.08191	2.11683	up	NM_001107063	chr10:103366334-103366275	Cdc42ep4	Rattus norvegicus CDC42 effector protein (Rho GTPase binding) 4 (Cdc42ep4), mRNA [NM_001107063]		NM_001107063	Rn.8595	303653	1005.19	505.605	9.94924	8.86733
A_64_P014918	2.52704	1.33745	2.52704	up	NM_001108246	chrX:21497556-21497497	Ddx3x	Rattus norvegicus DEAD (Asp-Glu-Ala-Asp) box polypeptide 3, X-linked (Ddx3x), mRNA [NM_001108246]	GO:0008026|GO:0005515|GO:0005737|GO:0016787|GO:0000166|GO:0004386|GO:0005634|GO:0003676|GO:0005524	NM_001108246	Rn.95841	317335	1286.67	544.043	10.3134	8.97593
A_64_P128766	2.20715	1.14218	2.20715	up	NM_001034912	chr2:77558557-77558616	Fam134b	Rattus norvegicus family with sequence similarity 134, member B (Fam134b), mRNA [NM_001034912]	GO:0005801|GO:0005794|GO:0016020|GO:0005783|GO:0016021|GO:0019233	NM_001034912	Rn.162560	619558	1315.63	628.23	10.3435	9.20133
A_44_P637827	2.04741	1.0338	2.04741	up	NM_001108797	chr9:58543726-58543785	Fam117b	Rattus norvegicus family with sequence similarity 117, member B (Fam117b), mRNA [NM_001108797]		NM_001108797	Rn.8070	363236	2935.76	1484.31	11.4945	10.4607
A_42_P505070	8.24849	3.04413	8.24849	up	BF552991	chr6:001142506-001142565		Q4RCF0_TETNG (Q4RCF0) Chromosome undetermined SCAF19066, whole genome shotgun sequence. (Fragment), partial (8%) [TC624062]			Rn.54364		2393.81	315.609	11.1979	8.15375
A_42_P535644	2.54707	1.34884	2.54707	up	NM_024400	chr11:25434442-25434383	Adamts1	Rattus norvegicus ADAM metallopeptidase with thrombospondin type 1 motif, 1 (Adamts1), mRNA [NM_024400]	GO:0005515|GO:0001822|GO:0001542|GO:0005576|GO:0031410|GO:0046872|GO:0005604|GO:0060347|GO:0006508|GO:0008233|GO:0008270|GO:0004222|GO:0008201	NM_024400	Rn.7897	79252	11588.3	4396.48	13.4157	12.0669
A_64_P029805	5.59449	2.48401	5.59449	up	NM_021836	chr19:24833225-24833284	Junb	Rattus norvegicus jun B proto-oncogene (Junb), mRNA [NM_021836]	GO:0046022|GO:0014070|GO:0003700|GO:0006366|GO:0033687|GO:0045597|GO:0016563|GO:0043434|GO:0005634|GO:0051591|GO:0032870|GO:0046697|GO:0003690|GO:0060716|GO:0051726|GO:0009416|GO:0034097|GO:0051412|GO:0007565|GO:0006355|GO:0046982|GO:0009987|GO:0042493|GO:0060136|GO:0005730|GO:0030316|GO:0001829|GO:0003677|GO:0001701|GO:0001649|GO:0009612|GO:0043565|GO:0032570|GO:0001570	NM_021836	Rn.15806	24517	16540.7	2914.54	13.9422	11.4582
A_44_P231269	27.2125	4.7662	27.2125	up	NM_053551	chr4:30241038-30239150	Pdk4	Rattus norvegicus pyruvate dehydrogenase kinase, isozyme 4 (Pdk4), mRNA [NM_053551]	GO:0004740|GO:0010510|GO:0005975|GO:0005743|GO:0000155|GO:0005524|GO:0006086|GO:0005739|GO:0007165|GO:0004672|GO:0000166|GO:0005759|GO:0018106|GO:0006006|GO:0006468|GO:0016740	NM_053551	Rn.30070	89813	4513.18	181.752	12.1024	7.33616
A_64_P044087	2.55936	1.35578	2.55936	up	NM_001044293	chr4:87796526-87796467	Nap1l5	Rattus norvegicus nucleosome assembly protein 1-like 5 (Nap1l5), mRNA [NM_001044293]	GO:0005515|GO:0006334|GO:0005634	NM_001044293	Rn.7449	688843	2672.06	1082.4	11.3532	9.9974
A_42_P479023	2.19112	1.13167	2.19112	up	NM_001109060	chr12:3695891-3695949	Stard13	Rattus norvegicus StAR-related lipid transfer (START) domain containing 13 (Stard13), mRNA [NM_001109060]	GO:0005622|GO:0005515|GO:0007165	NM_001109060	Rn.26672	498130	2400.47	1136.11	11.2003	10.0686
A_64_P267897	2.48203	1.31152	2.48203	up	XM_235526	chr7:121891229-121891170		PREDICTED: Rattus norvegicus EF-hand calcium binding domain 6 (Efcab6), mRNA [XM_235526]		XM_235526	Rn.102746		3187.38	1337.6	11.6211	10.3096
A_44_P536545	2.30988	1.20782	2.30988	up	XM_001078461	chr1:109451888-109451829	LOC691477	PREDICTED: Rattus norvegicus similar to 60S ribosomal protein L29 (P23) (LOC691477), mRNA [XM_001078461]	GO:0005622|GO:0003735|GO:0005840|GO:0006412	XM_001078461		691477	4918.02	2158.45	12.2217	11.0139
A_42_P489710	14.1895	3.82675	14.1895	up	NM_001011912	chr14:86491847-86491788	Polm	Rattus norvegicus polymerase (DNA directed), mu (Polm), mRNA [NM_001011912]	GO:0006260|GO:0005622|GO:0003887|GO:0003824|GO:0003912|GO:0003677	NM_001011912	Rn.16022	289757	1215.64	97.0567	10.2255	6.39878
A_64_P009580	2.02248	1.01612	2.02248	up		chr17:032328870-032328811							14734.8	7050.43	13.7647	12.7485
A_42_P567268	2.69438	1.42995	2.69438	up	NM_001137564	chr19:11267893-11267834	Mt2A	Rattus norvegicus metallothionein 2A (Mt2A), mRNA [NM_001137564]	GO:0005515|GO:0046872	NM_001137564	Rn.115549	689415	9421.56	3492.09	13.1462	11.7162
A_44_P135829	2.13241	1.09249	2.13241	up	NM_001107986	chr5:154113710-154113651	Srrm1	Rattus norvegicus serine/arginine repetitive matrix 1 (Srrm1), mRNA [NM_001107986]	GO:0008380|GO:0006397|GO:0005515	NM_001107986	Rn.39266	313620	2100.4	1022.16	10.9998	9.90733
A_42_P629370	2.16476	1.11421	2.16476	up	NM_053536	chr4:124726755-124726814	Klf15	Rattus norvegicus Kruppel-like factor 15 (Klf15), mRNA [NM_053536]		NM_053536	Rn.22556	85497	15042.3	6643.18	13.7911	12.6769
A_42_P822838	3.62263	1.85704	3.62263	up	NM_001034152	chr10:15849508-15849449	Nsg2	Rattus norvegicus neuron specific gene family member 2 (Nsg2), mRNA [NM_001034152]	GO:0016021|GO:0007212|GO:0050780	NM_001034152	Rn.14657	497878	1103.86	332.277	10.0844	8.2274
A_44_P550412	2.06564	1.04659	2.06564	up	XM_001056331	chr3:114324601-114322191		Transient receptor potential cation channel subfamily M member 7 (EC 2.7.11.1)(Long transient receptor potential channel 7)(LTrpC-7)(LTrpC7)(Transient receptor potential-phospholipase C-interacting kinase)(TRP-PLIK) [Source:UniProtKB/Swiss-Prot;Acc:Q925B3] [ENSRNOT00000048818]		XM_001056331	Rn.86991		1122.22	574.863	10.1098	9.06319
A_64_P131051	3.56158	1.83252	3.56158	up	NM_022197	chr6:109561941-109562000	Fos	Rattus norvegicus FBJ osteosarcoma oncogene (Fos), mRNA [NM_022197]	GO:0005515|GO:0014070|GO:0003700|GO:0006366|GO:0009409|GO:0005634|GO:0060395|GO:0051591|GO:0032870|GO:0051789|GO:0045941|GO:0003690|GO:0045944|GO:0031668|GO:0032496|GO:0007179|GO:0009416|GO:0001661|GO:0034097|GO:0019717|GO:0051412|GO:0005667|GO:0006355|GO:0007565|GO:0046982|GO:0042493|GO:0007568|GO:0006950|GO:0005730|GO:0005624|GO:0009636|GO:0010843|GO:0070412|GO:0030431|GO:0003677|GO:0007399|GO:…	NM_022197	Rn.103750	314322	2179.47	635.837	11.0522	9.21969
A_64_P149446	2.30433	1.20435	2.30433	up	NM_001106974	chr10:8216206-8216147	A2bp1	Rattus norvegicus ataxin 2 binding protein 1 (A2bp1), mRNA [NM_001106974]	GO:0005802|GO:0005515|GO:0005737|GO:0000166|GO:0008022|GO:0003676	NM_001106974	Rn.92540	302920	1136.98	525.16	10.1262	8.92187
A_42_P605985	2.77202	1.47094	2.77202	up	NM_080906	chr20:27252626-27252567	Ddit4	Rattus norvegicus DNA-damage-inducible transcript 4 (Ddit4), mRNA [NM_080906]	GO:0005622|GO:0001666|GO:0005737|GO:0006915|GO:0009968	NM_080906	Rn.9775	140942	4107.33	1522.05	11.975	10.5041
A_43_P20615	4.29512	2.1027	4.29512	up	NM_001130547	chr7:113539631-113539803	Gpihbp1	Rattus norvegicus glycosylphosphatidylinositol anchored high density lipoprotein binding protein 1 (Gpihbp1), mRNA [NM_001130547]	GO:0035478|GO:0071503|GO:0070328|GO:0034185|GO:0035473|GO:0031362|GO:0009897|GO:0051006|GO:0008034	NM_001130547	Rn.7294	300027	2183.71	534.642	11.0559	8.9532
A_64_P049827	8.02912	3.00524	8.02912	up	NM_012543	chr1:96178148-96178207	Dbp	Rattus norvegicus D site of albumin promoter (albumin D-box) binding protein (Dbp), mRNA [NM_012543]	GO:0043565|GO:0006355|GO:0003700|GO:0042127|GO:0016563|GO:0046983|GO:0005634|GO:0048511	NM_012543	Rn.11274	24309	6153	784.222	12.5288	9.52359
A_42_P651632	3.28669	1.71663	3.28669	up	NM_001033901	chr1:211639911-211639970	Tut1	Rattus norvegicus terminal uridylyl transferase 1, U6 snRNA-specific (Tut1), mRNA [NM_001033901]	GO:0005622|GO:0000166|GO:0003723|GO:0071044|GO:0016779|GO:0005730|GO:0008270|GO:0005634|GO:0050265|GO:0016740	NM_001033901	Rn.129389	499314	4577.98	1431.29	12.1236	10.407
A_42_P547213	2.02325	1.01667	2.02325	up	NM_001007690	chr1:5991028-5991087	Fbxo30	Rattus norvegicus F-box protein 30 (Fbxo30), mRNA [NM_001007690]	GO:0008270|GO:0046872	NM_001007690	Rn.204927	308283	2166.3	1102.06	11.0427	10.0261
A_43_P12851	2.05331	1.03795	2.05331	up	NM_053553		Syngr2	Rattus norvegicus synaptogyrin 2 (Syngr2), mRNA [NM_053553]	GO:0016020|GO:0016023|GO:0016021|GO:0006605	NM_053553	Rn.34912	89815	1082.97	557.603	10.0555	9.01752
A_43_P15791	4.01874	2.00674	4.01874	up	NM_031701	chr11_random:1224799-1224740	Cldn5	Rattus norvegicus claudin 5 (Cldn5), mRNA [NM_031701]	GO:0005515|GO:0030054|GO:0016338|GO:0005886|GO:0005911|GO:0005198|GO:0042552|GO:0019904|GO:0016021|GO:0005923|GO:0030165|GO:0042802	NM_031701	Rn.17420	65131	2927.78	762.029	11.4902	9.48342
A_44_P424723	6.84143	2.7743	6.84143	up	AF106937	chr20:10280323-10280264	Sik1	Serine/threonine-protein kinase SIK1 (EC 2.7.11.1)(Salt-inducible protein kinase 1)(SIK-1)(Serine/threonine-protein kinase SNF1-like kinase 1)(Serine/threonine-protein kinase SNF1LK)(Protein kinase KID2) [Source:UniProtKB/Swiss-Prot;Acc:Q9R1U5] [ENSRNOT00000001579]	GO:0016564|GO:0005515|GO:0000287|GO:0005634|GO:0007275|GO:0000122|GO:0005524|GO:0007243|GO:0005829|GO:0007346|GO:0005737|GO:0007049|GO:0000166|GO:0004674|GO:0045595|GO:0006468|GO:0016740		Rn.42905	59329	7533.03	1126.82	12.8318	10.0575
A_42_P588785	2.36545	1.24212	2.36545	up	NM_001109398	chr4:117517772-117517713	Mthfd2	Rattus norvegicus methylenetetrahydrofolate dehydrogenase (NADP+ dependent) 2, methenyltetrahydrofolate cyclohydrolase (Mthfd2), nuclear gene encoding mitochondrial protein, mRNA [NM_001109398]	GO:0000287|GO:0009408|GO:0005575|GO:0003824|GO:0004477|GO:0005739|GO:0003674|GO:0004488|GO:0004487|GO:0005488|GO:0008152|GO:0042301|GO:0046653|GO:0009396	NM_001109398	Rn.11744	680308	1321.37	594.251	10.3486	9.10645
A_43_P11472	2.46232	1.30002	2.46232	up	NM_012580	chr19:13969336-13969395	Hmox1	Rattus norvegicus heme oxygenase (decycling) 1 (Hmox1), mRNA [NM_012580]	GO:0005515|GO:0031670|GO:0008219|GO:0042542|GO:0043627|GO:0042803|GO:0051260|GO:0042167|GO:0043123|GO:0006979|GO:0032764|GO:0043305|GO:0005792|GO:0006788|GO:0043392|GO:0016491|GO:0019899|GO:0006644|GO:0020037|GO:0055114|GO:0008285|GO:0005886|GO:0007264|GO:0005783|GO:0004392|GO:0034101|GO:0004630|GO:0005634|GO:0055072|GO:0043433|GO:0046872|GO:0005829|GO:0051090|GO:0004871|GO:0001666|GO:0008630|GO:…	NM_012580	Rn.3160	24451	1678.67	708.309	10.6802	9.38019
A_44_P281750	9.77869	3.28964	9.77869	up	NM_001105816	chr10:64628197-64628453	Poldip2	Rattus norvegicus polymerase (DNA-directed), delta interacting protein 2 (Poldip2), mRNA [NM_001105816]	GO:0042645|GO:0005739|GO:0070584	NM_001105816	Rn.1344	287544	1111.48	127.439	10.0951	6.80545
A_64_P088382	5.52718	2.46654	5.52718	up	NM_199115	chr7:16261683-16261624	Angptl4	Rattus norvegicus angiopoietin-like 4 (Angptl4), mRNA [NM_199115]	GO:0004857|GO:0001666|GO:0043066|GO:0005102|GO:0005578|GO:0070328|GO:0005576|GO:0007275|GO:0001525|GO:0051259|GO:0005615|GO:0043086|GO:0030154|GO:0043231|GO:0019216|GO:0051005|GO:0007165|GO:0051260	NM_199115	Rn.119611	362850	5240.57	977.205	12.3071	9.84058
A_64_P107406	2.08144	1.05758	2.08144	up	XM_215391	chr20:032163964-032163905		Rattus norvegicus similar to glyceraldehyde-3-phosphate dehydrogenase (phosphorylating) (EC 1.2.1.12) - mouse (LOC294405), mRNA [XM_215391]					30921.6	13771.8	14.8268	13.7692
A_44_P492509	2.28522	1.19234	2.28522	up	XR_009063	chr7:10407262-10407203	RGD1560581	PREDICTED: Rattus norvegicus similar to glyceraldehyde-3-phosphate dehydrogenase (RGD1560581), miscRNA [XR_009063]		XR_009063		299622	1355.22	624.641	10.3823	9.19
A_44_P132470	2.04869	1.0347	2.04869	up	NM_022511	chr10:57532595-57532015	Pfn1	Rattus norvegicus profilin 1 (Pfn1), mRNA [NM_022511]	GO:0005515|GO:0051054|GO:0010033|GO:0030036|GO:0005102|GO:0005546|GO:0045202|GO:0003779|GO:0015629|GO:0050434|GO:0005737|GO:0071363|GO:0008154|GO:0045944|GO:0051496|GO:0019717|GO:0070064	NM_022511	Rn.1152	64303	6434	3119.18	12.592	11.5573
A_42_P708593	10.2256	3.35411	10.2256	up	NM_031678	chr9:90645669-90645610	Per2	Rattus norvegicus period homolog 2 (Drosophila) (Per2), mRNA [NM_031678]	GO:0005515|GO:0006355|GO:0005737|GO:0010553|GO:0007623|GO:0005634|GO:0004871	NM_031678	Rn.25935	63840	3565.74	379.699	11.7834	8.42933
A_44_P914723	2.46796	1.30332	2.46796	up	NM_001109039	chr10:84066858-84066917	Fam117a	Rattus norvegicus family with sequence similarity 117, member A (Fam117a), mRNA [NM_001109039]		NM_001109039	Rn.93919	497983	1385.15	595.897	10.4156	9.11232	201
A_43_P11068	2.07171	1.05082	2.07171	up	NM_001109388	chr14:79739862-79739921	LOC680039	Rattus norvegicus hypothetical protein LOC680039 (LOC680039), mRNA [NM_001109388]		NM_001109388	Rn.2473	680039	1065.18	547.052	10.0349	8.98407
A_44_P388572	2.73379	1.4509	2.73379	up	NM_001034829	chr1:211542767-211542915	Ubxn1	Rattus norvegicus UBX domain protein 1 (Ubxn1), mRNA [NM_001034829]	GO:0005515|GO:0008150|GO:0005737|GO:0000502|GO:0051117|GO:0032435|GO:0031397|GO:0005575|GO:0031593	NM_001034829	Rn.198539	293719	1170.74	458.261	10.1676	8.71669
A_64_P123387	2.20384	1.14002	2.20384	up		chr2:057807491-057807550							2388.67	1125.32	11.1951	10.0551
A_44_P159137	2.10195	1.07173	2.10195	up	XM_227423	chr2:182140264-182140323		Rattus norvegicus similar to glyceraldehyde-3-phosphate dehydrogenase (LOC310648), mRNA [XM_227423]					6500.61	3077.47	12.6079	11.5361
A_64_P066923	3.73442	1.90088	3.73442	up	NM_001034008	chr16:7660568-7660627	Ncoa4	Rattus norvegicus nuclear receptor coactivator 4 (Ncoa4), transcript variant 2, mRNA [NM_001034008]	GO:0005515|GO:0008150|GO:0003674|GO:0004872|GO:0009725|GO:0005575	NM_001034008	Rn.198999	619385	1105.17	323.055	10.0857	8.18482
A_43_P11689	2.03018	1.02161	2.03018	up	NM_013065	chr6:24067559-24067530	Ppp1cb	Rattus norvegicus protein phosphatase 1, catalytic subunit, beta isoform (Ppp1cb), mRNA [NM_013065]	GO:0005515|GO:0005979|GO:0005975|GO:0005977|GO:0005730|GO:0005634|GO:0046872|GO:0005829|GO:0042587|GO:0007049|GO:0005737|GO:0006470|GO:0016787|GO:0070688|GO:0000164|GO:0004721|GO:0005654|GO:0004722|GO:0051301|GO:0005981	NM_013065	Rn.39034	25594	13254.5	6186.7	13.6042	12.5825
A_64_P009618	3.47562	1.79727	3.47562	up		chr1:254750404-254750463							2298.73	689.628	11.1297	9.3324
A_44_P445044	3.02949	1.59907	3.02949	up	NM_001003403	chr4:171907496-171907555	Apold1	Rattus norvegicus apolipoprotein L domain containing 1 (Apold1), mRNA [NM_001003403]	GO:0001666|GO:0005886|GO:0006869|GO:0042157|GO:0042118|GO:0007275|GO:0005576|GO:0016021|GO:0001525|GO:0030154|GO:0045601|GO:0008289	NM_001003403	Rn.87679	444983	3270.28	1125.58	11.6549	10.0558
A_42_P588041	2.16338	1.11329	2.16338	up	NM_001033681	chr10:56760848-56760789	Eif5a	Rattus norvegicus eukaryotic translation initiation factor 5A (Eif5a), mRNA [NM_001033681]	GO:0005515|GO:0008284|GO:0005783|GO:0003723|GO:0005634|GO:0003746|GO:0015031|GO:0006412|GO:0030425|GO:0005829|GO:0003674|GO:0045905|GO:0005737|GO:0006452|GO:0006406|GO:0005643|GO:0005642|GO:0006611|GO:0043025|GO:0017070|GO:0045901|GO:0043066|GO:0008612|GO:0007568|GO:0006917|GO:0055085|GO:0006913|GO:0051149|GO:0047485|GO:0016020|GO:0005789|GO:0043022	NM_001033681	Rn.128212	287444	3919.76	1859.76	11.9131	10.7998
A_42_P803673	2.07409	1.05248	2.07409	up	NM_001003706	chr10:71975686-71975745	LOC360228	Rattus norvegicus WDNM1 homolog (LOC360228), mRNA [NM_001003706]	GO:0008150|GO:0003674|GO:0050872|GO:0032496|GO:0034612|GO:0010577|GO:0005575|GO:0005615	NM_001003706	Rn.41321	360228	2176.61	1082.44	11.0502	9.99771
A_44_P237621	3.46194	1.79158	3.46194	up	NM_001008767	chr2:191360631-191360690	Txnip	Rattus norvegicus thioredoxin interacting protein (Txnip), mRNA [NM_001008767]	GO:0004857|GO:0005515|GO:0042542|GO:0043065|GO:0042493|GO:0005634|GO:0000122|GO:0006606|GO:0009612|GO:0009749|GO:0051592|GO:0003674|GO:0005758|GO:0005737|GO:0007049|GO:0030216|GO:0042127|GO:0032570|GO:0048008|GO:0032355|GO:0006979|GO:0045449|GO:0031625	NM_001008767	Rn.2758	117514	2550.92	771.316	11.2902	9.49859
A_42_P687186	2.36336	1.24084	2.36336	up	NM_012649	chr3:155446594-155446535	Sdc4	Rattus norvegicus syndecan 4 (Sdc4), mRNA [NM_012649]	GO:0008092|GO:0001657|GO:0005794|GO:0005886|GO:0009986|GO:0007267|GO:0051894|GO:0006937|GO:0051393|GO:0051496|GO:0045860|GO:0005080|GO:0043034|GO:0045121|GO:0016021|GO:0001968|GO:0007155|GO:0005925|GO:0070053	NM_012649	Rn.2029	24771	2195.29	965.996	11.0632	9.82235
A_44_P523917	2.65112	1.4066	2.65112	up	NM_017107	chrX:89764690-89764749	Ogt	Rattus norvegicus O-linked N-acetylglucosamine (GlcNAc) transferase (UDP-N-acetylglucosamine:polypeptide-N-acetylglucosaminyl transferase) (Ogt), mRNA [NM_017107]	GO:0008375|GO:0005515|GO:0070207|GO:0042277|GO:0005737|GO:0006493|GO:0070688|GO:0016757|GO:0016262|GO:0005634|GO:0048029|GO:0005829	NM_017107	Rn.82705	26295	1801.01	705.394	10.7808	9.37421
A_64_P033205	2.01305	1.00939	2.01305	up	NM_053867	chr16:012912596-012912655	Tpt1	Rattus norvegicus tumor protein, translationally-controlled 1 (Tpt1), mRNA [NM_053867]	GO:0005515|GO:0045298|GO:0005737|GO:0008283|GO:0005771|GO:0005509|GO:0007283|GO:0009615|GO:0005615	NM_053867	Rn.36610	116646	19437	9218.4	14.1655	13.1561
A_42_P705481	2.10026	1.07057	2.10026	up	FQ226249	chr2:43834062-43834121	Il6st	Rattus norvegicus TL0AEA2YN03 mRNA sequence. [FQ226249]	GO:0005515|GO:0005138|GO:0004921|GO:0008284|GO:0030307|GO:0004924|GO:0019221|GO:0004923|GO:0019981|GO:0070110|GO:0014911|GO:0019838|GO:0042102|GO:0004872|GO:0004897|GO:0034097|GO:0008593|GO:0070106|GO:0004896|GO:0007584|GO:0042517|GO:0004915|GO:0051481|GO:0005977|GO:0046883|GO:0042511|GO:0005896|GO:0019970|GO:0005575|GO:0070120|GO:0005125|GO:0007259|GO:0005127|GO:0045669|GO:0007165|GO:0048861|GO:…			25205	1177.01	593.002	10.1751	9.10458
A_64_P019280	2.55734	1.35464	2.55734	up	NM_001017453	chr14:83967766-83967825	Pik3ip1	Rattus norvegicus phosphoinositide-3-kinase interacting protein 1 (Pik3ip1), mRNA [NM_001017453]	GO:0016020|GO:0016021	NM_001017453	Rn.138969	305472	14227.7	5296.69	13.7093	12.3547
A_64_P130627	2.23671	1.16138	2.23671	up	NM_001013930	chr5:91664522-91664463	LOC298139	Rattus norvegicus similar to RIKEN cDNA 2310003M01 (LOC298139), mRNA [NM_001013930]	GO:0005739	NM_001013930	Rn.37554	298139	1750.34	815.878	10.7402	9.57881
A_64_P046519	2.02988	1.02139	2.02988	up		chr9:046308251-046308310							35305.4	16353.1	15.0213	13.9999
A_64_P037264	3.19747	1.67693	3.19747	up	NM_181386	chr1:236133553-236133494	Sgms1	Rattus norvegicus sphingomyelin synthase 1 (Sgms1), mRNA [NM_181386]	GO:0005515|GO:0006629|GO:0006665|GO:0033188|GO:0043066|GO:0005794|GO:0006686|GO:0047493|GO:0030173|GO:0006954|GO:0000139|GO:0016020|GO:0000138|GO:0016301|GO:0016049|GO:0016021|GO:0016740	NM_181386	Rn.204495	353229	2965.67	972.171	11.5083	9.83133
A_42_P822638	7.3185	2.87155	7.3185	up	NM_031345	chrX:128336623-128336564	Tsc22d3	Rattus norvegicus TSC22 domain family, member 3 (Tsc22d3), mRNA [NM_031345]	GO:0007589|GO:0006355|GO:0003700	NM_031345	Rn.21970	83514	14505.8	1968.09	13.7427	10.8711
A_44_P283864	2.17879	1.12353	2.17879	up	XR_085788	chr3:59697202-59697143	LOC311134	PREDICTED: Rattus norvegicus hypothetical LOC311134 (LOC311134), miscRNA [XR_085788]		XR_085788	Rn.44069	311134	1817.62	868.683	10.7922	9.66866
A_64_P061735	2.05265	1.03749	2.05265	up		chr13:082745660-082745719							1050.34	545.386	10.0168	8.97935
A_44_P711071	2.53104	1.33973	2.53104	up	XM_001071081	chr13:67835716-67835657	Smg7	PREDICTED: Rattus norvegicus Smg-7 homolog, nonsense mediated mRNA decay factor (C. elegans), transcript variant 1 (Smg7), mRNA [XM_001071081]	GO:0005515|GO:0005737|GO:0005634|GO:0051721	XM_001071081	Rn.166144	360855	1605.02	661.017	10.6145	9.27477
A_44_P674018	2.69179	1.42857	2.69179	up	NM_001107943	chr5:106237382-106237441	Acer2	Rattus norvegicus alkaline ceramidase 2 (Acer2), mRNA [NM_001107943]	GO:0033629|GO:0008284|GO:0005794|GO:0016811|GO:0006672|GO:0090285|GO:0005575|GO:0003674|GO:0008150|GO:0017040|GO:0030173|GO:0000139|GO:0016787|GO:0032526|GO:0016021|GO:0046512|GO:0001953	NM_001107943	Rn.6387	313339	1354.61	534.65	10.3818	8.95327
A_64_P149312	7.39059	2.88569	7.39059	up		chr2:015611407-015611466							1607.29	236.136	10.6156	7.72991
A_64_P153666	2.20227	1.13899	2.20227	up		chr1:042470892-042470951							2504.38	1184.66	11.2674	10.1284
A_44_P1011038	2.37081	1.24538	2.37081	up	NM_001044259	chr19:51822342-51822283	Fbxo31	Rattus norvegicus F-box protein 31 (Fbxo31), mRNA [NM_001044259]	GO:0008054|GO:0007049|GO:0030332|GO:0031571|GO:0031146|GO:0019005|GO:0006974	NM_001044259	Rn.202510	498959	6872.26	2906.42	12.6994	11.454
A_64_P054818	8.59038	3.10272	8.59038	up	NM_001109578	chr4:169218749-169218808	LOC690326	Rattus norvegicus hypothetical protein LOC690326 (LOC690326), mRNA [NM_001109578]		NM_001109578	Rn.162773	690326	1937.49	245.796	10.8878	7.78506
A_44_P362954	5.56497	2.47637	5.56497	up	NM_012520	chr3:88683063-88685007	Cat	Rattus norvegicus catalase (Cat), mRNA [NM_012520]	GO:0050661|GO:0009650|GO:0020027|GO:0005886|GO:0005783|GO:0004096|GO:0005764|GO:0042803|GO:0046872|GO:0005829|GO:0005739|GO:0009060|GO:0005758|GO:0051092|GO:0051781|GO:0004046|GO:0042744|GO:0006979|GO:0005778|GO:0005777|GO:0008203|GO:0043066|GO:0051262|GO:0005794|GO:0014068|GO:0032088|GO:0006641|GO:0000302|GO:0055114|GO:0020037	NM_012520	Rn.3001	24248	1982.47	382.944	10.9189	8.44254
A_64_P081874	2.82405	1.49776	2.82405	up	NM_024359	chr6:96462636-96462695	Hif1a	Rattus norvegicus hypoxia-inducible factor 1, alpha subunit (basic helix-loop-helix transcription factor) (Hif1a), mRNA [NM_024359]	GO:0005515|GO:0010468|GO:0008284|GO:0003700|GO:0003702|GO:0003705|GO:0003704|GO:0051879|GO:0005634|GO:0032403|GO:0043193|GO:0005737|GO:0045941|GO:0003690|GO:0046886|GO:0045944|GO:0004871|GO:0045449|GO:0035035|GO:0005667|GO:0001666|GO:0006355|GO:0032869|GO:0046982|GO:0005730|GO:0043619|GO:0048661|GO:0010575|GO:0009749|GO:0043565|GO:0007165|GO:0032909|GO:0032364|GO:0008134	NM_024359	Rn.10852	29560	1386.45	523.566	10.4164	8.91864
A_64_P086155	2.03272	1.02341	2.03272	up		chr18:033010914-033010973							21104.9	9729.9	14.2788	13.2553
A_64_P067060	2.56111	1.35677	2.56111	up	NM_031830	chr10:64103237-64103296	Flot2	Rattus norvegicus flotillin 2 (Flot2), mRNA [NM_031830]	GO:0005515|GO:0016020|GO:0009986|GO:0005901|GO:0035254|GO:0005624|GO:0007155|GO:0016600	NM_031830	Rn.2105	83764	14415.6	5407.58	13.7348	12.378
A_44_P171321	2.73682	1.4525	2.73682	up	NM_001009671	chr9:53878311-53878370	Coq10b	Rattus norvegicus coenzyme Q10 homolog B (S. cerevisiae) (Coq10b), nuclear gene encoding mitochondrial protein, mRNA [NM_001009671]	GO:0005739|GO:0016020|GO:0005743	NM_001009671	Rn.101706	301416	7115.83	2612.96	12.7533	11.3008
A_64_P157318	2.12634	1.08837	2.12634	up		chrX:061757097-061757038							3974.7	1917.57	11.9285	10.8401
A_64_P156408	2.04811	1.03429	2.04811	up	NM_001105758	chr18:40802997-40802938	Tmed7	Rattus norvegicus transmembrane emp24 protein transport domain containing 7 (Tmed7), mRNA [NM_001105758]	GO:0016020|GO:0006810|GO:0004872|GO:0016021	NM_001105758	Rn.67055	252889	1273.7	654.061	10.2966	9.26226
A_44_P561166	2.17161	1.11876	2.17161	up	NM_001142366	chr18:6626490-6626431	Aqp4	Rattus norvegicus aquaporin 4 (Aqp4), transcript variant 2, mRNA [NM_001142366]	GO:0005215|GO:0005886|GO:0042538|GO:0015670|GO:0055085|GO:0005737|GO:0071346|GO:0016020|GO:0050891|GO:0005887|GO:0005911|GO:0015250|GO:0051260|GO:0015288|GO:0006833|GO:0016021|GO:0009897	NM_001142366	Rn.90091	25293	1102.52	538.706	10.081	8.96222
A_64_P051756	2.1173	1.08223	2.1173	up	NM_199372	chr10:56484821-56484767	Eif4a1	Rattus norvegicus eukaryotic translation initiation factor 4A1 (Eif4a1), mRNA [NM_199372]	GO:0008026|GO:0005515|GO:0003674|GO:0031100|GO:0004386|GO:0003743|GO:0005575|GO:0003676|GO:0005524|GO:0005829	NM_199372	Rn.91523	287436	4682.64	2248.39	12.1534	11.0711
A_44_P496211	2.01676	1.01204	2.01676	up	NM_057139	chr13:93979208-93979149	Hnrnpu	Rattus norvegicus heterogeneous nuclear ribonucleoprotein U (Hnrnpu), mRNA [NM_057139]	GO:0008380|GO:0005515|GO:0005215|GO:0070934|GO:0001906|GO:0030529|GO:0003676|GO:0005524|GO:0070937	NM_057139	Rn.4328	117280	6339.92	3113.08	12.5666	11.5546
A_64_P095484	2.61304	1.38573	2.61304	up	NM_017038	chr6:95198764-95198823	Ppm1a	Rattus norvegicus protein phosphatase 1A, magnesium dependent, alpha isoform (Ppm1a), mRNA [NM_017038]	GO:0005515|GO:0043005|GO:0008287|GO:0030145|GO:0000287|GO:0030177|GO:0005624|GO:0008022|GO:0005891|GO:0006470|GO:0016787|GO:0016311|GO:0004721|GO:0004722|GO:0004871|GO:0045893|GO:0043123|GO:0016055	NM_017038	Rn.37403	24666	1748.91	697.693	10.7393	9.35353
A_44_P278116	2.06901	1.04894	2.06901	up	AW140523			Q99MR2_MOUSE (Q99MR2) EPHB4, partial (63%) [TC591623]	GO:0005515|GO:0005102|GO:0005524|GO:0005005|GO:0004672|GO:0005003|GO:0048168|GO:0016020|GO:0000166|GO:0016301|GO:0007411|GO:0004674|GO:0005887|GO:0009887|GO:0004872|GO:0006468|GO:0016021|GO:0007612|GO:0004713|GO:0050770|GO:0008046|GO:0007169|GO:0016740|GO:0048170				2197.56	1094.73	11.0658	10.0168
A_64_P078431	3.533	1.8209	3.533	up	NM_001009264	chr14:79587608-79587667	Mrfap1	Rattus norvegicus Mof4 family associated protein 1 (Mrfap1), mRNA [NM_001009264]	GO:0005515|GO:0048471|GO:0005737|GO:0005975|GO:0030246|GO:0008270|GO:0005634|GO:0003824|GO:0004559|GO:0006013	NM_001009264	Rn.3393	282585	1957.19	583.309	10.9017	9.08081
A_42_P752416	2.41499	1.27201	2.41499	up	NM_001135238	chr20:036088945-036089003	LOC684352	Rattus norvegicus similar to twinfilin-like protein (LOC684352), mRNA [NM_001135238]	GO:0005622|GO:0016301|GO:0003779	NM_001135238	Rn.216422	684352	4612.6	1949.21	12.132	10.8599
A_64_P121528	4.55114	2.18623	4.55114	up		chr1:016798361-016798302							1726.14	406.687	10.7203	8.53407
A_44_P307978	4.30254	2.10519	4.30254	up	NM_053698	chr1:12723567-12723626	Cited2	Rattus norvegicus Cbp/p300-interacting transactivator, with Glu/Asp-rich carboxy-terminal domain, 2 (Cited2), mRNA [NM_053698]	GO:0005515|GO:0016564|GO:0000790|GO:0007368|GO:0003700|GO:0030325|GO:0008283|GO:0034405|GO:0016563|GO:0005634|GO:0007507|GO:0046697|GO:0045941|GO:0016481|GO:0030511|GO:0001666|GO:0030336|GO:0001568|GO:0022409|GO:0003714|GO:0003713|GO:0060136|GO:0001892|GO:0006916|GO:0010552|GO:0000122|GO:0050693|GO:0001829|GO:0007417|GO:0045787|GO:0001889|GO:0010628|GO:0010629|GO:0045893|GO:0001570	NM_053698	Rn.31765	114490	1696.06	422.151	10.6919	8.58675
A_44_P458992	4.4814	2.16395	4.4814	up	NM_001047915	chr6:145029530-145029589	Rapgef5	Rattus norvegicus Rap guanine nucleotide exchange factor (GEF) 5 (Rapgef5), mRNA [NM_001047915]	GO:0005622|GO:0005085|GO:0051056|GO:0030742|GO:0005634|GO:0017034	NM_001047915	Rn.22381	362799	2910.71	681.288	11.4797	9.31573
A_64_P086259	2.1191	1.08345	2.1191	up	NM_001100671	chr6:2729874-2729815	Atl2	Rattus norvegicus atlastin GTPase 2 (Atl2), mRNA [NM_001100671]	GO:0006888|GO:0005515|GO:0005783|GO:0007030|GO:0051260|GO:0016021|GO:0007029|GO:0042802	NM_001100671	Rn.203081	298757	1694.37	832.832	10.6908	9.60738
A_64_P098755	2.25123	1.17071	2.25123	up		chr4:032950877-032950818							19413.6	8230.59	14.1628	12.9921
A_64_P132468	2.19542	1.1345	2.19542	up	NM_057141	chr17:12203649-12203708	Hnrnpk	Rattus norvegicus heterogeneous nuclear ribonucleoprotein K (Hnrnpk), mRNA [NM_057141]	GO:0008380|GO:0006397|GO:0005515|GO:0005737|GO:0003697|GO:0003723|GO:0005730|GO:0005681|GO:0005654|GO:0005634|GO:0003677	NM_057141	Rn.11854	117282	4959.74	2289.94	12.2343	11.0998
A_44_P1037041	4.21746	2.07637	4.21746	up	NM_001107909	chr5:151873699-151873640	Map3k6	Rattus norvegicus mitogen-activated protein kinase kinase kinase 6 (Map3k6), mRNA [NM_001107909]	GO:0000287|GO:0000166|GO:0004674|GO:0006468|GO:0005524|GO:0004709|GO:0016740	NM_001107909	Rn.219652	313022	4653.17	1136.59	12.1457	10.0693
A_64_P106067	2.11755	1.0824	2.11755	up		chr1:179117851-179117792							2264.81	1106.17	11.1121	10.0297
A_44_P191309	2.02059	1.01478	2.02059	up	CO554251	chr6:40253176-40253117		AGENCOURT_28464568 NIH_MGC_252 Rattus norvegicus cDNA clone IMAGE:7309960 5', mRNA sequence [CO554251]			Rn.162853		1116.94	585.724	10.1027	9.08794
A_42_P682589	6.26215	2.64666	6.26215	up	NM_024388	chr7:140020442-140020501	Nr4a1	Rattus norvegicus nuclear receptor subfamily 4, group A, member 1 (Nr4a1), mRNA [NM_024388]	GO:0005515|GO:0006355|GO:0003700|GO:0046982|GO:0016563|GO:0003707|GO:0005634|GO:0006917|GO:0003677|GO:0046872|GO:0042803|GO:0043565|GO:0045944|GO:0030528|GO:0005654|GO:0008270|GO:0043154|GO:0045449	NM_024388	Rn.10000	79240	18487.5	2892.46	14.0966	11.4499
A_64_P064909	2.33753	1.22499	2.33753	up	NM_012497	chr10:64308892-64308833	Aldoc	Rattus norvegicus aldolase C, fructose-bisphosphate (Aldoc), mRNA [NM_012497]	GO:0005515|GO:0008092|GO:0030424|GO:0001666|GO:0014070|GO:0031100|GO:0007568|GO:0006915|GO:0010243|GO:0051290|GO:0003824|GO:0016829|GO:0006096|GO:0005739|GO:0004332|GO:0005737|GO:0030388|GO:0051289|GO:0008152	NM_012497	Rn.11211	24191	3761.88	1654.24	11.8531	10.6281
A_64_P094521	2.46834	1.30354	2.46834	up	XM_228492	chrX:095722376-095722435		Rattus norvegicus similar to PROHIBITIN (B-CELL RECEPTOR ASSOCIATED PROTEIN 32) (BAP 32) (LOC302371), mRNA [XM_228492]					1010.54	440.976	9.96004	8.6565
A_44_P337969	2.39572	1.26046	2.39572	up	XM_234037	chr6:037823074-037823133		Rattus norvegicus similar to glyceraldehyde-3-phosphate dehydrogenase (LOC313970), mRNA [XM_234037]					4182.13	1784.39	11.9967	10.7362
A_64_P135903	3.0978	1.63124	3.0978	up	NM_001009672	chr9:58219656-58219597	Sumo1	Rattus norvegicus SMT3 suppressor of mif two 3 homolog 1 (S. cerevisiae) (Sumo1), mRNA [NM_001009672]	GO:0005515|GO:0016925|GO:0032436|GO:0045202|GO:0005634|GO:0043433|GO:0030425|GO:0043392|GO:0005737|GO:0031334|GO:0016605|GO:0019789|GO:0016481|GO:0045449|GO:0031625|GO:0008134	NM_001009672	Rn.1221	301442	1368.79	474.844	10.3987	8.7675
A_64_P116418	2.83436	1.50302	2.83436	up	NM_001127574	chr5:166836617-166836558	LOC691431	Rattus norvegicus similar to mitochondrial carrier protein MGC4399 (LOC691431), nuclear gene encoding mitochondrial protein, mRNA [NM_001127574]	GO:0016020|GO:0005488|GO:0016021|GO:0055085	NM_001127574	Rn.8763	691431	1127.16	428.971	10.1154	8.61241
A_64_P100983	2.344	1.22897	2.344	up	NM_001025008	chr7:95042330-95042271	Klhl38	Rattus norvegicus kelch-like 38 (Drosophila) (Klhl38), mRNA [NM_001025008]	GO:0005515	NM_001025008	Rn.47903	314996	4429.8	1927.81	12.0772	10.8482
A_64_P156684	2.30785	1.20655	2.30785	up	NM_001044294	chr4:166810026-166810085	Gabarapl1	Rattus norvegicus GABA(A) receptor-associated protein like 1 (Gabarapl1), mRNA [NM_001044294]	GO:0005622|GO:0005515|GO:0005737|GO:0005794|GO:0005776|GO:0016020|GO:0005783|GO:0005874	NM_001044294	Rn.118264	689161	1082.55	498.34	10.0544	8.84783
A_64_P009212	2.27206	1.184	2.27206	up	NM_053591	chr19:53518380-53518439	Dpep1	Rattus norvegicus dipeptidase 1 (renal) (Dpep1), mRNA [NM_053591]	GO:0005515|GO:0016324|GO:0005886|GO:0008235|GO:0006508|GO:0031528|GO:0008233|GO:0042995|GO:0031225|GO:0008239|GO:0016805|GO:0046872	NM_053591	Rn.6051	94199	1421.87	655.628	10.4502	9.26615
A_64_P109192	2.085	1.06005	2.085	up	NM_001109935	chr12:1533373-1533432	Ctxn1	Rattus norvegicus cortexin 1 (Ctxn1), mRNA [NM_001109935]	GO:0016020|GO:0016021|GO:0007417	NM_001109935	Rn.9131	29145	1277.47	645.16	10.3008	9.24079
A_44_P405321	2.14275	1.09946	2.14275	up	XM_001078200	chr1:222794230-222794171	RGD1561881	PREDICTED: Rattus norvegicus similar to glyceraldehyde-3-phosphate dehydrogenase (phosphorylating) (EC 1.2.1.12) (RGD1561881), mRNA [XM_001078200]	GO:0051287|GO:0006006|GO:0004365|GO:0055114	XM_001078200		293876	1313.29	645.655	10.3414	9.24194
A_64_P000023	3.02632	1.59757	3.02632	up	NM_032078	chr17:69544683-69544742	Ryr2	Rattus norvegicus ryanodine receptor 2, cardiac (Ryr2), mRNA [NM_032078]	GO:0005515|GO:0051592|GO:0043234|GO:0030018|GO:0007584|GO:0051480|GO:0042493|GO:0032026|GO:0019717	NM_032078	Rn.208315	689560	1712.01	594.144	10.7037	9.10609
A_42_P796452	2.56638	1.35974	2.56638	up	NM_053922	chr12:43389414-43388775	Acacb	Rattus norvegicus acetyl-Coenzyme A carboxylase beta (Acacb), mRNA [NM_053922]	GO:0005515|GO:0014070|GO:0005794|GO:0042493|GO:0016874|GO:0005625|GO:0046320|GO:0005524|GO:0006084|GO:0005829|GO:0005739|GO:0005737|GO:0008152|GO:0009374|GO:0006633|GO:0003989	NM_053922	Rn.162151	116719	1175.08	489.688	10.1725	8.81277
A_43_P14690	2.06225	1.04422	2.06225	up	NM_001108082	chr7:30272204-30272263	Pctk2	Rattus norvegicus PCTAIRE protein kinase 2 (Pctk2), mRNA [NM_001108082]	GO:0000166|GO:0006468|GO:0005524|GO:0016740|GO:0004693	NM_001108082	Rn.17706	314743	1437.45	729.754	10.4637	9.4195
A_64_P019613	2.37196	1.24608	2.37196	up	NM_017190	chr1:85954660-85954601	Mag	Rattus norvegicus myelin-associated glycoprotein (Mag), mRNA [NM_017190]	GO:0043220|GO:0016020|GO:0005886|GO:0043209|GO:0005529|GO:0033270|GO:0050771|GO:0016021|GO:0007155|GO:0050770	NM_017190	Rn.87331	29409	1148.37	514.792	10.1393	8.8932
A_44_P143886	2.27498	1.18586	2.27498	up	NM_022392	chr4:2578348-2578292	Insig1	Rattus norvegicus insulin induced gene 1 (Insig1), mRNA [NM_022392]	GO:0005515|GO:0006695|GO:0005783|GO:0045599|GO:0033993|GO:0030967|GO:0043434|GO:0010894|GO:0003674|GO:0060021|GO:0042474|GO:0032355|GO:0008202|GO:0008203|GO:0032869|GO:0042472|GO:0006991|GO:0045717|GO:0005575|GO:0070542|GO:0060363|GO:0016020|GO:0005789|GO:0016126|GO:0006641|GO:0016021	NM_022392	Rn.772	64194	3020.2	1382.56	11.5397	10.3538
A_64_P072563	2.85148	1.51171	2.85148	up		chr4:029341975-029342034							6884.69	2447.07	12.7024	11.1907
A_43_P17271	2.55527	1.35348	2.55527	up	XM_001073261	chr11:30891696-30891755	RGD1307569	PREDICTED: Rattus norvegicus similar to Protein C21orf63 homolog precursor, transcript variant 1 (RGD1307569), mRNA [XM_001073261]	GO:0005529	XM_001073261		360695	2153.56	875.419	11.0336	9.68017
A_64_P018177	5.12972	2.35888	5.12972	up		chr7:130231963-130231904							1152.4	245.973	10.1449	7.786
A_64_P132871	2.21511	1.14738	2.21511	up		chrX:132044802-132044861							3272.27	1525.14	11.6553	10.508
A_64_P115624	2.95534	1.56332	2.95534	up	XM_001078913	chr2:240730973-240730914	Gbp1	PREDICTED: Rattus norvegicus guanylate binding protein 1, interferon-inducible, 67kDa (Gbp1), mRNA [XM_001078913]	GO:0003924|GO:0005525	XM_001078913		304266	4381.78	1513.41	12.061	10.4976
A_44_P874677	6.0185	2.5894	6.0185	up	NM_001007738	chr1:228101877-228101936	RGD1359349	Rattus norvegicus similar to hypothetical protein MGC34760 (RGD1359349), mRNA [NM_001007738]	GO:0016020|GO:0016021	NM_001007738	Rn.23870	361744	2225.36	397.056	11.0882	8.49883
A_44_P515326	2.00342	1.00246	2.00342	up	NM_053437	chr7:114552340-114552281	Dgat1	Rattus norvegicus diacylglycerol O-acyltransferase homolog 1 (mouse) (Dgat1), mRNA [NM_053437]	GO:0005792|GO:0005504|GO:0005783|GO:0003846|GO:0005624|GO:0034379|GO:0019992|GO:0005829|GO:0016020|GO:0005789|GO:0019432|GO:0004144|GO:0046486|GO:0016021|GO:0030073|GO:0016740|GO:0008415	NM_053437	Rn.252	84497	1943.92	1010.08	10.8938	9.8913
A_64_P001401	3.62047	1.85618	3.62047	up	NM_053582	chr5:149198374-149198315	Tinagl1	Rattus norvegicus tubulointerstitial nephritis antigen-like 1 (Tinagl1), mRNA [NM_053582]	GO:0031012|GO:0004197|GO:0006955|GO:0006508|GO:0030247|GO:0005576|GO:0005044	NM_053582	Rn.1256	94174	20724.7	5475.97	14.2561	12.3999
A_64_P026818	2.0849	1.05998	2.0849	up	NM_001014011	chr18:52271581-52271640	Gramd3	Rattus norvegicus GRAM domain containing 3 (Gramd3), mRNA [NM_001014011]		NM_001014011	Rn.53932	307288	9349.87	4428.61	13.1356	12.0756
A_44_P183784	2.10443	1.07343	2.10443	up	NM_057103	chr1:35067997-35068056	Akap12	Rattus norvegicus A kinase (PRKA) anchor protein 12 (Akap12), transcript variant 1, mRNA [NM_057103]	GO:0005515|GO:0007165|GO:0005737|GO:0005886|GO:0008179|GO:0030819|GO:0005634|GO:0006605|GO:0005856|GO:0010739	NM_057103	Rn.122094	83425	2859.65	1405.78	11.4537	10.3803
A_64_P025021	2.44464	1.28962	2.44464	up	NM_022400	chr1:96055470-96055529	Bcat2	Rattus norvegicus branched chain aminotransferase 2, mitochondrial (Bcat2), nuclear gene encoding mitochondrial protein, mRNA [NM_022400]	GO:0005739|GO:0005737|GO:0007595|GO:0009081|GO:0004084|GO:0009098|GO:0008152|GO:0009083|GO:0005634|GO:0016740|GO:0006550	NM_022400	Rn.981	64203	4033.25	1691.65	11.95	10.6603
A_64_P015607	2.61823	1.38859	2.61823	up	NM_017127	chr1:206418447-206418506	Chka	Rattus norvegicus choline kinase alpha (Chka), mRNA [NM_017127]	GO:0004305|GO:0033265|GO:0006646|GO:0004104|GO:0004103|GO:0008654|GO:0005524|GO:0019695|GO:0042803|GO:0005737|GO:0000166|GO:0008144|GO:0016740|GO:0006656	NM_017127	Rn.10985	29194	1747.76	696.518	10.7385	9.34989
A_44_P234023	2.2217	1.15166	2.2217	up	XM_344131	chr13:032966970-032966911		Rattus norvegicus similar to Translationally controlled tumor protein (TCTP) (p23) (21 kDa polypeptide) (p21) (Lens epithelial protein) (LOC363970), mRNA [XM_344131]					16199.6	7063.5	13.9025	12.7508
A_44_P522047	2.37927	1.25052	2.37927	up	NM_001115043		LOC684871	Rattus norvegicus similar to Protein C8orf4 (Thyroid cancer protein 1) (TC-1) (LOC684871), mRNA [NM_001115043]		NM_001115043	Rn.216648	684871	1078.38	485.199	10.0484	8.79785
A_42_P733209	2.43271	1.28257	2.43271	up	NM_001012345	chr1:156447895-156447836	Dgat2	Rattus norvegicus diacylglycerol O-acyltransferase homolog 2 (mouse) (Dgat2), mRNA [NM_001012345]	GO:0005792|GO:0008610|GO:0005783|GO:0003846|GO:0005624|GO:0006071|GO:0016020|GO:0005789|GO:0019432|GO:0004144|GO:0016021|GO:0016740|GO:0008415	NM_001012345	Rn.9523	252900	1681.99	718.656	10.6824	9.39981
A_44_P684795	2.40827	1.268	2.40827	up	NM_001168633	chr16:83403814-83403873	Irs2	Rattus norvegicus insulin receptor substrate 2 (Irs2), mRNA [NM_001168633]	GO:0005515|GO:0008286|GO:0032869|GO:0045725|GO:0005886|GO:0030890|GO:0005158|GO:0019903|GO:0019904|GO:0010748|GO:0005575|GO:0005829|GO:0009749|GO:0010907|GO:0046326|GO:0002903|GO:0032000|GO:0032024|GO:0043548	NM_001168633	Rn.222293	29376	3309.38	1433.81	11.6775	10.4095
A_64_P039966	2.15664	1.10879	2.15664	up		chrX:158732822-158732881							14270.2	6317.28	13.7167	12.6079
A_64_P059958	2.11179	1.07847	2.11179	up	XM_218090	chr5:57051866-57051925		Rattus norvegicus similar to glyceraldehyde-3-phosphate dehydrogenase (LOC308287), mRNA [XM_218090]					7831.01	3705.77	12.8848	11.8063
A_64_P145712	2.26934	1.18227	2.26934	up	XM_233772	chr5:80651043-80650984		Rattus norvegicus similar to glyceraldehyde-3-phosphate dehydrogenase (LOC298727), mRNA [XM_233772]					2076.14	952.868	10.9836	9.80133
A_44_P532249	3.81137	1.93031	3.81137	up	NM_001012174	chr20:6637659-6637600	Fkbp5	Rattus norvegicus FK506 binding protein 5 (Fkbp5), mRNA [NM_001012174]	GO:0005515|GO:0008150|GO:0003674|GO:0006457|GO:0031072|GO:0005575	NM_001012174	Rn.144288	361810	3274.38	901.867	11.6572	9.72687
A_44_P536282	2.01634	1.01174	2.01634	up	NM_001013130	chr14:111246200-111246259	Sptbn1	Rattus norvegicus spectrin, beta, non-erythrocytic 1 (Sptbn1), mRNA [NM_001013130]	GO:0005515|GO:0043234|GO:0005737|GO:0005730|GO:0003779|GO:0032403|GO:0005829	NM_001013130	Rn.93208	305614	3580.62	1833.74	11.7888	10.7771
A_44_P726568	2.33203	1.22159	2.33203	up	XM_001055793	chr5:75107514-75107455	Ptpn3	Ptpn3 protein Fragment [Source:UniProtKB/TrEMBL;Acc:Q562B7] [ENSRNOT00000059627]	GO:0005515|GO:0008092|GO:0051045|GO:0016791|GO:0005737|GO:0006470|GO:0016787|GO:0045930|GO:0051117|GO:0001784|GO:0005856|GO:0004725|GO:0019898	XM_001055793	Rn.22271	362524	6499.01	2773.11	12.6074	11.3858
A_64_P087930	2.37691	1.24909	2.37691	up	XM_226803	chr2:54147593-54147534		Complement component 7 Fragment [Source:UniProtKB/TrEMBL;Acc:Q9ERF0] [ENSRNOT00000060343]		XM_226803	Rn.33787		4589.08	1973.9	12.1259	10.8768
A_44_P344273	2.20269	1.13926	2.20269	up	NM_001034129	chr2:116990333-116990274	Sec62	Rattus norvegicus SEC62 homolog (S. cerevisiae) (Sec62), mRNA [NM_001034129]	GO:0016235|GO:0005783|GO:0008565|GO:0045111|GO:0016021|GO:0005856	NM_001034129	Rn.98327	294912	1611.24	760.569	10.6189	9.47965
A_64_P027404	2.61664	1.38772	2.61664	up	NM_134351	chr4:105740015-105739956	Mat2a	Rattus norvegicus methionine adenosyltransferase II, alpha (Mat2a), mRNA [NM_134351]	GO:0000166|GO:0042493|GO:0007623|GO:0006556|GO:0009416|GO:0009725|GO:0051591|GO:0006730|GO:0005524|GO:0004478|GO:0046872|GO:0016740	NM_134351	Rn.41420	171347	3144.58	1252.06	11.5965	10.2088
A_44_P468380	2.53179	1.34016	2.53179	up	NM_020094	chr1:251011585-251011241	Kcnip2	Rattus norvegicus Kv channel-interacting protein 2 (Kcnip2), transcript variant a, mRNA [NM_020094]	GO:0005515|GO:0005244|GO:0005886|GO:0005509|GO:0005267|GO:0051291|GO:0030425|GO:0042802|GO:0005737|GO:0047485|GO:0045163|GO:0008076|GO:0006811	NM_020094	Rn.98384	56817	1071.87	453.067	10.0431	8.70296
A_64_P158945	2.42076	1.27546	2.42076	up	XM_001081394		LOC688173	PREDICTED: Rattus norvegicus similar to Telethonin (Titin cap protein) (LOC688173), mRNA [XM_001081394]		XM_001081394		688173	101822	39191.6	16.5484	15.273
A_43_P14882	2.12315	1.08621	2.12315	up	NM_001014071	chr5:168025720-168025779	Errfi1	Rattus norvegicus ERBB receptor feedback inhibitor 1 (Errfi1), mRNA [NM_001014071]	GO:0005515|GO:0060426|GO:0060428|GO:0005886|GO:0019901|GO:0048286|GO:0050732|GO:0005634|GO:0031234|GO:0031953|GO:0045616|GO:0005737|GO:0007175|GO:0043589|GO:0019900	NM_001014071	Rn.100336	313729	14245.5	6411.66	13.7134	12.6272
A_44_P506069	2.91819	1.54507	2.91819	up	NM_131907	chr8:110517894-110517835	Atp2c1	Rattus norvegicus ATPase, Ca++ transporting, type 2C, member 1 (Atp2c1), mRNA [NM_131907]	GO:0030133|GO:0005802|GO:0005886|GO:0003824|GO:0016339|GO:0006754|GO:0000166|GO:0006816|GO:0016820|GO:0004871|GO:0043123|GO:0030141|GO:0006812|GO:0005792|GO:0030145|GO:0005794|GO:0032468|GO:0031532|GO:0005509|GO:0006874|GO:0005524|GO:0030026|GO:0005388|GO:0000139|GO:0008544|GO:0016020|GO:0016787|GO:0008152|GO:0006828|GO:0016021|GO:0015410|GO:0032472	NM_131907	Rn.5805	170699	1672.84	601.724	10.6731	9.12806
A_43_P12786	3.78514	1.92035	3.78514	up	NM_053365	chr2:93536175-93538589	Fabp4	Rattus norvegicus fatty acid binding protein 4, adipocyte (Fabp4), mRNA [NM_053365]	GO:0005515|GO:0016564|GO:0042632|GO:0005215|GO:0005504|GO:0008284|GO:0042493|GO:0051384|GO:0001816|GO:0005829|GO:0005737|GO:0050872|GO:0050873|GO:0050729|GO:0006631|GO:0016481|GO:0006469	NM_053365	Rn.4258	79451	7643.43	2050.01	12.8529	10.9325
A_44_P561626	2.81365	1.49244	2.81365	up	DV716564	chr8:58749630-58749689		RVL6921 Wackym-Soares normalized rat vestibular cDNA library Rattus norvegicus cDNA 5', mRNA sequence [DV716564]			Rn.19628		1081.55	414.557	10.0531	8.56068
A_44_P113699	4.72666	2.24082	4.72666	up	NM_053407	chr16:54310413-54310472	Asah1	Rattus norvegicus N-acylsphingosine amidohydrolase (acid ceramidase) 1 (Asah1), mRNA [NM_053407]	GO:0006629|GO:0003674|GO:0017040|GO:0010033|GO:0016787|GO:0030324|GO:0005575|GO:0005764	NM_053407	Rn.127798	84431	4580	1006.52	12.1248	9.884
A_44_P638191	7.74463	2.9532	7.74463	up	XM_574086	chr17:93709207-93709266	Otud1	PREDICTED: Rattus norvegicus OTU domain containing 1 (Otud1), mRNA [XM_574086]		XM_574086		498803	1210.98	173.044	10.2192	7.26601
A_44_P806297	2.26129	1.17715	2.26129	up		chr2:112022584-112022643							2614.8	1198.04	11.3242	10.1471
A_44_P319042	2.39849	1.26213	2.39849	up	NM_001107861	chr4:85734739-85734680	Kbtbd2	Rattus norvegicus kelch repeat and BTB (POZ) domain containing 2 (Kbtbd2), mRNA [NM_001107861]	GO:0005515	NM_001107861	Rn.1688	312372	1196.7	530.363	10.2007	8.93855
A_43_P12245	2.94238	1.55698	2.94238	up	NM_022542	chr6:32052849-32052791	Rhob	Rattus norvegicus ras homolog gene family, member B (Rhob), mRNA [NM_022542]	GO:0005515|GO:0005886|GO:0007264|GO:0008333|GO:0006927|GO:0005624|GO:0005625|GO:0005634|GO:0007275|GO:0045786|GO:0015031|GO:0005525|GO:0045766|GO:0030154|GO:0005622|GO:0000166|GO:0031902|GO:0019003|GO:0007155|GO:0010008|GO:0005768	NM_022542	Rn.2042	64373	7922.14	2698.19	12.9012	11.3442
A_64_P144143	2.27299	1.18459	2.27299	up	NM_001007146	chr7:120200891-120200832	Tob2	Rattus norvegicus transducer of ERBB2, 2 (Tob2), mRNA [NM_001007146]	GO:0010468|GO:0008150|GO:0003674|GO:0042809|GO:0045671|GO:0005575|GO:0045778	NM_001007146	Rn.18247	315159	1325.99	616.504	10.3526	9.16803
A_64_P086468	2.54743	1.34904	2.54743	up		chr2:162671069-162671128							6729.91	2629.61	12.6591	11.31
A_64_P274462	5.28443	2.40175	5.28443	up	NM_001007714	chrX:124383610-124383551	Morf4l2	Rattus norvegicus mortality factor 4 like 2 (Morf4l2), mRNA [NM_001007714]	GO:0005515|GO:0006281|GO:0045944|GO:0005730|GO:0051155|GO:0005634|GO:0045449|GO:0040008|GO:0016568	NM_001007714	Rn.6961	317413	1859.59	378.776	10.8269	8.42513
A_43_P13290	2.01078	1.00775	2.01078	up	NM_138530	chr20:25427431-25427490	Pbld	Rattus norvegicus phenazine biosynthesis-like protein domain containing (Pbld), mRNA [NM_138530]	GO:0009058|GO:0016853	NM_138530	Rn.2417	171564	1779.16	922.137	10.762	9.75423
A_64_P073043	2.13952	1.09729	2.13952	up	FQ228778	chr6:50626946-50627005		Rattus norvegicus TL0ADA51YN11 mRNA sequence. [FQ228778]			Rn.16708		1179.8	583.224	10.1777	9.08042
A_64_P017188	9.10013	3.18589	9.10013	up	NM_012543	chr1:96178423-96178482	Dbp	Rattus norvegicus D site of albumin promoter (albumin D-box) binding protein (Dbp), mRNA [NM_012543]	GO:0043565|GO:0006355|GO:0003700|GO:0042127|GO:0016563|GO:0046983|GO:0005634|GO:0048511	NM_012543	Rn.11274	24309	28984.8	3084.78	14.7267	11.5408
A_64_P072873	2.05289	1.03766	2.05289	up	NM_022864	chr14:1763113-1763172	Cplx1	Rattus norvegicus complexin 1 (Cplx1), mRNA [NM_022864]	GO:0043234|GO:0005737|GO:0005326|GO:0000149|GO:0043025|GO:0045202|GO:0017075|GO:0070032|GO:0030073|GO:0016079|GO:0030425|GO:0005829	NM_022864	Rn.10133	64832	1064.93	551.143	10.0344	8.99672
A_64_P166218	2.16101	1.1117	2.16101	up	NM_001108822	chr10:1779892-1779833	RGD1305537	Rattus norvegicus similar to RIKEN cDNA 3110001I22 (RGD1305537), mRNA [NM_001108822]		NM_001108822	Rn.122064	363528	1626.74	783.778	10.6335	9.5218
A_64_P109327	2.29339	1.19748	2.29339	up	NM_013191	chr20:12791848-12791789	S100b	Rattus norvegicus S100 calcium binding protein B (S100b), mRNA [NM_013191]	GO:0005515|GO:0048471|GO:0005509|GO:0048156|GO:0005102|GO:0005634|GO:0001726|GO:0048154|GO:0042803|GO:0042802|GO:0005737|GO:0050786|GO:0048168|GO:0007611|GO:0043025|GO:0007613|GO:0008270|GO:0043123|GO:0048306	NM_013191	Rn.8937	25742	1636.39	741.181	10.6399	9.4424
A_44_P265003	2.85294	1.51245	2.85294	up	NM_001109110	chr16:30778599-30779329	Anxa10	Rattus norvegicus annexin A10 (Anxa10), mRNA [NM_001109110]	GO:0005739|GO:0005544|GO:0005509	NM_001109110	Rn.101584	498622	2090.39	760.124	10.9914	9.47897
A_64_P068865	2.29747	1.20005	2.29747	up	NM_021587	chr6:19943457-19943398	Ltbp1	Rattus norvegicus latent transforming growth factor beta binding protein 1 (Ltbp1), mRNA [NM_021587]	GO:0031012|GO:0019838|GO:0005488|GO:0005509|GO:0005576	NM_021587	Rn.40942	59107	1250.8	578.039	10.2684	9.0684
A_44_P1034541	3.28821	1.7173	3.28821	up	NM_022602	chr7:127171939-127171998	Pim3	Rattus norvegicus pim-3 oncogene (Pim3), mRNA [NM_022602]	GO:0005515|GO:0007346|GO:0043066|GO:0007049|GO:0046777|GO:0000166|GO:0004674|GO:0016572|GO:0006468|GO:0005524|GO:0016740	NM_022602	Rn.6343	64534	7035.24	2166.01	12.7351	11.0178
A_44_P328535	2.15029	1.10453	2.15029	up	XM_342556	chr3:146527671-146527730		Rattus norvegicus similar to glyceraldehyde-3-phosphate dehydrogenase (LOC362250), mRNA [XM_342556]					12131.7	5387.93	13.4788	12.3743
A_64_P057526	2.62754	1.39371	2.62754	up		chr13:096799078-096799137							4378.98	1698.13	12.059	10.6653
A_44_P592790	2.13731	1.0958	2.13731	up	NM_001106373	chr1:238798188-238798129	Pank1	Rattus norvegicus pantothenate kinase 1 (Pank1), mRNA [NM_001106373]	GO:0004594|GO:0016310|GO:0015937|GO:0005524|GO:0005829	NM_001106373	Rn.6581	294088	1265.59	625.158	10.2873	9.1915	673

## Sheet: 1 vs 2_up
# Fold Change cut-off: 2.0 # Condition pairs: 1 vs 2_up # Column A: ProbeName, it represents probe name. # Column B: Fold Change, positive value indicates up-regulation and negative value indicates down-regulation. # Column C: Log Fold Change, log2 value of absolute fold change. Positive value indicates up-regulation and negative value indicates down-regulation. # Column D: Absolute Fold Change b…
1 vs 2_up 2.0 fold up regulated Genes
	Fold change and Regulation				Annotations								Raw Intensity		Normalized Intensity
ProbeName	Fold change([1] vs [2])	Log Fold change([1] vs [2])	Absolute Fold change([1] vs [2])	Regulation([1] vs [2])	GenbankAccession	GenomicCoordinates	GeneSymbol	Description	Go	RefSeqAccession	UniGeneID	EntrezGeneID	[1](raw)	[2](raw)	[1](normalized)	[2](normalized)
A_64_P049828	8.70193	3.12134	8.70193	up	NM_012543	chr1:96178064-96178123	Dbp	Rattus norvegicus D site of albumin promoter (albumin D-box) binding protein (Dbp), mRNA [NM_012543]	GO:0043565|GO:0006355|GO:0003700|GO:0042127|GO:0016563|GO:0046983|GO:0005634|GO:0048511	NM_012543	Rn.11274	24309	2762.32	345.306	11.4079	8.28661
A_64_P012384	2.65357	1.40793	2.65357	up	NM_001039338	chr3:67899001-67898942	Zdhhc5	Rattus norvegicus zinc finger, DHHC-type containing 5 (Zdhhc5), mRNA [NM_001039338]	GO:0008270|GO:0046872	NM_001039338	Rn.222510	362156	149.823	70.5993	7.32915	5.92121
A_42_P668072	2.92089	1.54641	2.92089	up	NM_013130	chr19:30408281-30408340	Smad1	Rattus norvegicus SMAD family member 1 (Smad1), mRNA [NM_013130]	GO:0005515|GO:0001657|GO:0003700|GO:0008285|GO:0003702|GO:0045597|GO:0005637|GO:0001710|GO:0005634|GO:0042802|GO:0005829|GO:0005622|GO:0009880|GO:0005737|GO:0006954|GO:0000165|GO:0045944|GO:0007179|GO:0005667|GO:0019901|GO:0001822|GO:0007276|GO:0042493|GO:0070410|GO:0002051|GO:0070411|GO:0010243|GO:0042592|GO:0030509|GO:0045768|GO:0045669|GO:0010628|GO:0007183|GO:0050775|GO:0042060|GO:0030901|GO:…	NM_013130	Rn.10635	25671	115.835	51.1264	6.9798	5.43339
A_64_P066694	2.89222	1.53218	2.89222	up	NM_001033898	chr4:56252200-56252259	Calu	Rattus norvegicus calumenin (Calu), transcript variant 2, mRNA [NM_001033898]	GO:0004857|GO:0042470|GO:0014070|GO:0005792|GO:0014012|GO:0005509|GO:0033018|GO:0005788|GO:0005576|GO:0019899	NM_001033898	Rn.1841	64366	194.786	82.317	7.68175	6.14957
A_64_P146914	2.00755	1.00544	2.00755	up		chr2:223130597-223130538							1912.03	995.528	10.8704	9.86493
A_42_P529780	2.41398	1.27141	2.41398	up	NM_138855	chr6:24016416-24016357	Spdya	Rattus norvegicus speedy homolog A (Xenopus laevis) (Spdya), mRNA [NM_138855]	GO:0008284|GO:0007049|GO:0000082|GO:0019901|GO:0045737|GO:0007275|GO:0005634|GO:0006974	NM_138855	Rn.19576	192209	233.098	115.141	7.92371	6.65229
A_42_P717654	2.10472	1.07363	2.10472	up	XM_001063683		LOC682914	PREDICTED: Rattus norvegicus similar to Zinc finger protein 326 (Zinc finger protein-associated with nuclear matrix of 75 kDa) (LOC682914), mRNA [XM_001063683]	GO:0005622|GO:0008270|GO:0005634|GO:0003677	XM_001063683		682914	1482.06	733.34	10.5006	9.42701
A_42_P592157	2.13376	1.0934	2.13376	up	NM_001002828	chr20:4254419-4254360	Pbx2	Rattus norvegicus pre-B-cell leukemia homeobox 2 (Pbx2), mRNA [NM_001002828]	GO:0043565|GO:0005515|GO:0005667|GO:0006355|GO:0003700|GO:0045944|GO:0003682|GO:0009954|GO:0005634|GO:0030326|GO:0008134	NM_001002828	Rn.901	406164	137.21	80.3415	7.20648	6.11308
A_42_P826221	2.07853	1.05556	2.07853	up	NM_012933	chr1:198881771-198881830	Dpysl4	Rattus norvegicus dihydropyrimidinase-like 4 (Dpysl4), mRNA [NM_012933]	GO:0005515|GO:0005737|GO:0016810|GO:0048666	NM_012933	Rn.10503	25417	215.39	123.754	7.818	6.76243
A_43_P13508	2.02375	1.01703	2.02375	up	NM_001015031	chr17:89148721-89148780	Arl5b	Rattus norvegicus ADP-ribosylation factor-like 5B (Arl5b), mRNA [NM_001015031]	GO:0005525	NM_001015031	Rn.160014	364788	86.8043	56.3295	6.6031	5.58607
A_44_P400936	2.0279	1.01999	2.0279	up		chrX:083244753-083244695							1132.72	592.586	10.1222	9.10222
A_44_P1047924	2.85075	1.51134	2.85075	up	NM_053523	chr19:11036768-11036709	Herpud1	Rattus norvegicus homocysteine-inducible, endoplasmic reticulum stress-inducible, ubiquitin-like domain member 1 (Herpud1), mRNA [NM_053523]	GO:0006986|GO:0005515|GO:0006874|GO:0005789|GO:0016021|GO:0043154|GO:0030968	NM_053523	Rn.4028	85430	14621.9	4951.16	13.7543	12.2429
A_42_P482051	2.18229	1.12584	2.18229	up	XM_001059157	chr1:2438946-2438887	RGD1309759	PREDICTED: Rattus norvegicus similar to cDNA sequence BC013529, transcript variant 2 (RGD1309759), mRNA [XM_001059157]		XM_001059157		361448	5862.43	2689.36	12.4641	11.3382
A_64_P084971	2.83214	1.50189	2.83214	up	NM_017007	chr3:52829951-52830010	Gad1	Rattus norvegicus glutamate decarboxylase 1 (Gad1), mRNA [NM_017007]	GO:0005739|GO:0005622|GO:0005515|GO:0030424|GO:0005737|GO:0004351|GO:0042493|GO:0030170|GO:0045202|GO:0042136|GO:0019752|GO:0016829	NM_017007	Rn.91245	24379	1217.08	460.588	10.2279	8.72606
A_42_P735934	2.22888	1.15632	2.22888	up	NM_001105729	chr1:84452819-84452878	Dpf1	Rattus norvegicus D4, zinc and double PHD fingers family 1 (Dpf1), mRNA [NM_001105729]	GO:0005622|GO:0005515|GO:0071565|GO:0005737|GO:0008270|GO:0005634|GO:0046872|GO:0045449|GO:0007399	NM_001105729	Rn.42906	50545	75.911	45.3219	6.41724	5.26092
A_42_P672103	2.47647	1.30829	2.47647	up	NM_021770	chr11:31246213-31246272	Olig1	Rattus norvegicus oligodendrocyte transcription factor 1 (Olig1), mRNA [NM_021770]	GO:0005515|GO:0030528|GO:0007275|GO:0005634|GO:0048663|GO:0003677	NM_021770	Rn.45339	60394	171.077	85.0759	7.50742	6.19913
A_44_P536115	2.08476	1.05988	2.08476	up	NM_023957	chrX:82594979-82594919	Arhgef9	Rattus norvegicus Cdc42 guanine nucleotide exchange factor (GEF) 9 (Arhgef9), mRNA [NM_023957]	GO:0005622|GO:0005515|GO:0005085|GO:0008624|GO:0005737|GO:0035023|GO:0007264|GO:0006915|GO:0001941|GO:0005089|GO:0005829	NM_023957	Rn.163449	66013	313.414	174.134	8.33363	7.27375
A_64_P013758	2.50708	1.32601	2.50708	up	NM_012582	chr19:39443215-39443156	Hp	Rattus norvegicus haptoglobin (Hp), mRNA [NM_012582]	GO:0014070|GO:0009408|GO:0004252|GO:0010165|GO:0005783|GO:0031100|GO:0033590|GO:0007283|GO:0033591|GO:0003824|GO:0005615|GO:0042803|GO:0030492|GO:0006508|GO:0032026|GO:0032496|GO:0009725|GO:0001666|GO:0010288|GO:0002526|GO:0005794|GO:0010033|GO:0042493|GO:0006950|GO:0051384|GO:0005576|GO:0001889	NM_012582	Rn.10950	24464	197.842	95.7691	7.70412	6.37811
A_44_P281352	2.74665	1.45767	2.74665	up	NM_001013076	chr2:250684970-250685029	Dnajb4	Rattus norvegicus DnaJ (Hsp40) homolog, subfamily B, member 4 (Dnajb4), mRNA [NM_001013076]	GO:0006457|GO:0031072|GO:0051082	NM_001013076	Rn.198616	295549	2339.59	889.756	11.1618	9.70409
A_44_P233080	16.3887	4.03463	16.3887	up	U75397	chr18:27347173-27347232	Egr1	Early growth response protein 1 (EGR-1)(Zinc finger protein Krox-24)(Transcription factor Zif268)(Nerve growth factor-induced protein A)(NGFI-A) [Source:UniProtKB/Swiss-Prot;Acc:P08154] [ENSRNOT00000026303]	GO:0005515|GO:0032868|GO:0003700|GO:0016563|GO:0005634|GO:0000122|GO:0003677|GO:0046872|GO:0009749|GO:0043565|GO:0005622|GO:0051789|GO:0005737|GO:0045941|GO:0003690|GO:0030217|GO:0071504|GO:0045944|GO:0071506|GO:0048169|GO:0007611|GO:0008270|GO:0045893		Rn.9096	24330	13095.4	800.239	13.5856	9.55095
A_64_P090035	2.21738	1.14886	2.21738	up		chr1:070639394-070639453							232.863	124.615	7.92126	6.77241
A_64_P080598	2.16411	1.11377	2.16411	up	NM_001047865	chr13:29730259-29730318	Cntnap5a	Rattus norvegicus contactin associated protein-like 5A (Cntnap5a), mRNA [NM_001047865]	GO:0007165|GO:0016020|GO:0005102|GO:0016021|GO:0007155	NM_001047865	Rn.208721	297832	130.985	76.1318	7.14578	6.03201
A_42_P458494	3.31382	1.7285	3.31382	up	NM_001034951	chr10:83195477-83195418	Acsf2	Rattus norvegicus acyl-CoA synthetase family member 2 (Acsf2), mRNA [NM_001034951]	GO:0006629|GO:0005739|GO:0000166|GO:0016874|GO:0008152|GO:0006631|GO:0005524	NM_001034951	Rn.146366	619561	379.16	133.237	8.60436	6.87586
A_64_P044435	2.80753	1.4893	2.80753	up	NM_001015020	chr9:110043306-110043247	Tgif1	Rattus norvegicus TGFB-induced factor homeobox 1 (Tgif1), mRNA [NM_001015020]	GO:0005515|GO:0006355|GO:0007368|GO:0016566|GO:0003700|GO:0008285|GO:0060041|GO:0042493|GO:0070410|GO:0001843|GO:0005634|GO:0071445|GO:0048146|GO:0000122|GO:0009953|GO:0043565|GO:0071363|GO:0048387|GO:0045666|GO:0003682|GO:0010629	NM_001015020	Rn.154349	316742	1585.37	594.455	10.5962	9.10691
A_64_P043314	2.35367	1.23491	2.35367	up		chr13:026872204-026872263							277.057	139.03	8.16998	6.93507
A_44_P538691	2.09587	1.06755	2.09587	up	NM_031772	chr4:105250805-105250864	Polr1a	Rattus norvegicus polymerase (RNA) I polypeptide A (Polr1a), mRNA [NM_031772]	GO:0005515|GO:0003899|GO:0009303|GO:0005730|GO:0016779|GO:0005634|GO:0003677|GO:0046872|GO:0006350|GO:0005736|GO:0005654|GO:0008270|GO:0016740	NM_031772	Rn.24877	83581	434.073	233.881	8.78453	7.71698
A_42_P475623	2.47	1.30451	2.47	up	NM_053394	chr15:83118108-83118167	Klf5	Rattus norvegicus Kruppel-like factor 5 (Klf5), mRNA [NM_053394]	GO:0008284	NM_053394	Rn.8954	84410	126.706	64.9738	7.09953	5.79502
A_44_P203665	2.59676	1.37671	2.59676	up	NM_001105725	chr14:16345592-16345533	Ccng2	Rattus norvegicus cyclin G2 (Ccng2), mRNA [NM_001105725]	GO:0051726	NM_001105725	Rn.162246	29157	122.311	60.0707	7.0555	5.67879
A_42_P462257	3.83716	1.94004	3.83716	up	NM_001109481	chr10:92805865-92805924	Rprml	Rattus norvegicus reprimo-like (Rprml), mRNA [NM_001109481]		NM_001109481	Rn.38616	685826	471.387	141.568	8.89695	6.95691
A_64_P080580	2.60594	1.3818	2.60594	up	XM_002730162	chr19:14763702-14763761		PREDICTED: Rattus norvegicus hypothetical gene supported by BC082068 (LOC501476), mRNA [XM_002730162]		XM_002730162	Rn.109955		177.037	83.8864	7.55936	6.17756
A_42_P772157	2.18632	1.1285	2.18632	up	NM_017020	chr2:182078382-182078323	Il6ra	Rattus norvegicus interleukin 6 receptor, alpha (Il6ra), mRNA [NM_017020]	GO:0005515|GO:0005138|GO:0032755|GO:0008284|GO:0070119|GO:0045471|GO:0019221|GO:0050731|GO:0019981|GO:0043434|GO:0051591|GO:0005615|GO:0042803|GO:0016324|GO:0032496|GO:0004872|GO:0070102|GO:0004897|GO:0034097|GO:0010332|GO:0009986|GO:0004915|GO:0042517|GO:0051384|GO:0005896|GO:0005576|GO:0032722|GO:0070120|GO:0045768|GO:0048661|GO:0050829|GO:0016020|GO:0031018|GO:0016021|GO:0019899	NM_017020	Rn.1716	24499	634.834	322.537	9.31091	8.18241
A_44_P409820	2.40616	1.26673	2.40616	up	NM_012908	chr13:77473055-77472996	Faslg	Rattus norvegicus Fas ligand (TNF superfamily, member 6) (Faslg), mRNA [NM_012908]	GO:0005515|GO:0008625|GO:0008624|GO:0048471|GO:0008284|GO:0060554|GO:0005886|GO:0060555|GO:0006925|GO:0005615|GO:0006955|GO:0043525|GO:0032496|GO:0043123|GO:0005164|GO:0008633|GO:0070265|GO:0043065|GO:0045742|GO:0006919|GO:0006915|GO:0005576|GO:0033554|GO:0005123|GO:0070848|GO:0005125|GO:0007165|GO:0048388|GO:0030644|GO:0005901|GO:0016525|GO:0046666|GO:0016023|GO:0045121|GO:0016021|GO:0009897	NM_012908	Rn.9725	25385	150.551	77.958	7.33578	6.06905
A_44_P342166	2.2408	1.16402	2.2408	up	NM_013187	chr3:151553144-151553203	Plcg1	Rattus norvegicus phospholipase C, gamma 1 (Plcg1), mRNA [NM_013187]	GO:0051219|GO:0005515|GO:0042542|GO:0043005|GO:0050852|GO:0005886|GO:0005158|GO:0005829|GO:0005737|GO:0032236|GO:0032959|GO:0006816|GO:0004871|GO:0016192|GO:0023034|GO:0010243|GO:0043278|GO:0001701|GO:0016042|GO:0007165|GO:0009629|GO:0016787|GO:0004435|GO:0035254|GO:0010634|GO:0009395	NM_013187	Rn.11243	25738	326.377	168.128	8.39186	7.22785
A_64_P118288	2.60596	1.38182	2.60596	up	NM_053448	chr18:30857780-30857721	Hdac3	Rattus norvegicus histone deacetylase 3 (Hdac3), mRNA [NM_053448]	GO:0005515|GO:0016564|GO:0042826|GO:0005634|GO:0010832|GO:0005737|GO:0046329|GO:0032582|GO:0017053|GO:0040014|GO:0005876|GO:0004407|GO:0006476|GO:0000785|GO:0045449|GO:0016575|GO:0003714|GO:0042493|GO:0010553|GO:0045786|GO:0051225|GO:0003677|GO:0032922|GO:0033558|GO:0007346|GO:0016787|GO:0003682|GO:0005654|GO:0016568	NM_053448	Rn.17284	84578	166.88	79.3561	7.47451	6.09269
A_64_P125013	3.56437	1.83365	3.56437	up	NM_019167	chr1:207358828-207358887	Sptbn2	Rattus norvegicus spectrin, beta, non-erythrocytic 2 (Sptbn2), mRNA [NM_019167]	GO:0008091|GO:0016081|GO:0003779|GO:0016079|GO:0016363|GO:0051693|GO:0005829|GO:0017158|GO:0005737|GO:0005200|GO:0043025|GO:0005856|GO:0016192|GO:0005938	NM_019167	Rn.20389	29211	776.385	241.704	9.59532	7.76167
A_64_P103130	2.32983	1.22023	2.32983	up		chrUn:025517716-025517657							415.816	202.732	8.72497	7.50474
A_42_P788480	4.37177	2.12822	4.37177	up	NM_019194	chr7:120179652-120179711	Tef	Rattus norvegicus thyrotrophic embryonic factor (Tef), mRNA [NM_019194]	GO:0043565|GO:0005515|GO:0006355|GO:0003700|GO:0003690|GO:0045944|GO:0016563|GO:0046983|GO:0005634|GO:0048511	NM_019194	Rn.59871	29362	6909.91	1603.97	12.7076	10.5793
A_44_P353618	4.316	2.1097	4.316	up	NM_053587	chr2:182987706-182987647	S100a9	Rattus norvegicus S100 calcium binding protein A9 (S100a9), mRNA [NM_053587]	GO:0005515|GO:0031532|GO:0005886|GO:0030595|GO:0045471|GO:0045113|GO:0005509|GO:0005730|GO:0005576|GO:0005634|GO:0002544|GO:0005615|GO:0010043|GO:0003674|GO:0005737|GO:0006935|GO:0032496|GO:0005856	NM_053587	Rn.6703	94195	3919.13	953.447	11.9116	9.80187
A_64_P091940	5.80697	2.53778	5.80697	up	NM_033237	chr1:205937908-205937849	Gal	Rattus norvegicus galanin prepropeptide (Gal), mRNA [NM_033237]	GO:0032868|GO:0007631|GO:0043627|GO:0043065|GO:0001664|GO:0005794|GO:0008285|GO:0042493|GO:0006950|GO:0005576|GO:0050672|GO:0007399|GO:0005737|GO:0006954|GO:0005179|GO:0007218|GO:0050776|GO:0030141|GO:0031943	NM_033237	Rn.8929	29141	657.32	128.424	9.35495	6.81716
A_42_P489764	2.75616	1.46266	2.75616	up	NM_001004099	chr15:36153726-36153667	Gjb2	Rattus norvegicus gap junction protein, beta 2 (Gjb2), mRNA [NM_001004099]	GO:0005515|GO:0005243|GO:0005793|GO:0030054|GO:0005886|GO:0007605|GO:0007267|GO:0016328|GO:0030539|GO:0000139|GO:0005921|GO:0005922|GO:0016021	NM_001004099	Rn.219269	394266	860.806	343.295	9.74122	8.27856
A_44_P184685	2.51738	1.33192	2.51738	up	NM_001007735	chr1:82568389-82568448	Sertad1	Rattus norvegicus SERTA domain containing 1 (Sertad1), mRNA [NM_001007735]	GO:0005515|GO:0016563	NM_001007735	Rn.103853	361526	409.377	186.271	8.70569	7.37376
A_64_P013545	2.07889	1.05581	2.07889	up	NM_001115046	chr12:33810198-33800316	LOC687565	Rattus norvegicus similar to density-regulated protein (LOC687565), mRNA [NM_001115046]		NM_001115046	Rn.101864	687565	373.903	206.338	8.58656	7.53075
A_44_P357870	3.7118	1.89212	3.7118	up	NM_031559	chr1:205912066-205912125	Cpt1a	Rattus norvegicus carnitine palmitoyltransferase 1a, liver (Cpt1a), nuclear gene encoding mitochondrial protein, mRNA [NM_031559]	GO:0006629|GO:0005515|GO:0014070|GO:0001676|GO:0004095|GO:0031998|GO:0005743|GO:0005741|GO:0042802|GO:0005739|GO:0006810|GO:0006006|GO:0051260|GO:0009437|GO:0008415|GO:0005792|GO:0042493|GO:0046320|GO:0016020|GO:0050796|GO:0005789|GO:0032000|GO:0006641|GO:0042755|GO:0016021|GO:0016740	NM_031559	Rn.2856	25757	1389.11	404.831	10.4189	8.52679
A_64_P106264	2.61372	1.38611	2.61372	up		chr9:96760716-96760775							172.399	81.3188	7.517	6.13089
A_44_P398792	2.11364	1.07973	2.11364	up	NM_053867	chr15:56753837-56754289	Tpt1	Rattus norvegicus tumor protein, translationally-controlled 1 (Tpt1), mRNA [NM_053867]	GO:0005515|GO:0045298|GO:0005737|GO:0008283|GO:0005771|GO:0005509|GO:0007283|GO:0009615|GO:0005615	NM_053867	Rn.36610	116646	1687.02	831.671	10.6848	9.60508
A_64_P065063	3.90245	1.96438	3.90245	up	NM_012954		Fosl2	Rattus norvegicus fos-like antigen 2 (Fosl2), mRNA [NM_012954]	GO:0014070|GO:0003700|GO:0006366|GO:0009409|GO:0043434|GO:0005634|GO:0009648|GO:0051591|GO:0045941|GO:0003690|GO:0009416|GO:0001661|GO:0034097|GO:0032355|GO:0001666|GO:0007565|GO:0006355|GO:0046982|GO:0007568|GO:0006950|GO:0005730|GO:0009636|GO:0030431|GO:0003677|GO:0009612|GO:0043565|GO:0032570|GO:0007623	NM_012954	Rn.163577	25446	174.729	55.9755	7.53982	5.57544
A_42_P453171	2.11683	1.08191	2.11683	up	NM_001107063	chr10:103366334-103366275	Cdc42ep4	Rattus norvegicus CDC42 effector protein (Rho GTPase binding) 4 (Cdc42ep4), mRNA [NM_001107063]		NM_001107063	Rn.8595	303653	1005.19	505.605	9.94924	8.86733
A_64_P075769	2.40104	1.26366	2.40104	up		chr12:40351773-40351832	RGD1559627	diazepam binding inhibitor [Source:RefSeq peptide;Acc:NP_114054] [ENSRNOT00000043984]				501839	86.2907	47.6425	6.59431	5.33065
A_64_P014918	2.52704	1.33745	2.52704	up	NM_001108246	chrX:21497556-21497497	Ddx3x	Rattus norvegicus DEAD (Asp-Glu-Ala-Asp) box polypeptide 3, X-linked (Ddx3x), mRNA [NM_001108246]	GO:0008026|GO:0005515|GO:0005737|GO:0016787|GO:0000166|GO:0004386|GO:0005634|GO:0003676|GO:0005524	NM_001108246	Rn.95841	317335	1286.67	544.043	10.3134	8.97593
A_64_P128766	2.20715	1.14218	2.20715	up	NM_001034912	chr2:77558557-77558616	Fam134b	Rattus norvegicus family with sequence similarity 134, member B (Fam134b), mRNA [NM_001034912]	GO:0005801|GO:0005794|GO:0016020|GO:0005783|GO:0016021|GO:0019233	NM_001034912	Rn.162560	619558	1315.63	628.23	10.3435	9.20133
A_64_P088695	3.10009	1.63231	3.10009	up	NM_001134414	chr15:108061734-108061675	Tmtc4	Rattus norvegicus transmembrane and tetratricopeptide repeat containing 4 (Tmtc4), mRNA [NM_001134414]	GO:0005488	NM_001134414	Rn.162240	290501	482.699	176.616	8.92469	7.29238
A_44_P728586	2.26096	1.17693	2.26096	up		chr1:125471366-125471425							458.188	228.699	8.855	7.67806
A_44_P637827	2.04741	1.0338	2.04741	up	NM_001108797	chr9:58543726-58543785	Fam117b	Rattus norvegicus family with sequence similarity 117, member B (Fam117b), mRNA [NM_001108797]		NM_001108797	Rn.8070	363236	2935.76	1484.31	11.4945	10.4607
A_64_P056182	2.49548	1.31932	2.49548	up	NM_053363	chr16:32517394-32517453	Clcn3	Rattus norvegicus chloride channel 3 (Clcn3), mRNA [NM_053363]	GO:0005515|GO:0006821|GO:0005886|GO:0005254|GO:0005622|GO:0016324|GO:0015297|GO:0000166|GO:0006811|GO:0030658|GO:0012506|GO:0005794|GO:0005244|GO:0046982|GO:0005770|GO:0005247|GO:0031410|GO:0030165|GO:0055085|GO:0005524|GO:0016020|GO:0031901|GO:0031902|GO:0016021|GO:0005216|GO:0005769	NM_053363	Rn.4175	84360	216.447	104.635	7.82482	6.5055
A_44_P683816	2.20698	1.14207	2.20698	up	NM_001127488	chr8:60663845-60663786	Snx33	Rattus norvegicus sorting nexin 33 (Snx33), mRNA [NM_001127488]	GO:0005515|GO:0007154|GO:0035091	NM_001127488	Rn.220326	315696	314.031	164.71	8.33744	7.19536
A_43_P18902	3.6739	1.87731	3.6739	up	NM_001109221	chr4:39064119-39064060	LOC500034	Rattus norvegicus similar to CG3570-PA (LOC500034), mRNA [NM_001109221]		NM_001109221	Rn.17799	500034	177.682	60.4513	7.56469	5.68738
A_64_P096512	2.95957	1.56539	2.95957	up	NM_031782	chr3:149347048-149347107	Slc32a1	Rattus norvegicus solute carrier family 32 (GABA vesicular transporter), member 1 (Slc32a1), mRNA [NM_031782]	GO:0007568|GO:0005276|GO:0015495|GO:0045202|GO:0060077|GO:0031410|GO:0008021|GO:0015816|GO:0016020|GO:0006836|GO:0015187|GO:0030672|GO:0016021|GO:0030659	NM_031782	Rn.10846	83612	283.39	113.791	8.20215	6.63676
A_43_P23097	2.08063	1.05702	2.08063	up	NM_001011965	chr3:14393802-14393743	Stom	Rattus norvegicus stomatin (Stom), mRNA [NM_001011965]	GO:0005515|GO:0008150|GO:0016020|GO:0005887|GO:0051260|GO:0045121|GO:0005575|GO:0005856	NM_001011965	Rn.16958	296655	175.452	103.524	7.54635	6.48933
A_44_P121039	4.9678	2.31261	4.9678	up	NM_172008	chr10:35862189-35862130	Canx	Rattus norvegicus calnexin (Canx), mRNA [NM_172008]	GO:0005515|GO:0005791|GO:0042470|GO:0030424|GO:0005783|GO:0005509|GO:0007568|GO:0005529|GO:0032839|GO:0005737|GO:0043197|GO:0016020|GO:0006457|GO:0043025|GO:0005789|GO:0005840|GO:0051082|GO:0016021	NM_172008	Rn.1762	29144	583.005	133.31	9.18931	6.8767
A_42_P539095	2.7947	1.48269	2.7947	up	XM_001081794		LOC688311	PREDICTED: Rattus norvegicus similar to ADP-ribosylation factor-like 1, transcript variant 1 (LOC688311), mRNA [XM_001081794]	GO:0005525	XM_001081794		688311	486.61	196.066	8.9354	7.4527
A_64_P155334	2.06747	1.04787	2.06747	up	NM_001100945	chr19:10794256-10794197	Rspry1	Rattus norvegicus ring finger and SPRY domain containing 1 (Rspry1), mRNA [NM_001100945]	GO:0005515|GO:0008270|GO:0046872	NM_001100945	Rn.205644	689249	300.15	168.646	8.27905	7.23118
A_64_P119963	2.69728	1.43151	2.69728	up		chr9:098176139-098176080							79.3172	39.5083	6.4836	5.05209
A_42_P505070	8.24849	3.04413	8.24849	up	BF552991	chr6:001142506-001142565		Q4RCF0_TETNG (Q4RCF0) Chromosome undetermined SCAF19066, whole genome shotgun sequence. (Fragment), partial (8%) [TC624062]			Rn.54364		2393.81	315.609	11.1979	8.15375
A_42_P765736	2.67257	1.41823	2.67257	up	NM_001025670	chr14:10004120-10004061	Agpat9	Rattus norvegicus 1-acylglycerol-3-phosphate O-acyltransferase 9 (Agpat9), mRNA [NM_001025670]	GO:0032006|GO:0016020|GO:0005783|GO:0008152|GO:0019432|GO:0005789|GO:0004366|GO:0016021|GO:0008654|GO:0016740|GO:0008415	NM_001025670	Rn.214521	305166	71.6843	36.3553	6.34145	4.92322
A_64_P062433	2.35454	1.23544	2.35454	up	NM_001135804	chr10:90113599-90113540	Fam134c	Rattus norvegicus family with sequence similarity 134, member C (Fam134c), mRNA [NM_001135804]		NM_001135804	Rn.28889	360632	707.035	330.737	9.45791	8.22246
A_42_P535644	2.54707	1.34884	2.54707	up	NM_024400	chr11:25434442-25434383	Adamts1	Rattus norvegicus ADAM metallopeptidase with thrombospondin type 1 motif, 1 (Adamts1), mRNA [NM_024400]	GO:0005515|GO:0001822|GO:0001542|GO:0005576|GO:0031410|GO:0046872|GO:0005604|GO:0060347|GO:0006508|GO:0008233|GO:0008270|GO:0004222|GO:0008201	NM_024400	Rn.7897	79252	11588.3	4396.48	13.4157	12.0669
A_42_P810118	2.94121	1.55641	2.94121	up	XM_001075984	chr4:186789075-186789134	RGD1309621	PREDICTED: Rattus norvegicus similar to hypothetical protein FLJ10652 (RGD1309621), mRNA [XM_001075984]		XM_001075984	Rn.101585	316982	804.111	302.702	9.64407	8.08766
A_42_P614175	3.65354	1.86929	3.65354	up	NM_033237	chr1:205936489-205936430	Gal	Rattus norvegicus galanin prepropeptide (Gal), mRNA [NM_033237]	GO:0032868|GO:0007631|GO:0043627|GO:0043065|GO:0001664|GO:0005794|GO:0008285|GO:0042493|GO:0006950|GO:0005576|GO:0050672|GO:0007399|GO:0005737|GO:0006954|GO:0005179|GO:0007218|GO:0050776|GO:0030141|GO:0031943	NM_033237	Rn.8929	29141	2107.94	605.615	11.0062	9.13689
A_64_P029805	5.59449	2.48401	5.59449	up	NM_021836	chr19:24833225-24833284	Junb	Rattus norvegicus jun B proto-oncogene (Junb), mRNA [NM_021836]	GO:0046022|GO:0014070|GO:0003700|GO:0006366|GO:0033687|GO:0045597|GO:0016563|GO:0043434|GO:0005634|GO:0051591|GO:0032870|GO:0046697|GO:0003690|GO:0060716|GO:0051726|GO:0009416|GO:0034097|GO:0051412|GO:0007565|GO:0006355|GO:0046982|GO:0009987|GO:0042493|GO:0060136|GO:0005730|GO:0030316|GO:0001829|GO:0003677|GO:0001701|GO:0001649|GO:0009612|GO:0043565|GO:0032570|GO:0001570	NM_021836	Rn.15806	24517	16540.7	2914.54	13.9422	11.4582
A_42_P766678	4.85058	2.27816	4.85058	up	NM_001034942	chr8:30893774-30893833	Zbtb44	Rattus norvegicus zinc finger and BTB domain containing 44 (Zbtb44), mRNA [NM_001034942]	GO:0005622|GO:0005515|GO:0008270|GO:0005634|GO:0003676|GO:0003677|GO:0046872|GO:0045449	NM_001034942	Rn.6858	363035	243.939	61.2165	7.98598	5.70783
A_64_P095151	5.58735	2.48217	5.58735	up		chr2:169134662-169134603							417.55	87.9932	8.72951	6.24735
A_44_P231269	27.2125	4.7662	27.2125	up	NM_053551	chr4:30241038-30239150	Pdk4	Rattus norvegicus pyruvate dehydrogenase kinase, isozyme 4 (Pdk4), mRNA [NM_053551]	GO:0004740|GO:0010510|GO:0005975|GO:0005743|GO:0000155|GO:0005524|GO:0006086|GO:0005739|GO:0007165|GO:0004672|GO:0000166|GO:0005759|GO:0018106|GO:0006006|GO:0006468|GO:0016740	NM_053551	Rn.30070	89813	4513.18	181.752	12.1024	7.33616
A_64_P010980	2.16393	1.11365	2.16393	up	NM_001100682	chr13:86775941-86775882	Fcrla	Rattus norvegicus Fc receptor-like A (Fcrla), mRNA [NM_001100682]	GO:0005737|GO:0005576|GO:0030154	NM_001100682	Rn.144949	304965	82.3137	50.6547	6.53459	5.42094
A_64_P161240	2.71372	1.44027	2.71372	up	NM_001168000	chr2:43025668-43025727	Mier3	Rattus norvegicus mesoderm induction early response 1, family member 3 (Mier3), mRNA [NM_001168000]	GO:0003677	NM_001168000	Rn.19926	310086	173.257	78.8303	7.52374	6.08347
A_44_P311917	2.86343	1.51775	2.86343	up	XM_001058748	chrUn:26822228-26822169	LOC680758	PREDICTED: Rattus norvegicus similar to spermatogenesis associated glutamate (E)-rich protein 4d (LOC680758), mRNA [XM_001058748]		XM_001058748		680758	225.468	94.3369	7.87656	6.35882
A_42_P663500	2.18064	1.12475	2.18064	up	NM_001107277	chr15:50939189-50939248	Lgi3	Rattus norvegicus leucine-rich repeat LGI family, member 3 (Lgi3), mRNA [NM_001107277]	GO:0005515|GO:0017157|GO:0019717|GO:0008021	NM_001107277	Rn.50862	306013	196.438	108.998	7.69417	6.56942
A_64_P055313	2.04237	1.03025	2.04237	up	NM_001107992	chr5:165319255-165319196	Ptchd2	Rattus norvegicus patched domain containing 2 (Ptchd2), mRNA [NM_001107992]	GO:0016020|GO:0008158	NM_001107992	Rn.103010	313705	113.389	70.4686	6.94869	5.91844
A_44_P273697	2.31166	1.20893	2.31166	up	NM_017022	chr19:58611196-58611137	Itgb1	Rattus norvegicus integrin, beta 1 (Itgb1), mRNA [NM_017022]	GO:0005515|GO:0030056|GO:0031594|GO:0005518|GO:0050731|GO:0002020|GO:0032403|GO:0071305|GO:0042802|GO:0001948|GO:0070830|GO:0001894|GO:0031667|GO:0019717|GO:0055007|GO:0042470|GO:0008305|GO:0030335|GO:0046982|GO:0001708|GO:0009986|GO:0019901|GO:0060135|GO:0019904|GO:0045214|GO:0034679|GO:0001701|GO:0071479|GO:0005604|GO:0005178|GO:0008277|GO:0051393|GO:0007229|GO:0031345|GO:0043236|GO:0010976|GO:…	NM_017022	Rn.25733	24511	609.052	293.33	9.25116	8.04223
A_42_P815675	3.05511	1.61123	3.05511	up	NM_001108394	chr16:1311310-1311251	Zcchc24	Rattus norvegicus zinc finger, CCHC domain containing 24 (Zcchc24), mRNA [NM_001108394]	GO:0008270|GO:0003676	NM_001108394	Rn.219261	361104	434.536	162.769	8.78616	7.17494
A_44_P196296	4.87475	2.28533	4.87475	up	NM_001001508	chr2:213686672-213686613	Lppr4	Rattus norvegicus lipid phosphate phosphatase-related protein type 4 (Lppr4), mRNA [NM_001001508]	GO:0042577|GO:0016787|GO:0016020|GO:0046839|GO:0005887|GO:0008195|GO:0007409|GO:0009897	NM_001001508	Rn.58355	295401	531.919	124.646	9.05808	6.77275
A_44_P271405	3.28737	1.71693	3.28737	up	NM_172223	chr3:145067554-145062012	Pxmp4	Rattus norvegicus peroxisomal membrane protein 4 (Pxmp4), mRNA [NM_172223]	GO:0016020|GO:0016021|GO:0005778|GO:0005777	NM_172223	Rn.7752	282634	467.838	162.213	8.8862	7.16926
A_44_P775787	3.82455	1.93529	3.82455	up	XM_001058924	chr5:36495128-36494223	LOC500420	LOC500420 protein Fragment [Source:UniProtKB/TrEMBL;Acc:Q3SWT2] [ENSRNOT00000030559]	GO:0005737	XM_001058924	Rn.9543	500420	329.467	102.151	8.40606	6.47077
A_44_P138257	2.18558	1.12801	2.18558	up	NM_001127455	chr7:113933054-113931665	Tsta3	Rattus norvegicus tissue specific transplantation antigen P35B (Tsta3), mRNA [NM_001127455]	GO:0050662|GO:0005488|GO:0019835|GO:0003824|GO:0044237	NM_001127455	Rn.6606	300036	56.5027	35.8136	6.02957	4.90156
A_64_P146970	3.51945	1.81535	3.51945	up	NM_053351	chr7:115913513-115913454	Cacng2	Rattus norvegicus calcium channel, voltage-dependent, gamma subunit 2 (Cacng2), mRNA [NM_053351]	GO:0030666|GO:0035255|GO:0005886|GO:0005245|GO:0005246	NM_053351	Rn.72939	84347	299.871	101.571	8.27615	6.4608
A_44_P517591	2.2725	1.18428	2.2725	up	X96426	chr1:179756146-179756205	Eef2k	Eukaroytic elongation factor 2 kinase (eEF-2 kinase)(eEF-2K)(EC 2.7.11.20)(Calcium/calmodulin-dependent eukaryotic elongation factor 2 kinase) [Source:UniProtKB/Swiss-Prot;Acc:P70531] [ENSRNOT00000022726]	GO:0005516|GO:0000166|GO:0016301|GO:0004674|GO:0005509|GO:0004686|GO:0006468|GO:0005524|GO:0016740|GO:0005829		Rn.10958	25435	66.1388	39.4963	6.23527	5.05099
A_64_P044087	2.55936	1.35578	2.55936	up	NM_001044293	chr4:87796526-87796467	Nap1l5	Rattus norvegicus nucleosome assembly protein 1-like 5 (Nap1l5), mRNA [NM_001044293]	GO:0005515|GO:0006334|GO:0005634	NM_001044293	Rn.7449	688843	2672.06	1082.4	11.3532	9.9974
A_44_P334736	2.84426	1.50806	2.84426	up	NM_012548	chr17:28304082-28304023	Edn1	Rattus norvegicus endothelin 1 (Edn1), mRNA [NM_012548]	GO:0019722|GO:0051216|GO:0005615|GO:0007243|GO:0006885|GO:0019229|GO:0046888|GO:0007507|GO:0014032|GO:0001516|GO:0015758|GO:0051482|GO:0046887|GO:0003100|GO:0031583|GO:0030335|GO:0043179|GO:0030593|GO:0045840|GO:0060585|GO:0014065|GO:0001701|GO:0045793|GO:0005179|GO:0007186|GO:0010460|GO:0030072|GO:0008284|GO:0051899|GO:0030818|GO:0048514|GO:0007267|GO:0031707|GO:0009953|GO:0031708|GO:0007204|GO:…	NM_012548	Rn.10918	24323	173.009	75.1345	7.5222	6.01414
A_64_P015739	2.07155	1.05071	2.07155	up	NM_022588	chr6:138143156-138143215	Mta1	Rattus norvegicus metastasis associated 1 (Mta1), mRNA [NM_022588]	GO:0005515|GO:0005791|GO:0006355|GO:0003700|GO:0005794|GO:0005783|GO:0005730|GO:0005634|GO:0046872|GO:0043565|GO:0005737|GO:0016023|GO:0008270|GO:0019899|GO:0033363	NM_022588	Rn.5840	64520	459.085	248.896	8.85728	7.80657
A_64_P155983	2.04844	1.03453	2.04844	up	NM_031836	chr9:10531972-10532031	Vegfa	Rattus norvegicus vascular endothelial growth factor A (Vegfa), transcript variant 1, mRNA [NM_031836]	GO:0005515|GO:0043498|GO:0008360|GO:0009409|GO:0050731|GO:0048844|GO:0048593|GO:0005615|GO:0042803|GO:0043069|GO:0007610|GO:0043129|GO:0048255|GO:0050679|GO:0030335|GO:0048286|GO:0046982|GO:0009986|GO:0007275|GO:0005161|GO:0001701|GO:0042056|GO:0031077|GO:0005604|GO:0010595|GO:0048739|GO:0043536|GO:0043184|GO:0008083|GO:0005172|GO:0040007|GO:0042462|GO:0043183|GO:0030949|GO:0008284|GO:0042088|GO:…	NM_031836	Rn.1923	83785	329.017	185.859	8.40396	7.36944
A_44_P372656	2.03066	1.02195	2.03066	up	NM_001012067	chr1:96303875-96303816	Grwd1	Rattus norvegicus glutamate-rich WD repeat containing 1 (Grwd1), mRNA [NM_001012067]	GO:0005730|GO:0005634	NM_001012067	Rn.33523	308592	71.2332	46.9416	6.33211	5.31015
A_44_P415349	2.38593	1.25455	2.38593	up	NM_019185	chr18:2534368-2534427	Gata6	Rattus norvegicus GATA binding protein 6 (Gata6), mRNA [NM_019185]	GO:0005515|GO:0043627|GO:0003700|GO:0003705|GO:0016563|GO:0005634|GO:0003310|GO:0051891|GO:0051591|GO:0046872|GO:0060575|GO:0048645|GO:0060430|GO:0003309|GO:0030513|GO:0071371|GO:0003690|GO:0045944|GO:0030855|GO:0042475|GO:0055007|GO:0005667|GO:0006355|GO:0043065|GO:0032569|GO:0042493|GO:0006915|GO:0009636|GO:0010843|GO:0010552|GO:0003677|GO:0001701|GO:0043565|GO:0001889|GO:0031016|GO:0007492|GO:…	NM_019185	Rn.8701	29300	408.874	195.346	8.70228	7.44772
A_42_P479023	2.19112	1.13167	2.19112	up	NM_001109060	chr12:3695891-3695949	Stard13	Rattus norvegicus StAR-related lipid transfer (START) domain containing 13 (Stard13), mRNA [NM_001109060]	GO:0005622|GO:0005515|GO:0007165	NM_001109060	Rn.26672	498130	2400.47	1136.11	11.2003	10.0686
A_43_P21333	2.10724	1.07535	2.10724	up	NM_001105827	chr10:75902372-75902431	Mtmr4	Rattus norvegicus myotubularin related protein 4 (Mtmr4), mRNA [NM_001105827]	GO:0016791	NM_001105827	Rn.2567	287607	102.504	62.7312	6.82124	5.74589
A_42_P714311	2.0622	1.04418	2.0622	up	NM_013025	chr10:71744670-71744611	Ccl3	Rattus norvegicus chemokine (C-C motif) ligand 3 (Ccl3), mRNA [NM_013025]	GO:0005515|GO:0008009|GO:0030595|GO:0042493|GO:0030593|GO:0045672|GO:0005576|GO:0005625|GO:0005615|GO:0007204|GO:0042056|GO:0006955|GO:0006954|GO:0006935|GO:0008201	NM_013025	Rn.10139	25542	172.816	102.552	7.52115	6.47696
A_64_P267897	2.48203	1.31152	2.48203	up	XM_235526	chr7:121891229-121891170		PREDICTED: Rattus norvegicus EF-hand calcium binding domain 6 (Efcab6), mRNA [XM_235526]		XM_235526	Rn.102746		3187.38	1337.6	11.6211	10.3096
A_43_P12191	2.27135	1.18355	2.27135	up	NM_022265	chr1:260199235-260199981	Pdcd4	Rattus norvegicus programmed cell death 4 (Pdcd4), mRNA [NM_022265]	GO:0005515|GO:0005737|GO:0007569|GO:0003723|GO:0016481|GO:0006915|GO:0005634|GO:0043508|GO:0005829	NM_022265	Rn.206228	64031	395.147	198.741	8.65729	7.47374
A_43_P12768	2.27449	1.18554	2.27449	up	NM_053328	chr4:144145007-144145066	Bhlhe40	Rattus norvegicus basic helix-loop-helix family, member e40 (Bhlhe40), mRNA [NM_053328]	GO:0016564|GO:0005515|GO:0048168|GO:0009649|GO:0007623|GO:0009416|GO:0005634|GO:0045892|GO:0003677|GO:0007399	NM_053328	Rn.81055	79431	316.088	161.442	8.34655	7.16101
A_64_P110003	4.15753	2.05572	4.15753	up		chr3:141787929-141787988							147.562	45.1242	7.31042	5.25469
A_64_P087129	2.39299	1.25882	2.39299	up		chr13:017546035-017545976							176.675	90.7927	7.55544	6.29662
A_64_P062388	2.64638	1.40402	2.64638	up		chr4:142313989-142313930							256.828	115.352	8.05928	6.65526
A_44_P536545	2.30988	1.20782	2.30988	up	XM_001078461	chr1:109451888-109451829	LOC691477	PREDICTED: Rattus norvegicus similar to 60S ribosomal protein L29 (P23) (LOC691477), mRNA [XM_001078461]	GO:0005622|GO:0003735|GO:0005840|GO:0006412	XM_001078461		691477	4918.02	2158.45	12.2217	11.0139
A_42_P489710	14.1895	3.82675	14.1895	up	NM_001011912	chr14:86491847-86491788	Polm	Rattus norvegicus polymerase (DNA directed), mu (Polm), mRNA [NM_001011912]	GO:0006260|GO:0005622|GO:0003887|GO:0003824|GO:0003912|GO:0003677	NM_001011912	Rn.16022	289757	1215.64	97.0567	10.2255	6.39878
A_42_P669388	2.04987	1.03554	2.04987	up	NM_001039011	chr5:152973539-152973480	Cnksr1	Rattus norvegicus connector enhancer of kinase suppressor of Ras 1 (Cnksr1), mRNA [NM_001039011]	GO:0005515|GO:0016301|GO:0007265|GO:0007266|GO:0030674|GO:0005938	NM_001039011	Rn.79548	298545	401.219	222.732	8.67901	7.64348
A_64_P124978	2.52038	1.33364	2.52038	up	NM_001014271	chrUn:40583584-40583643	LOC367515	Rattus norvegicus similar to RIKEN cDNA 1700081O22 (LOC367515), mRNA [NM_001014271]		NM_001014271	Rn.215011	367515	945.115	404.936	9.86086	8.52721
A_64_P009580	2.02248	1.01612	2.02248	up		chr17:032328870-032328811							14734.8	7050.43	13.7647	12.7485
A_64_P115376	2.32931	1.2199	2.32931	up	NM_133572	chr3:118902560-118902619	Cdc25b	Rattus norvegicus cell division cycle 25 homolog B (S. pombe) (Cdc25b), mRNA [NM_133572]	GO:0005515|GO:0005815|GO:0005829|GO:0005622|GO:0016791|GO:0005737|GO:0007049|GO:0007067|GO:0006470|GO:0016787|GO:0000087|GO:0004721|GO:0005654|GO:0005856|GO:0004725|GO:0051301	NM_133572	Rn.11312	171103	255.077	129.431	8.04913	6.82923
A_64_P076436	2.30067	1.20205	2.30067	up	XM_216072	chrUn_random:001324953-001324894	LOC296778	Rattus norvegicus similar to RIKEN cDNA 4933431D05 (LOC296778), mRNA [XM_216072]				296778	115.792	64.0628	6.97937	5.77732
A_42_P567268	2.69438	1.42995	2.69438	up	NM_001137564	chr19:11267893-11267834	Mt2A	Rattus norvegicus metallothionein 2A (Mt2A), mRNA [NM_001137564]	GO:0005515|GO:0046872	NM_001137564	Rn.115549	689415	9421.56	3492.09	13.1462	11.7162
A_44_P135829	2.13241	1.09249	2.13241	up	NM_001107986	chr5:154113710-154113651	Srrm1	Rattus norvegicus serine/arginine repetitive matrix 1 (Srrm1), mRNA [NM_001107986]	GO:0008380|GO:0006397|GO:0005515	NM_001107986	Rn.39266	313620	2100.4	1022.16	10.9998	9.90733
A_44_P762828	2.05588	1.03975	2.05588	up	NM_001039341	chr10:77513500-77513441	LOC497978	Rattus norvegicus similar to diacylglycerol kinase epsilon (LOC497978), mRNA [NM_001039341]	GO:0005515|GO:0004143|GO:0007205	NM_001039341	Rn.163148	497978	558.776	303.904	9.13368	8.09392
A_44_P636043	2.02862	1.0205	2.02862	up	NM_001105808	chr10:62470264-62470323	Smg6	Rattus norvegicus Smg-6 homolog, nonsense mediated mRNA decay factor (C. elegans) (Smg6), mRNA [NM_001105808]	GO:0005515|GO:0005737|GO:0000723|GO:0042162|GO:0005634	NM_001105808	Rn.1945	287522	208.316	122.953	7.77295	6.75244
A_42_P629370	2.16476	1.11421	2.16476	up	NM_053536	chr4:124726755-124726814	Klf15	Rattus norvegicus Kruppel-like factor 15 (Klf15), mRNA [NM_053536]		NM_053536	Rn.22556	85497	15042.3	6643.18	13.7911	12.6769
A_42_P453976	3.20585	1.68071	3.20585	up	XM_219476	chr1:201204979-201204920	Ifitm6	PREDICTED: Rattus norvegicus interferon induced transmembrane protein 6 (Ifitm6), mRNA [XM_219476]	GO:0009607|GO:0016021	XM_219476		309104	202.582	77.231	7.73491	6.0542
A_44_P105156	2.32633	1.21805	2.32633	up	NM_001013069	chr1:158841399-158841458	Stard10	Rattus norvegicus StAR-related lipid transfer (START) domain containing 10 (Stard10), mRNA [NM_001013069]		NM_001013069	Rn.143765	293150	127.223	69.074	7.10807	5.89002
A_44_P121374	3.30689	1.72548	3.30689	up	NM_001011901	chr12:5809732-5809791	Hsph1	Rattus norvegicus heat shock 105kDa/110kDa protein 1 (Hsph1), mRNA [NM_001011901]	GO:0005515|GO:0005737|GO:0000166|GO:0051085|GO:0006950|GO:0005524	NM_001011901	Rn.37805	288444	119.616	46.4994	7.02299	5.29751
A_42_P822838	3.62263	1.85704	3.62263	up	NM_001034152	chr10:15849508-15849449	Nsg2	Rattus norvegicus neuron specific gene family member 2 (Nsg2), mRNA [NM_001034152]	GO:0016021|GO:0007212|GO:0050780	NM_001034152	Rn.14657	497878	1103.86	332.277	10.0844	8.2274
A_64_P082239	2.11345	1.0796	2.11345	up	NM_001108573	chr3:3756532-3756473	RGD1307615	Rattus norvegicus similar to hypothetical protein FLJ13045 (RGD1307615), mRNA [NM_001108573]	GO:0005622|GO:0005515|GO:0007264|GO:0005525	NM_001108573	Rn.17709	362084	97.0959	59.7276	6.74862	5.66903
A_44_P409232	4.68174	2.22704	4.68174	up	NM_031543	chr1:200927736-200927795	Cyp2e1	Rattus norvegicus cytochrome P450, family 2, subfamily e, polypeptide 1 (Cyp2e1), mRNA [NM_031543]	GO:0006805|GO:0017144|GO:0005783|GO:0010181|GO:0045471|GO:0031227|GO:0046872|GO:0005739|GO:0004497|GO:0016712|GO:0008202|GO:0046483|GO:0005792|GO:0010243|GO:0009055|GO:0016098|GO:0016020|GO:0000139|GO:0019825|GO:0016709|GO:0005789|GO:0016491|GO:0019899|GO:0020037|GO:0055114	NM_031543	Rn.1372	25086	985.451	231.048	9.92224	7.69519
A_64_P102280	2.22425	1.15332	2.22425	up	NM_001105879	chr11:63928839-63928898	Cdgap	Rattus norvegicus Cdc42 GTPase-activating protein (Cdgap), mRNA [NM_001105879]	GO:0005622|GO:0007165	NM_001105879	Rn.167354	288093	142.028	79.7605	7.25539	6.10207
A_44_P550412	2.06564	1.04659	2.06564	up	XM_001056331	chr3:114324601-114322191		Transient receptor potential cation channel subfamily M member 7 (EC 2.7.11.1)(Long transient receptor potential channel 7)(LTrpC-7)(LTrpC7)(Transient receptor potential-phospholipase C-interacting kinase)(TRP-PLIK) [Source:UniProtKB/Swiss-Prot;Acc:Q925B3] [ENSRNOT00000048818]		XM_001056331	Rn.86991		1122.22	574.863	10.1098	9.06319
A_64_P150904	2.33295	1.22216	2.33295	up	NM_054008	chr15:60451899-60451840	Rgc32	Rattus norvegicus response gene to complement 32 (Rgc32), mRNA [NM_054008]	GO:0007049|GO:0005737|GO:0005815|GO:0005634|GO:0005856	NM_054008	Rn.3504	117183	86.6845	49.3153	6.60177	5.37961
A_42_P537971	3.83725	1.94007	3.83725	up	NM_001108609	chr3:159251178-159251237	Pard6b	Rattus norvegicus par-6 (partitioning defective 6) homolog beta (C. elegans) (Pard6b), mRNA [NM_001108609]	GO:0005515|GO:0005737|GO:0006461|GO:0005886|GO:0005923	NM_001108609	Rn.21123	362279	163.962	53.5562	7.448	5.50793
A_64_P131051	3.56158	1.83252	3.56158	up	NM_022197	chr6:109561941-109562000	Fos	Rattus norvegicus FBJ osteosarcoma oncogene (Fos), mRNA [NM_022197]	GO:0005515|GO:0014070|GO:0003700|GO:0006366|GO:0009409|GO:0005634|GO:0060395|GO:0051591|GO:0032870|GO:0051789|GO:0045941|GO:0003690|GO:0045944|GO:0031668|GO:0032496|GO:0007179|GO:0009416|GO:0001661|GO:0034097|GO:0019717|GO:0051412|GO:0005667|GO:0006355|GO:0007565|GO:0046982|GO:0042493|GO:0007568|GO:0006950|GO:0005730|GO:0005624|GO:0009636|GO:0010843|GO:0070412|GO:0030431|GO:0003677|GO:0007399|GO:…	NM_022197	Rn.103750	314322	2179.47	635.837	11.0522	9.21969
A_42_P646991	2.43196	1.28212	2.43196	up	NM_017190	chr1:85954576-85954517	Mag	Rattus norvegicus myelin-associated glycoprotein (Mag), mRNA [NM_017190]	GO:0043220|GO:0016020|GO:0005886|GO:0043209|GO:0005529|GO:0033270|GO:0050771|GO:0016021|GO:0007155|GO:0050770	NM_017190	Rn.87331	29409	64.6731	36.2951	6.20395	4.92183
A_44_P466700	2.3658	1.24233	2.3658	up	NM_001012111	chr6:40258119-40258060	Lpin1	Rattus norvegicus lipin 1 (Lpin1), mRNA [NM_001012111]	GO:0005515|GO:0006629|GO:0032869|GO:0031532|GO:0045598|GO:0003713|GO:0031100|GO:0005634|GO:0005575|GO:0008195|GO:0042975|GO:0031529|GO:0009062|GO:0003674|GO:0005737|GO:0045944|GO:0016311|GO:0006642	NM_001012111	Rn.214286	313977	261.56	131.013	8.08999	6.84766
A_64_P149446	2.30433	1.20435	2.30433	up	NM_001106974	chr10:8216206-8216147	A2bp1	Rattus norvegicus ataxin 2 binding protein 1 (A2bp1), mRNA [NM_001106974]	GO:0005802|GO:0005515|GO:0005737|GO:0000166|GO:0008022|GO:0003676	NM_001106974	Rn.92540	302920	1136.98	525.16	10.1262	8.92187
A_64_P077352	3.0148	1.59206	3.0148	up		chr10:035754161-035754102							520.265	193.224	9.02535	7.43329
A_42_P605985	2.77202	1.47094	2.77202	up	NM_080906	chr20:27252626-27252567	Ddit4	Rattus norvegicus DNA-damage-inducible transcript 4 (Ddit4), mRNA [NM_080906]	GO:0005622|GO:0001666|GO:0005737|GO:0006915|GO:0009968	NM_080906	Rn.9775	140942	4107.33	1522.05	11.975	10.5041
A_42_P640792	2.78101	1.47561	2.78101	up	NM_053388	chr15:36177827-36177768	Gjb6	Rattus norvegicus gap junction protein, beta 6 (Gjb6), mRNA [NM_053388]	GO:0005515|GO:0048839|GO:0042471|GO:0008285|GO:0030054|GO:0005886|GO:0007605|GO:0006915|GO:0043231|GO:0005829|GO:0003674|GO:0016324|GO:0007154|GO:0005921|GO:0005922|GO:0016021	NM_053388	Rn.18935	84403	240.621	103.668	7.96666	6.49105
A_43_P20615	4.29512	2.1027	4.29512	up	NM_001130547	chr7:113539631-113539803	Gpihbp1	Rattus norvegicus glycosylphosphatidylinositol anchored high density lipoprotein binding protein 1 (Gpihbp1), mRNA [NM_001130547]	GO:0035478|GO:0071503|GO:0070328|GO:0034185|GO:0035473|GO:0031362|GO:0009897|GO:0051006|GO:0008034	NM_001130547	Rn.7294	300027	2183.71	534.642	11.0559	8.9532
A_64_P049827	8.02912	3.00524	8.02912	up	NM_012543	chr1:96178148-96178207	Dbp	Rattus norvegicus D site of albumin promoter (albumin D-box) binding protein (Dbp), mRNA [NM_012543]	GO:0043565|GO:0006355|GO:0003700|GO:0042127|GO:0016563|GO:0046983|GO:0005634|GO:0048511	NM_012543	Rn.11274	24309	6153	784.222	12.5288	9.52359
A_64_P009678	2.22947	1.1567	2.22947	up	NM_001107810	chr3:171012193-171012252	Pcmtd2	Rattus norvegicus protein-L-isoaspartate (D-aspartate) O-methyltransferase domain containing 2 (Pcmtd2), mRNA [NM_001107810]	GO:0004719|GO:0008168|GO:0016740|GO:0006464	NM_001107810	Rn.96446	311726	712.028	349.953	9.46824	8.31154
A_44_P988767	4.21526	2.07562	4.21526	up	NM_001110860	chr17:62837437-62837496	Crem	Rattus norvegicus cAMP responsive element modulator (Crem), transcript variant 3, mRNA [NM_001110860]	GO:0048384|GO:0043565|GO:0005667|GO:0006355|GO:0003700|GO:0006687|GO:0019933|GO:0046983|GO:0006631|GO:0042752|GO:0006006|GO:0005634	NM_001110860	Rn.10251	25620	317.855	89.8448	8.35459	6.27896
A_44_P172625	2.24275	1.16527	2.24275	up	NM_199403	chr13:77512820-77512761	Dd25	Rattus norvegicus hypothetical protein Dd25 (Dd25), mRNA [NM_199403]	GO:0016020|GO:0001503|GO:0005783|GO:0030867|GO:0007275|GO:0016021	NM_199403	Rn.8478	360863	87.0312	51.2813	6.60538	5.44011
A_42_P651632	3.28669	1.71663	3.28669	up	NM_001033901	chr1:211639911-211639970	Tut1	Rattus norvegicus terminal uridylyl transferase 1, U6 snRNA-specific (Tut1), mRNA [NM_001033901]	GO:0005622|GO:0000166|GO:0003723|GO:0071044|GO:0016779|GO:0005730|GO:0008270|GO:0005634|GO:0050265|GO:0016740	NM_001033901	Rn.129389	499314	4577.98	1431.29	12.1236	10.407
A_64_P165768	2.22335	1.15273	2.22335	up	NM_134369	chr1:82233051-82233110	Cyp2t1	Rattus norvegicus cytochrome P450, family 2, subfamily t, polypeptide 1 (Cyp2t1), mRNA [NM_134369]	GO:0004497|GO:0019825|GO:0009055|GO:0046872|GO:0055114|GO:0020037	NM_134369	Rn.144661	171380	642.463	320.744	9.32684	8.17411
A_64_P097799	2.22867	1.15618	2.22867	up	NM_001108042	chr6:108406907-108406966	Zfp410	Rattus norvegicus zinc finger protein 410 (Zfp410), mRNA [NM_001108042]	GO:0005622|GO:0008270|GO:0003676	NM_001108042	Rn.106064	314310	877.646	428.147	9.76481	8.60863
A_64_P106528	2.41646	1.2729	2.41646	up	NM_001108881	chr17:23483690-23483631	Rnf144b	Rattus norvegicus ring finger protein 144B (Rnf144b), mRNA [NM_001108881]	GO:0005515|GO:0004842|GO:0042787|GO:0008270|GO:0046872	NM_001108881	Rn.178363	364681	320.973	154.826	8.37007	7.09718
A_64_P068498	3.937	1.9771	3.937	up	XR_008012	chr1:128852726-128852785		PREDICTED: Rattus norvegicus similar to topoisomerase (DNA) I (LOC499179), mRNA [XR_008012]			Rn.157025		964.142	268.06	9.88875	7.91165
A_42_P547213	2.02325	1.01667	2.02325	up	NM_001007690	chr1:5991028-5991087	Fbxo30	Rattus norvegicus F-box protein 30 (Fbxo30), mRNA [NM_001007690]	GO:0008270|GO:0046872	NM_001007690	Rn.204927	308283	2166.3	1102.06	11.0427	10.0261
A_44_P373474	5.83029	2.54357	5.83029	up	NM_001108500	chr1:174435804-174433955	Pik3c2a	Rattus norvegicus phosphoinositide-3-kinase, class 2, alpha polypeptide (Pik3c2a), mRNA [NM_001108500]	GO:0005515|GO:0048015|GO:0005575|GO:0005524|GO:0046854|GO:0003674|GO:0008150|GO:0007154|GO:0000166|GO:0016303|GO:0016773|GO:0005942|GO:0035091|GO:0004428|GO:0016740	NM_001108500	Rn.60820	361632	215.704	45.8676	7.82056	5.27699
A_43_P12851	2.05331	1.03795	2.05331	up	NM_053553		Syngr2	Rattus norvegicus synaptogyrin 2 (Syngr2), mRNA [NM_053553]	GO:0016020|GO:0016023|GO:0016021|GO:0006605	NM_053553	Rn.34912	89815	1082.97	557.603	10.0555	9.01752
A_44_P635869	2.09802	1.06903	2.09802	up	NM_001107569	chr1:207504156-207504097	Bbs1	Rattus norvegicus Bardet-Biedl syndrome 1 (Bbs1), mRNA [NM_001107569]	GO:0005515|GO:0007608|GO:0021987|GO:0045494|GO:0003674|GO:0035264|GO:0001895|GO:0042048|GO:0045444|GO:0030534|GO:0008594|GO:0044255|GO:0034464|GO:0031514|GO:0000226|GO:0005575|GO:0035058|GO:0016358|GO:0048854|GO:0060296|GO:0009566|GO:0021766|GO:0021756|GO:0008150|GO:0042384|GO:0060271|GO:0009296|GO:0042445	NM_001107569	Rn.12497	309156	259.219	146.287	8.07626	7.00723
A_64_P103404	2.7433	1.45591	2.7433	up	XM_001073458	chr10:37687251-37687192	Tcf7	PREDICTED: Rattus norvegicus transcription factor 7, T-cell specific, transcript variant 1 (Tcf7), mRNA [XM_001073458]	GO:0005515|GO:0008150|GO:0003674|GO:0005634|GO:0005575|GO:0003677	XM_001073458	Rn.106335	363595	306.62	131.099	8.30484	6.84892
A_64_P074875	4.43763	2.14979	4.43763	up	NM_017216	chr6:8419377-8419436	Slc3a1	Rattus norvegicus solute carrier family 3, member 1 (Slc3a1), mRNA [NM_017216]	GO:0005774|GO:0046982|GO:0005886|GO:0043169|GO:0005975|GO:0005887|GO:0006865|GO:0006810|GO:0005743|GO:0003824	NM_017216	Rn.11196	29484	227.277	62.267	7.88622	5.73644
A_44_P309325	2.57503	1.36459	2.57503	up	NM_001106095	chr16:84888116-84888175	Lig4	Rattus norvegicus ligase IV, DNA, ATP-dependent (Lig4), mRNA [NM_001106095]	GO:0005515|GO:0000793|GO:0000012|GO:0051276|GO:0010165|GO:0008283|GO:0016874|GO:0003909|GO:0005634|GO:0048146|GO:0019059|GO:0051402|GO:0006303|GO:0006302|GO:0005622|GO:0003674|GO:0043524|GO:0000166|GO:0050769|GO:0010212|GO:0002328|GO:0006297|GO:0005958|GO:0035019|GO:0010332|GO:0071285|GO:0033077|GO:0033151|GO:0033152|GO:0033153|GO:0045190|GO:0006310|GO:0005575|GO:0003910|GO:0007417|GO:0008022|GO:…	NM_001106095	Rn.219326	290907	417.69	185.387	8.73049	7.3659
A_64_P101725	2.07315	1.05182	2.07315	up		chr17:004165714-004165655							653.345	347.102	9.34758	8.29575
A_64_P056743	2.2657	1.17995	2.2657	up	NM_001177830	chr8:124665843-124665902	LOC100366054	Rattus norvegicus Da1-10-like (LOC100366054), mRNA [NM_001177830]		NM_001177830	Rn.114810	100366054	278.202	145.348	8.17715	6.99719
A_42_P663871	2.37274	1.24655	2.37274	up	NM_153468	chr2:44490224-44490165	Gzma	Rattus norvegicus granzyme A (Gzma), mRNA [NM_153468]	GO:0005515|GO:0004252|GO:0006508|GO:0008236|GO:0008233|GO:0042803|GO:0042802|GO:0006922	NM_153468	Rn.22283	266708	111.217	59.9675	6.922	5.67545
A_43_P15791	4.01874	2.00674	4.01874	up	NM_031701	chr11_random:1224799-1224740	Cldn5	Rattus norvegicus claudin 5 (Cldn5), mRNA [NM_031701]	GO:0005515|GO:0030054|GO:0016338|GO:0005886|GO:0005911|GO:0005198|GO:0042552|GO:0019904|GO:0016021|GO:0005923|GO:0030165|GO:0042802	NM_031701	Rn.17420	65131	2927.78	762.029	11.4902	9.48342
A_64_P090474	3.38722	1.7601	3.38722	up	NM_001008843	chr20:3510739-3510680	RT1-CE5	Rattus norvegicus RT1 class I, locus CE5 (RT1-CE5), transcript variant 1, mRNA [NM_001008843]	GO:0006955|GO:0016020|GO:0019882|GO:0042612	NM_001008843	Rn.216323	309607	569.444	189.192	9.15903	7.39893
A_42_P598733	2.07287	1.05163	2.07287	up	NM_138856	chr2:59796858-59796799	Dnajc21	Rattus norvegicus DnaJ (Hsp40) homolog, subfamily C, member 21 (Dnajc21), mRNA [NM_138856]		NM_138856	Rn.53644	192210	840.34	440.503	9.70692	8.65529
A_64_P246030	2.5349	1.34193	2.5349	up	NM_012621	chrX:39885965-39886024	Pfkfb1	Rattus norvegicus 6-phosphofructo-2-kinase/fructose-2,6-biphosphatase 1 (Pfkfb1), mRNA [NM_012621]	GO:0005515|GO:0031100|GO:0003824|GO:0051591|GO:0007243|GO:0005829|GO:0042802|GO:0042594|GO:0000166|GO:0016301|GO:0004331|GO:0033762|GO:0006003|GO:0019900|GO:0003873|GO:0032868|GO:0070095|GO:0033133|GO:0051384|GO:0005524|GO:0016787|GO:0008152|GO:0043540|GO:0046835|GO:0016740	NM_012621	Rn.10115	24638	204.676	97.5198	7.74946	6.40753
A_42_P768978	2.70892	1.43772	2.70892	up	NM_145098	chr19:58482301-58482792	Nrp1	Rattus norvegicus neuropilin 1 (Nrp1), mRNA [NM_145098]	GO:0005515|GO:0048010|GO:0030424|GO:0001569|GO:0005886|GO:0009611|GO:0048843|GO:0007275|GO:0030154|GO:0016358|GO:0042802|GO:0007399|GO:0007507|GO:0007413|GO:0019838|GO:0017154|GO:0016477|GO:0016020|GO:0007411|GO:0060666|GO:0004872|GO:0005021|GO:0016021|GO:0007155	NM_145098	Rn.10815	246331	78.8576	39.1258	6.47343	5.03571
A_44_P300093	2.05567	1.03961	2.05567	up	XM_001071807	chr6:46569227-46569168	Ttc15	PREDICTED: Rattus norvegicus tetratricopeptide repeat domain 15 (Ttc15), mRNA [XM_001071807]	GO:0005488	XM_001071807	Rn.104175	314013	74.1335	48.1221	6.38569	5.34608
A_44_P357879	2.59557	1.37605	2.59557	up	AW921137	chr2:029481645-029481586		Q3TS78_MOUSE (Q3TS78) In vitro fertilized eggs cDNA, RIKEN full-length enriched library, clone:7420459N23 product:transportin 1, full insert sequence. (Fragment), partial (11%) [TC640129]			Rn.56083		105.847	52.7212	6.85938	5.48333
A_44_P419107	2.81664	1.49397	2.81664	up	NM_001047886	chr2:182759511-182760044	Ilf2	Rattus norvegicus interleukin enhancer binding factor 2 (Ilf2), mRNA [NM_001047886]	GO:0003725|GO:0005515|GO:0003723|GO:0005730|GO:0005634|GO:0003677|GO:0005524|GO:0005737|GO:0006955|GO:0030529|GO:0030528|GO:0045893|GO:0016740	NM_001047886	Rn.137428	310612	528.553	210.126	9.05182	7.55785
A_44_P854615	2.10864	1.07632	2.10864	up	NM_001108028	chr6:91731103-91731044	L2hgdh	Rattus norvegicus L-2-hydroxyglutarate dehydrogenase (L2hgdh), nuclear gene encoding mitochondrial protein, mRNA [NM_001108028]	GO:0005739|GO:0016491|GO:0047545|GO:0016021|GO:0044267	NM_001108028	Rn.22733	314196	526.536	278.709	9.04495	7.96864
A_64_P144263	2.33207	1.22161	2.33207	up	NM_001013137	chr17:14295398-14295457	Cxcl14	Rattus norvegicus chemokine (C-X-C motif) ligand 14 (Cxcl14), mRNA [NM_001013137]	GO:0008009|GO:0006955|GO:0005794|GO:0005576|GO:0005615	NM_001013137	Rn.3130	306748	2005.8	897.166	10.9389	9.71727
A_44_P149148	2.19982	1.13738	2.19982	up	NM_017309	chr14:98093248-98093307	Ppp3r1	Rattus norvegicus protein phosphatase 3, regulatory subunit B, alpha isoform (Ppp3r1), mRNA [NM_017309]	GO:0005515|GO:0008633|GO:0006470|GO:0005509|GO:0004721|GO:0005829	NM_017309	Rn.42903	29748	355.668	186.454	8.51261	7.37523
A_42_P749435	2.09533	1.06718	2.09533	up	NM_001108331	chr12:20910488-20910429	Ap1s1	Rattus norvegicus adaptor-related protein complex 1, sigma 1 subunit (Ap1s1), mRNA [NM_001108331]	GO:0005515|GO:0030131|GO:0008565|GO:0006892|GO:0030130|GO:0016192|GO:0009615|GO:0006886|GO:0030117|GO:0016044|GO:0005829	NM_001108331	Rn.11795	360785	161.155	94.3068	7.42557	6.35839
A_44_P424723	6.84143	2.7743	6.84143	up	AF106937	chr20:10280323-10280264	Sik1	Serine/threonine-protein kinase SIK1 (EC 2.7.11.1)(Salt-inducible protein kinase 1)(SIK-1)(Serine/threonine-protein kinase SNF1-like kinase 1)(Serine/threonine-protein kinase SNF1LK)(Protein kinase KID2) [Source:UniProtKB/Swiss-Prot;Acc:Q9R1U5] [ENSRNOT00000001579]	GO:0016564|GO:0005515|GO:0000287|GO:0005634|GO:0007275|GO:0000122|GO:0005524|GO:0007243|GO:0005829|GO:0007346|GO:0005737|GO:0007049|GO:0000166|GO:0004674|GO:0045595|GO:0006468|GO:0016740		Rn.42905	59329	7533.03	1126.82	12.8318	10.0575
A_64_P085530	2.08561	1.06047	2.08561	up	NM_139192	chr1:249458919-249458860	Scd1	Rattus norvegicus stearoyl-Coenzyme A desaturase 1 (Scd1), mRNA [NM_139192]	GO:0005792|GO:0008610|GO:0005506|GO:0050830|GO:0005783|GO:0004768|GO:0030176|GO:0050872|GO:0016020|GO:0050873|GO:0005789|GO:0016491|GO:0006633|GO:0016021|GO:0034435|GO:0044130|GO:0055114	NM_139192	Rn.1023	246074	254.649	144.301	8.04638	6.9859
A_42_P588785	2.36545	1.24212	2.36545	up	NM_001109398	chr4:117517772-117517713	Mthfd2	Rattus norvegicus methylenetetrahydrofolate dehydrogenase (NADP+ dependent) 2, methenyltetrahydrofolate cyclohydrolase (Mthfd2), nuclear gene encoding mitochondrial protein, mRNA [NM_001109398]	GO:0000287|GO:0009408|GO:0005575|GO:0003824|GO:0004477|GO:0005739|GO:0003674|GO:0004488|GO:0004487|GO:0005488|GO:0008152|GO:0042301|GO:0046653|GO:0009396	NM_001109398	Rn.11744	680308	1321.37	594.251	10.3486	9.10645
A_43_P11472	2.46232	1.30002	2.46232	up	NM_012580	chr19:13969336-13969395	Hmox1	Rattus norvegicus heme oxygenase (decycling) 1 (Hmox1), mRNA [NM_012580]	GO:0005515|GO:0031670|GO:0008219|GO:0042542|GO:0043627|GO:0042803|GO:0051260|GO:0042167|GO:0043123|GO:0006979|GO:0032764|GO:0043305|GO:0005792|GO:0006788|GO:0043392|GO:0016491|GO:0019899|GO:0006644|GO:0020037|GO:0055114|GO:0008285|GO:0005886|GO:0007264|GO:0005783|GO:0004392|GO:0034101|GO:0004630|GO:0005634|GO:0055072|GO:0043433|GO:0046872|GO:0005829|GO:0051090|GO:0004871|GO:0001666|GO:0008630|GO:…	NM_012580	Rn.3160	24451	1678.67	708.309	10.6802	9.38019
A_64_P116954	2.50501	1.32482	2.50501	up	NM_001008841	chr20:3554738-3554679	RT1-CE3	Rattus norvegicus RT1 class I, locus CE3 (RT1-CE3), mRNA [NM_001008841]	GO:0002474|GO:0006955|GO:0016020|GO:0019882|GO:0042612|GO:0016021	NM_001008841	Rn.40130	414793	244.244	115.959	7.98781	6.66299
A_44_P281750	9.77869	3.28964	9.77869	up	NM_001105816	chr10:64628197-64628453	Poldip2	Rattus norvegicus polymerase (DNA-directed), delta interacting protein 2 (Poldip2), mRNA [NM_001105816]	GO:0042645|GO:0005739|GO:0070584	NM_001105816	Rn.1344	287544	1111.48	127.439	10.0951	6.80545
A_44_P165870	2.50039	1.32215	2.50039	up	NM_052809	chr18:40921416-40921357	Cdo1	Rattus norvegicus cysteine dioxygenase, type I (Cdo1), mRNA [NM_052809]	GO:0005886|GO:0006534|GO:0045471|GO:0010243|GO:0051384|GO:0046439|GO:0051591|GO:0046872|GO:0008198|GO:0005829|GO:0007595|GO:0033762|GO:0016491|GO:0017172|GO:0019448|GO:0043200|GO:0055114	NM_052809	Rn.2589	81718	126.375	63.9183	7.09523	5.77308
A_64_P088382	5.52718	2.46654	5.52718	up	NM_199115	chr7:16261683-16261624	Angptl4	Rattus norvegicus angiopoietin-like 4 (Angptl4), mRNA [NM_199115]	GO:0004857|GO:0001666|GO:0043066|GO:0005102|GO:0005578|GO:0070328|GO:0005576|GO:0007275|GO:0001525|GO:0051259|GO:0005615|GO:0043086|GO:0030154|GO:0043231|GO:0019216|GO:0051005|GO:0007165|GO:0051260	NM_199115	Rn.119611	362850	5240.57	977.205	12.3071	9.84058
A_64_P037095	2.38265	1.25257	2.38265	up	NM_001034128	chr20:28682493-28682434	Pald	Rattus norvegicus paladin (Pald), mRNA [NM_001034128]		NM_001034128	Rn.28399	294508	504.129	236.909	8.98748	7.73491
A_64_P119592	2.21736	1.14884	2.21736	up	NM_001177321	chr3:67664199-67664140	Tfpi	Rattus norvegicus tissue factor pathway inhibitor (lipoprotein-associated coagulation inhibitor) (Tfpi), transcript variant 2, mRNA [NM_001177321]	GO:0005886|GO:0007596|GO:0004867|GO:0007598|GO:0005576|GO:0030414|GO:0005615	NM_001177321	Rn.15795	29436	432.949	220.942	8.78119	7.63234
A_64_P038912	2.68849	1.4268	2.68849	up	XR_085760	chr2:176751432-176751373		PMF31 [Source:UniProtKB/TrEMBL;Acc:Q9Z2X7] [ENSRNOT00000014442]		XR_085760	Rn.165271		955.014	384.969	9.87788	8.45108
A_64_P107406	2.08144	1.05758	2.08144	up	XM_215391	chr20:032163964-032163905		Rattus norvegicus similar to glyceraldehyde-3-phosphate dehydrogenase (phosphorylating) (EC 1.2.1.12) - mouse (LOC294405), mRNA [XM_215391]					30921.6	13771.8	14.8268	13.7692
A_64_P047562	2.36317	1.24072	2.36317	up	NM_001107974	chr5:141644179-141644120	Zmpste24	Rattus norvegicus zinc metallopeptidase, STE24 homolog (S. cerevisiae) (Zmpste24), mRNA [NM_001107974]	GO:0008150|GO:0003674|GO:0005737|GO:0005794|GO:0016020|GO:0006508|GO:0005575|GO:0004222	NM_001107974	Rn.25307	313564	179.207	92.8569	7.57406	6.33334
A_44_P492509	2.28522	1.19234	2.28522	up	XR_009063	chr7:10407262-10407203	RGD1560581	PREDICTED: Rattus norvegicus similar to glyceraldehyde-3-phosphate dehydrogenase (RGD1560581), miscRNA [XR_009063]		XR_009063		299622	1355.22	624.641	10.3823	9.19
A_44_P1046118	2.36315	1.24071	2.36315	up	NM_001109054	chr11:70176732-70175887	Tctex1d2	Rattus norvegicus Tctex1 domain containing 2 (Tctex1d2), mRNA [NM_001109054]		NM_001109054	Rn.137794	498095	273.276	136.245	8.14768	6.90697
A_64_P039727	2.0053	1.00382	2.0053	up	NM_031122	chr7:119694209-119694150	St13	Rattus norvegicus suppression of tumorigenicity 13 (St13), mRNA [NM_031122]	GO:0032564|GO:0019904|GO:0051087|GO:0061084|GO:0032403|GO:0005829|GO:0042802|GO:0043234|GO:0005737|GO:0070389|GO:0005488|GO:0006457|GO:0030544|GO:0051260|GO:0051082	NM_031122	Rn.8796	81800	843.008	454.359	9.71	8.70619
A_44_P132470	2.04869	1.0347	2.04869	up	NM_022511	chr10:57532595-57532015	Pfn1	Rattus norvegicus profilin 1 (Pfn1), mRNA [NM_022511]	GO:0005515|GO:0051054|GO:0010033|GO:0030036|GO:0005102|GO:0005546|GO:0045202|GO:0003779|GO:0015629|GO:0050434|GO:0005737|GO:0071363|GO:0008154|GO:0045944|GO:0051496|GO:0019717|GO:0070064	NM_022511	Rn.1152	64303	6434	3119.18	12.592	11.5573
A_42_P708593	10.2256	3.35411	10.2256	up	NM_031678	chr9:90645669-90645610	Per2	Rattus norvegicus period homolog 2 (Drosophila) (Per2), mRNA [NM_031678]	GO:0005515|GO:0006355|GO:0005737|GO:0010553|GO:0007623|GO:0005634|GO:0004871	NM_031678	Rn.25935	63840	3565.74	379.699	11.7834	8.42933
A_64_P154849	5.4125	2.43629	5.4125	up	NM_134432	chr19:54738673-54738614	Agt	Rattus norvegicus angiotensinogen (serpin peptidase inhibitor, clade A, member 8) (Agt), mRNA [NM_134432]	GO:0001658|GO:0030308|GO:0009651|GO:0009409|GO:0006883|GO:0050731|GO:0005615|GO:0043524|GO:0002019|GO:0002018|GO:0030198|GO:0048169|GO:0014061|GO:0004937|GO:0045742|GO:0002035|GO:0014068|GO:0001543|GO:0043085|GO:0030432|GO:0051387|GO:0010595|GO:0032270|GO:0010698|GO:0007186|GO:0001999|GO:0005179|GO:0001998|GO:0042445|GO:0051145|GO:0008285|GO:0004867|GO:0010873|GO:0048146|GO:0007202|GO:0048143|GO:…	NM_134432	Rn.6319	24179	237.638	53.7874	7.94986	5.51357
A_44_P886861	2.25192	1.17115	2.25192	up	NM_001024245	chr3:105523380-105523321	Ccdc32	Rattus norvegicus coiled-coil domain containing 32 (Ccdc32), mRNA [NM_001024245]		NM_001024245	Rn.154291	296081	308.836	159.629	8.31356	7.14241
A_64_P065629	2.44908	1.29224	2.44908	up	XM_001055278	chrUn:33442776-33442835	LOC684652	PREDICTED: Rattus norvegicus hypothetical protein LOC684652 (LOC684652), partial mRNA [XM_001055278]		XM_001055278	Rn.145238	684652	334.223	158.947	8.42752	7.13528
A_43_P11702	2.64594	1.40378	2.64594	up	NM_013084	chr1:191026209-191026268	Acadsb	Rattus norvegicus acyl-Coenzyme A dehydrogenase, short/branched chain (Acadsb), nuclear gene encoding mitochondrial protein, mRNA [NM_013084]	GO:0006629|GO:0005739|GO:0006637|GO:0006635|GO:0005759|GO:0050660|GO:0006631|GO:0009055|GO:0016937|GO:0003995|GO:0055114	NM_013084	Rn.44423	25618	761.621	317.248	9.56466	8.16087
A_44_P914723	2.46796	1.30332	2.46796	up	NM_001109039	chr10:84066858-84066917	Fam117a	Rattus norvegicus family with sequence similarity 117, member A (Fam117a), mRNA [NM_001109039]		NM_001109039	Rn.93919	497983	1385.15	595.897	10.4156	9.11232
A_64_P010446	2.70085	1.43342	2.70085	up	NM_001013205	chr3:112387205-112387146	Myef2	Rattus norvegicus myelin expression factor 2 (Myef2), mRNA [NM_001013205]	GO:0005794|GO:0000166|GO:0005730|GO:0005634|GO:0003676	NM_001013205	Rn.1269	679712	904.277	365.076	9.80522	8.37181
A_64_P084543	2.03946	1.02819	2.03946	up	NM_001108235	chr9:101738433-101738374	Fbxl17	Rattus norvegicus F-box and leucine-rich repeat protein 17 (Fbxl17), mRNA [NM_001108235]		NM_001108235	Rn.219693	316663	721.544	388.036	9.4903	8.46212
A_64_P074187	2.25192	1.17115	2.25192	up	NM_001100988	chr11:86823238-86823179	RGD1566036	Rattus norvegicus similar to RIKEN cDNA 2310008H04 (RGD1566036), mRNA [NM_001100988]		NM_001100988	Rn.162069	498119	138.502	76.769	7.21616	6.045
A_42_P830311	4.53047	2.17966	4.53047	up	NM_001135834	chr11:30731199-30731258	Mrap	Rattus norvegicus melanocortin 2 receptor accessory protein (Mrap), mRNA [NM_001135834]	GO:0070996|GO:0031783|GO:0005886|GO:0005783|GO:0034394|GO:0031781|GO:0031782|GO:0030819|GO:0031780	NM_001135834	Rn.45756	288271	689.936	169.771	9.42024	7.24058
A_64_P046248	3.82821	1.93667	3.82821	up	NM_012860	chr16:17563912-17563971	Mat1a	Rattus norvegicus methionine adenosyltransferase I, alpha (Mat1a), mRNA [NM_012860]	GO:0000287|GO:0043531|GO:0000166|GO:0006556|GO:0051259|GO:0016597|GO:0006730|GO:0005524|GO:0004478|GO:0042803|GO:0016740	NM_012860	Rn.10418	25331	100.29	34.6604	6.79096	4.85429
A_43_P11068	2.07171	1.05082	2.07171	up	NM_001109388	chr14:79739862-79739921	LOC680039	Rattus norvegicus hypothetical protein LOC680039 (LOC680039), mRNA [NM_001109388]		NM_001109388	Rn.2473	680039	1065.18	547.052	10.0349	8.98407
A_64_P133967	2.35826	1.23773	2.35826	up	NM_033352	chr7:129542834-129542775	Abcd2	Rattus norvegicus ATP-binding cassette, sub-family D (ALD), member 2 (Abcd2), mRNA [NM_033352]	GO:0005739|GO:0005515|GO:0016020|GO:0000166|GO:0006810|GO:0016021|GO:0016887|GO:0005524|GO:0005778|GO:0005777	NM_033352	Rn.19678	84356	133.831	71.3765	7.17365	5.93593
A_64_P033698	4.15792	2.05586	4.15792	up	NM_001106992	chr10:15968841-15968782	Cpeb4	Rattus norvegicus cytoplasmic polyadenylation element binding protein 4 (Cpeb4), mRNA [NM_001106992]	GO:0000166|GO:0003676	NM_001106992	Rn.218260	303010	191.18	57.0008	7.65586	5.59999
A_43_P21037	2.68304	1.42387	2.68304	up	NM_001100901	chr3:144848312-144848253	Snta1	Rattus norvegicus syntrophin, acidic 1 (Snta1), mRNA [NM_001100901]	GO:0005515|GO:0030165	NM_001100901	Rn.139656	362242	145.718	68.2293	7.29352	5.86965
A_42_P641004	2.51333	1.3296	2.51333	up	NM_017019	chr3:116913807-116913748	Il1a	Rattus norvegicus interleukin 1 alpha (Il1a), mRNA [NM_017019]	GO:0005515|GO:0032755|GO:0014070|GO:0008285|GO:0019221|GO:0046330|GO:0032874|GO:0050715|GO:0033591|GO:0005615|GO:0005150|GO:0010893|GO:0005829|GO:0034605|GO:0006955|GO:0006954|GO:0001660|GO:0032496|GO:0051781|GO:0070374|GO:0043123|GO:0010332|GO:0010033|GO:0009986|GO:0005507|GO:0010193|GO:0010243|GO:0045840|GO:0005576|GO:0005125|GO:0010575|GO:0045766|GO:0045086|GO:0042060|GO:0046688|GO:0051930	NM_017019	Rn.12300	24493	886.633	384.298	9.7781	8.44849
A_44_P388572	2.73379	1.4509	2.73379	up	NM_001034829	chr1:211542767-211542915	Ubxn1	Rattus norvegicus UBX domain protein 1 (Ubxn1), mRNA [NM_001034829]	GO:0005515|GO:0008150|GO:0005737|GO:0000502|GO:0051117|GO:0032435|GO:0031397|GO:0005575|GO:0031593	NM_001034829	Rn.198539	293719	1170.74	458.261	10.1676	8.71669
A_64_P114583	4.28429	2.09906	4.28429	up	XR_085838	chr5:76827724-76827665	RGD1306148	PREDICTED: Rattus norvegicus similar to KIAA0368 (RGD1306148), miscRNA [XR_085838]	GO:0005802|GO:0030134|GO:0005813|GO:0000502|GO:0005783|GO:0005770|GO:0016023|GO:0005634|GO:0030433|GO:0005769	XR_085838	Rn.154631	313196	113.355	34.5482	6.94833	4.84927
A_64_P123387	2.20384	1.14002	2.20384	up		chr2:057807491-057807550							2388.67	1125.32	11.1951	10.0551
A_64_P032743	2.14898	1.10365	2.14898	up	NM_001009693	chr5:145522384-145522325	Thrap3	Rattus norvegicus thyroid hormone receptor associated protein 3 (Thrap3), mRNA [NM_001009693]	GO:0003712|GO:0005515|GO:0006367|GO:0003713|GO:0016563|GO:0005730|GO:0005634|GO:0016455|GO:0005524|GO:0043231|GO:0046966|GO:0000166|GO:0030518|GO:0045944|GO:0016592|GO:0004872|GO:0045449|GO:0030521	NM_001009693	Rn.25107	313591	766.205	390.427	9.57349	8.46984
A_42_P466283	2.64695	1.40433	2.64695	up	NM_017119	chr2:44589437-44589378	Gzmk	Rattus norvegicus granzyme K (Gzmk), mRNA [NM_017119]	GO:0004252|GO:0006508|GO:0008236|GO:0008233	NM_017119	Rn.11190	29165	510.492	215.851	9.00137	7.59704
A_64_P031506	2.21893	1.14987	2.21893	up	NM_139254	chr19:53751646-53751705	Tubb3	Rattus norvegicus tubulin, beta 3 (Tubb3), mRNA [NM_139254]	GO:0005515|GO:0042277|GO:0030424|GO:0051258|GO:0005886|GO:0030819|GO:0005874|GO:0003924|GO:0032720|GO:0005525|GO:0005622|GO:0005737|GO:0007067|GO:0000166|GO:0007411|GO:0030182|GO:0004980|GO:0070914|GO:0005200|GO:0007018	NM_139254	Rn.43958	246118	346.411	180.197	8.47294	7.32308
A_44_P1052143	2.14147	1.0986	2.14147	up	NM_001013241	chr5:166578251-166578310	Lzic	Rattus norvegicus leucine zipper and CTNNBIP1 domain containing (Lzic), mRNA [NM_001013241]	GO:0003674|GO:0008013|GO:0010212|GO:0005575	NM_001013241	Rn.162132	366507	126.341	74.2208	7.0948	5.9962
A_64_P019175	2.32663	1.21824	2.32663	up	XM_001066193	chr19:24635981-24635922				XM_001066193	Rn.215858		279.293	142.21	8.18269	6.96445
A_44_P159137	2.10195	1.07173	2.10195	up	XM_227423	chr2:182140264-182140323		Rattus norvegicus similar to glyceraldehyde-3-phosphate dehydrogenase (LOC310648), mRNA [XM_227423]					6500.61	3077.47	12.6079	11.5361
A_44_P561254	2.6678	1.41565	2.6678	up	NM_001170472	chr15:50539817-50539758	RGD1309922	Rattus norvegicus similar to 2610301G19Rik protein (RGD1309922), mRNA [NM_001170472]	GO:0005515|GO:0004857|GO:0005737|GO:0043065|GO:0005759|GO:0006915|GO:0005634|GO:0019899	NM_001170472	Rn.31320	306007	234.405	105.288	7.93174	6.51609
A_44_P601699	2.05137	1.03659	2.05137	up	XM_001054555		LOC679126	PREDICTED: Rattus norvegicus similar to SMAD-interacting zinc finger protein 2, transcript variant 4 (LOC679126), mRNA [XM_001054555]	GO:0008270|GO:0003676	XM_001054555	Rn.216601	679126	168.428	100.655	7.48714	6.45056
A_64_P150786	2.46341	1.30066	2.46341	up		chr7:011986489-011986430							977.06	428.778	9.91165	8.611
A_44_P496025	2.53764	1.34349	2.53764	up	NM_001108008	chr6:6812385-6812444	Eml4	Rattus norvegicus echinoderm microtubule associated protein like 4 (Eml4), mRNA [NM_001108008]	GO:0005515	NM_001108008	Rn.22926	313861	231.708	109.118	7.91559	6.5721
A_64_P066923	3.73442	1.90088	3.73442	up	NM_001034008	chr16:7660568-7660627	Ncoa4	Rattus norvegicus nuclear receptor coactivator 4 (Ncoa4), transcript variant 2, mRNA [NM_001034008]	GO:0005515|GO:0008150|GO:0003674|GO:0004872|GO:0009725|GO:0005575	NM_001034008	Rn.198999	619385	1105.17	323.055	10.0857	8.18482
A_43_P11689	2.03018	1.02161	2.03018	up	NM_013065	chr6:24067559-24067530	Ppp1cb	Rattus norvegicus protein phosphatase 1, catalytic subunit, beta isoform (Ppp1cb), mRNA [NM_013065]	GO:0005515|GO:0005979|GO:0005975|GO:0005977|GO:0005730|GO:0005634|GO:0046872|GO:0005829|GO:0042587|GO:0007049|GO:0005737|GO:0006470|GO:0016787|GO:0070688|GO:0000164|GO:0004721|GO:0005654|GO:0004722|GO:0051301|GO:0005981	NM_013065	Rn.39034	25594	13254.5	6186.7	13.6042	12.5825
A_64_P009618	3.47562	1.79727	3.47562	up		chr1:254750404-254750463							2298.73	689.628	11.1297	9.3324
A_64_P161388	2.15302	1.10636	2.15302	up	NM_012745	chr4:166878801-166878860	Klrd1	Rattus norvegicus killer cell lectin-like receptor, subfamily D, member 1 (Klrd1), mRNA [NM_012745]	GO:0008150|GO:0003674|GO:0016020|GO:0005886|GO:0005488|GO:0005529|GO:0004872|GO:0016021|GO:0005575	NM_012745	Rn.6025	25110	251.958	138	8.03042	6.92406
A_64_P070891	2.02608	1.01869	2.02608	up	NM_080694	chr1:64051947-64051888	Cacng6	Rattus norvegicus calcium channel, voltage-dependent, gamma subunit 6 (Cacng6), mRNA [NM_080694]	GO:0005262|GO:0005244|GO:0016020|GO:0006816|GO:0016021|GO:0006811	NM_080694	Rn.91033	140727	80.408	52.7551	6.50427	5.48558
A_64_P042586	4.93867	2.30412	4.93867	up	NM_001013039	chr1:159577047-159576988	Art5	Rattus norvegicus ADP-ribosyltransferase 5 (Art5), mRNA [NM_001013039]	GO:0006471|GO:0003953|GO:0016020|GO:0016757|GO:0003956|GO:0005576	NM_001013039	Rn.19845	259167	650.082	149.263	9.34112	7.037
A_44_P475932	2.47796	1.30915	2.47796	up	NM_001037496	chrX:26668343-26668284	Otud5	Rattus norvegicus OTU domain containing 5 (Otud5), mRNA [NM_001037496]	GO:0008233|GO:0008234|GO:0004221	NM_001037496	Rn.97794	363452	94.8736	50.2442	6.71612	5.40697
A_64_P065422	2.46186	1.29975	2.46186	up	XM_001078213	chr1:214300160-214300101		PREDICTED: Rattus norvegicus similar to membrane-spanning 4-domains, subfamily A, member 6B, transcript variant 2 (LOC690930), mRNA [XM_001078213]			Rn.86176		443.066	203.444	8.81199	7.51224
A_64_P372717	2.55944	1.35583	2.55944	up	NM_001131012	chr5:124097896-124097955	Mier1	Rattus norvegicus mesoderm induction early response 1 homolog (Xenopus laevis) (Mier1), mRNA [NM_001131012]	GO:0005730|GO:0005634|GO:0004871|GO:0043123|GO:0003677	NM_001131012	Rn.36542	313418	253.489	117.619	8.04057	6.68474
A_44_P959143	2.47816	1.30927	2.47816	up	NM_001077826	chr13:48370339-48369301	Shisa4	Rattus norvegicus shisa homolog 4 (Xenopus laevis) (Shisa4), mRNA [NM_001077826]	GO:0016021	NM_001077826	Rn.40771	360848	312.626	147.662	8.33041	7.02114
A_44_P451434	3.49708	1.80615	3.49708	up	XM_001062826	chr15:105997929-105997988	Ipo5	PREDICTED: Rattus norvegicus similar to RAN binding protein 5 (LOC685210), mRNA [XM_001062826]	GO:0005515|GO:0005488|GO:0008565|GO:0006886	XM_001062826	Rn.79893	306182	209.057	73.0495	7.77746	5.97131
A_44_P728149	2.485	1.31325	2.485	up	NM_001024304	chr2:203606415-203606356	Gstm4	Rattus norvegicus glutathione S-transferase mu 4 (Gstm4), mRNA [NM_001024304]	GO:0008152|GO:0004364|GO:0016740	NM_001024304	Rn.198607	499689	346.185	161.145	8.47208	7.15884
A_44_P445044	3.02949	1.59907	3.02949	up	NM_001003403	chr4:171907496-171907555	Apold1	Rattus norvegicus apolipoprotein L domain containing 1 (Apold1), mRNA [NM_001003403]	GO:0001666|GO:0005886|GO:0006869|GO:0042157|GO:0042118|GO:0007275|GO:0005576|GO:0016021|GO:0001525|GO:0030154|GO:0045601|GO:0008289	NM_001003403	Rn.87679	444983	3270.28	1125.58	11.6549	10.0558
A_44_P371172	2.4673	1.30293	2.4673	up	NM_030991	chr3:124893776-124893835	Snap25	Rattus norvegicus synaptosomal-associated protein 25 (Snap25), mRNA [NM_030991]	GO:0005802|GO:0005515|GO:0043005|GO:0048471|GO:0030054|GO:0005886|GO:0048791|GO:0031201|GO:0045202|GO:0007409|GO:0006887|GO:0030426|GO:0005737|GO:0008076|GO:0005249|GO:0046887|GO:0016197|GO:0000149|GO:0030252|GO:0032024|GO:0017075|GO:0019717|GO:0070044|GO:0051963|GO:0007616|GO:0030431|GO:0005484|GO:0047485|GO:0017022|GO:0045121|GO:0070032|GO:0005768	NM_030991	Rn.107689	25012	613.51	276.381	9.26006	7.95713
A_42_P588041	2.16338	1.11329	2.16338	up	NM_001033681	chr10:56760848-56760789	Eif5a	Rattus norvegicus eukaryotic translation initiation factor 5A (Eif5a), mRNA [NM_001033681]	GO:0005515|GO:0008284|GO:0005783|GO:0003723|GO:0005634|GO:0003746|GO:0015031|GO:0006412|GO:0030425|GO:0005829|GO:0003674|GO:0045905|GO:0005737|GO:0006452|GO:0006406|GO:0005643|GO:0005642|GO:0006611|GO:0043025|GO:0017070|GO:0045901|GO:0043066|GO:0008612|GO:0007568|GO:0006917|GO:0055085|GO:0006913|GO:0051149|GO:0047485|GO:0016020|GO:0005789|GO:0043022	NM_001033681	Rn.128212	287444	3919.76	1859.76	11.9131	10.7998
A_42_P803673	2.07409	1.05248	2.07409	up	NM_001003706	chr10:71975686-71975745	LOC360228	Rattus norvegicus WDNM1 homolog (LOC360228), mRNA [NM_001003706]	GO:0008150|GO:0003674|GO:0050872|GO:0032496|GO:0034612|GO:0010577|GO:0005575|GO:0005615	NM_001003706	Rn.41321	360228	2176.61	1082.44	11.0502	9.99771
A_44_P1050325	2.44362	1.28902	2.44362	up	NM_182825	chr7:137645794-137645735	Rhebl1	Rattus norvegicus Ras homolog enriched in brain like 1 (Rhebl1), mRNA [NM_182825]	GO:0031929|GO:0005622|GO:0005515|GO:0007165|GO:0005737|GO:0051092|GO:0005886|GO:0000166|GO:0007264|GO:0003924|GO:0005525	NM_182825	Rn.43211	359959	71.7209	39.5258	6.34219	5.05317
A_44_P341870	2.50406	1.32427	2.50406	up	NM_184051	chr4:5666961-5667020	Prkag2	Rattus norvegicus protein kinase, AMP-activated, gamma 2 non-catalytic subunit (Prkag2), mRNA [NM_184051]	GO:0010800|GO:0031588|GO:0019901|GO:0004679|GO:0008603|GO:0016208|GO:0005977|GO:0046320|GO:0030295|GO:0019217|GO:0005524|GO:0007243|GO:0005829|GO:0006110|GO:0050790|GO:0043531|GO:0016301|GO:0045860|GO:0005654|GO:0004862|GO:0006469|GO:0008607	NM_184051	Rn.51208	373545	705.886	310.772	9.45497	8.1307
A_44_P237621	3.46194	1.79158	3.46194	up	NM_001008767	chr2:191360631-191360690	Txnip	Rattus norvegicus thioredoxin interacting protein (Txnip), mRNA [NM_001008767]	GO:0004857|GO:0005515|GO:0042542|GO:0043065|GO:0042493|GO:0005634|GO:0000122|GO:0006606|GO:0009612|GO:0009749|GO:0051592|GO:0003674|GO:0005758|GO:0005737|GO:0007049|GO:0030216|GO:0042127|GO:0032570|GO:0048008|GO:0032355|GO:0006979|GO:0045449|GO:0031625	NM_001008767	Rn.2758	117514	2550.92	771.316	11.2902	9.49859
A_64_P024861	2.3003	1.20182	2.3003	up	XM_001073579	chr4:758774-758715	LOC690183	PREDICTED: Rattus norvegicus similar to DnaJ homolog subfamily B member 6 (Heat shock protein J2) (HSJ-2) (MRJ) (mDj4) (LOC690183), mRNA [XM_001073579]	GO:0031072	XM_001073579		690183	317.764	160.524	8.35428	7.15246
A_64_P049017	2.49293	1.31784	2.49293	up	NM_147144	chr10:87602429-87602488	Casc3	Rattus norvegicus cancer susceptibility candidate 3 (Casc3), mRNA [NM_147144]	GO:0005515|GO:0006397|GO:0008380|GO:0048471|GO:0008298|GO:0003723|GO:0006950|GO:0005634|GO:0006417|GO:0042802|GO:0005737|GO:0000184|GO:0016607|GO:0030529|GO:0006810|GO:0051028	NM_147144	Rn.162194	259170	152.174	76.2418	7.35189	6.03404
A_42_P687186	2.36336	1.24084	2.36336	up	NM_012649	chr3:155446594-155446535	Sdc4	Rattus norvegicus syndecan 4 (Sdc4), mRNA [NM_012649]	GO:0008092|GO:0001657|GO:0005794|GO:0005886|GO:0009986|GO:0007267|GO:0051894|GO:0006937|GO:0051393|GO:0051496|GO:0045860|GO:0005080|GO:0043034|GO:0045121|GO:0016021|GO:0001968|GO:0007155|GO:0005925|GO:0070053	NM_012649	Rn.2029	24771	2195.29	965.996	11.0632	9.82235
A_44_P930152	2.8711	1.52161	2.8711	up	NM_001130569	chr7:121883427-121883486	Mpped1	Rattus norvegicus metallophosphoesterase domain containing 1 (Mpped1), mRNA [NM_001130569]	GO:0016787	NM_001130569	Rn.19156	362971	144.24	63.1799	7.27857	5.75696
A_44_P523917	2.65112	1.4066	2.65112	up	NM_017107	chrX:89764690-89764749	Ogt	Rattus norvegicus O-linked N-acetylglucosamine (GlcNAc) transferase (UDP-N-acetylglucosamine:polypeptide-N-acetylglucosaminyl transferase) (Ogt), mRNA [NM_017107]	GO:0008375|GO:0005515|GO:0070207|GO:0042277|GO:0005737|GO:0006493|GO:0070688|GO:0016757|GO:0016262|GO:0005634|GO:0048029|GO:0005829	NM_017107	Rn.82705	26295	1801.01	705.394	10.7808	9.37421
A_44_P497121	2.8307	1.50116	2.8307	up	NM_001107907	chr5:151606245-151606186	Fam46b	Rattus norvegicus family with sequence similarity 46, member B (Fam46b), mRNA [NM_001107907]		NM_001107907	Rn.197286	313019	164.516	72.1381	7.4527	5.95154
A_64_P039752	2.25981	1.1762	2.25981	up	M15529	chr15:47304067-47304008		Putative protein SH (SH-4) [Source:UniProtKB/Swiss-Prot;Acc:P55248] [ENSRNOT00000017939]			Rn.159986		932.787	443.747	9.84415	8.66795
A_64_P012846	2.02324	1.01667	2.02324	up	XM_346161	chr14:4534447-4534506		PREDICTED: Rattus norvegicus similar to spermatogenesis associated glutamate (E)-rich protein 4d (LOC367485), mRNA [XM_346161]			Rn.121361		51.2517	35.5236	5.905	4.88833
A_64_P087539	2.52713	1.3375	2.52713	up	NM_001079893	chr10:72336608-72336549	Dusp14	Rattus norvegicus dual specificity phosphatase 14 (Dusp14), mRNA [NM_001079893]	GO:0016791|GO:0006470|GO:0016787|GO:0017017|GO:0004725	NM_001079893	Rn.25406	360580	497.549	220.712	8.96869	7.63119
A_44_P276087	2.27637	1.18674	2.27637	up	NM_138876	chr2:198330906-198330965	Ampd1	Rattus norvegicus adenosine monophosphate deaminase 1 (isoform M) (Ampd1), mRNA [NM_138876]	GO:0005515|GO:0003876|GO:0010033|GO:0009168|GO:0016787|GO:0006144|GO:0005575|GO:0009117	NM_138876	Rn.9794	25028	105.951	59.904	6.86011	5.67338
A_64_P060305	2.26086	1.17687	2.26086	up	NM_032616	chr1:85994255-85994196	Lsr	Rattus norvegicus lipolysis stimulated lipoprotein receptor (Lsr), mRNA [NM_032616]	GO:0005504|GO:0005794|GO:0005886|GO:0042627|GO:0005730|GO:0005634|GO:0009790|GO:0019216|GO:0001889|GO:0034361|GO:0005737|GO:0034362|GO:0004872|GO:0016021|GO:0017129	NM_032616	Rn.48696	64355	195.048	104.73	7.68432	6.50745
A_64_P134265	3.24147	1.69665	3.24147	up	NR_002703	chr15:26789928-26789869	Rmrp	Rattus norvegicus RNA component of mitochondrial RNA processing endoribonuclease (Rmrp), RNase MRP RNA [NR_002703]	GO:0008150|GO:0003674|GO:0005575	NR_002703		29536	249.165	92.051	8.01496	6.31831
A_64_P033205	2.01305	1.00939	2.01305	up	NM_053867	chr16:012912596-012912655	Tpt1	Rattus norvegicus tumor protein, translationally-controlled 1 (Tpt1), mRNA [NM_053867]	GO:0005515|GO:0045298|GO:0005737|GO:0008283|GO:0005771|GO:0005509|GO:0007283|GO:0009615|GO:0005615	NM_053867	Rn.36610	116646	19437	9218.4	14.1655	13.1561
A_44_P1027075	2.18495	1.1276	2.18495	up	NM_001100175	chr16:17670236-17670177	Tmem38a	Rattus norvegicus transmembrane protein 38a (Tmem38a), mRNA [NM_001100175]	GO:0031965|GO:0005261|GO:0016020|GO:0033017|GO:0005267|GO:0005634|GO:0016021|GO:0015672|GO:0006811	NM_001100175	Rn.162265	306327	336.92	178.934	8.43771	7.31011
A_42_P705481	2.10026	1.07057	2.10026	up	FQ226249	chr2:43834062-43834121	Il6st	Rattus norvegicus TL0AEA2YN03 mRNA sequence. [FQ226249]	GO:0005515|GO:0005138|GO:0004921|GO:0008284|GO:0030307|GO:0004924|GO:0019221|GO:0004923|GO:0019981|GO:0070110|GO:0014911|GO:0019838|GO:0042102|GO:0004872|GO:0004897|GO:0034097|GO:0008593|GO:0070106|GO:0004896|GO:0007584|GO:0042517|GO:0004915|GO:0051481|GO:0005977|GO:0046883|GO:0042511|GO:0005896|GO:0019970|GO:0005575|GO:0070120|GO:0005125|GO:0007259|GO:0005127|GO:0045669|GO:0007165|GO:0048861|GO:…			25205	1177.01	593.002	10.1751	9.10458
A_44_P711020	2.13807	1.09631	2.13807	up	NM_001108628	chr4:83358524-83358583	Znrf2	Rattus norvegicus zinc and ring finger 2 (Znrf2), mRNA [NM_001108628]	GO:0005515|GO:0008270|GO:0046872	NM_001108628	Rn.32245	362367	482.369	252.992	8.92423	7.82792
A_44_P431774	3.4941	1.80492	3.4941	up	NM_001108786	chr8:124933666-124933607	Csrnp1	Rattus norvegicus cysteine-serine-rich nuclear protein 1 (Csrnp1), mRNA [NM_001108786]	GO:0006355|GO:0003700|GO:0060325|GO:0045944|GO:0060021|GO:0048705|GO:0005634|GO:0048008|GO:0009791	NM_001108786	Rn.8793	363165	668.647	212.187	9.37501	7.57009
A_64_P029213	2.13627	1.09509	2.13627	up	NM_012578	chr7:117001358-117001417	H1f0	Rattus norvegicus H1 histone family, member 0 (H1f0), mRNA [NM_012578]	GO:0005794|GO:0005694|GO:0006334|GO:0005634|GO:0015629|GO:0005856|GO:0000786|GO:0003677	NM_012578	Rn.3129	24437	131.126	77.1882	7.14727	6.05218
A_64_P056746	2.14678	1.10218	2.14678	up	NM_022386	chr10:110020511-110020452	Mafg	Rattus norvegicus v-maf musculoaponeurotic fibrosarcoma oncogene homolog G (avian) (Mafg), mRNA [NM_022386]	GO:0043565|GO:0006355|GO:0003700|GO:0042127|GO:0030641|GO:0030534|GO:0005634|GO:0045604|GO:0001701	NM_022386	Rn.17361	64188	512.183	266.396	9.00523	7.90305
A_64_P019280	2.55734	1.35464	2.55734	up	NM_001017453	chr14:83967766-83967825	Pik3ip1	Rattus norvegicus phosphoinositide-3-kinase interacting protein 1 (Pik3ip1), mRNA [NM_001017453]	GO:0016020|GO:0016021	NM_001017453	Rn.138969	305472	14227.7	5296.69	13.7093	12.3547
A_44_P226353	2.37784	1.24965	2.37784	up	NM_031672	chr11:65848744-65848803	Slc15a2	Rattus norvegicus solute carrier family 15 (H+/peptide transporter), member 2 (Slc15a2), mRNA [NM_031672]	GO:0005515|GO:0005215|GO:0005624|GO:0015031|GO:0006857|GO:0016020|GO:0005887|GO:0042891|GO:0042895|GO:0042936|GO:0015334|GO:0015293|GO:0042938	NM_031672	Rn.89268	60577	84.7337	47.3782	6.57162	5.32197
A_64_P130627	2.23671	1.16138	2.23671	up	NM_001013930	chr5:91664522-91664463	LOC298139	Rattus norvegicus similar to RIKEN cDNA 2310003M01 (LOC298139), mRNA [NM_001013930]	GO:0005739	NM_001013930	Rn.37554	298139	1750.34	815.878	10.7402	9.57881
A_44_P548303	2.2829	1.19087	2.2829	up	NM_001009688	chr1:178002471-178000417	Thumpd1	Rattus norvegicus THUMP domain containing 1 (Thumpd1), mRNA [NM_001009688]		NM_001009688	Rn.12345	309041	80.2218	46.903	6.49973	5.30887
A_44_P542390	11.076	3.46936	11.076	up	NM_019140	chrUn:25359480-25359539	Ptprs	Rattus norvegicus protein tyrosine phosphatase, receptor type, S (Ptprs), mRNA [NM_019140]	GO:0005515|GO:0006470|GO:0016787|GO:0016020|GO:0004872|GO:0016021|GO:0007155|GO:0004725	NM_019140	Rn.91202	25529	273.549	31.2996	8.15006	4.6807
A_64_P062663	2.39281	1.25871	2.39281	up	NM_001135918	chr10:14988089-14988148	Gng13	Rattus norvegicus guanine nucleotide binding protein (G protein), gamma 13 (Gng13), mRNA [NM_001135918]	GO:0009755|GO:0050909|GO:0005834|GO:0003924|GO:0007200|GO:0004871	NM_001135918	Rn.198863	685451	592.793	275.502	9.2119	7.9532
A_64_P038352	2.2592	1.17581	2.2592	up	NM_001108741	chr7:22327459-22327518	Appl2	Rattus norvegicus adaptor protein, phosphotyrosine interaction, PH domain and leucine zipper containing 2 (Appl2), mRNA [NM_001108741]	GO:0005515|GO:0016581|GO:0008283|GO:0005634|GO:0010008	NM_001108741	Rn.7015	362860	566.114	280.135	9.15248	7.97667
A_64_P046519	2.02988	1.02139	2.02988	up		chr9:046308251-046308310							35305.4	16353.1	15.0213	13.9999
A_64_P162476	2.80565	1.48833	2.80565	up	NM_001107541	chr1:159590726-159590785	Art1	Rattus norvegicus ADP-ribosyltransferase 1 (Art1), mRNA [NM_001107541]	GO:0006471|GO:0009986|GO:0003956|GO:0031225|GO:0016740|GO:0003950	NM_001107541	Rn.6493	308873	805.362	316.81	9.64746	8.15913
A_64_P053331	8.32903	3.05815	8.32903	up		chr6:034914358-034914417							239.162	35.7785	7.95792	4.89977
A_44_P499851	5.19903	2.37824	5.19903	up	NM_022394	chrUn:25174837-25174696	Safb	Rattus norvegicus scaffold attachment factor B (Safb), mRNA [NM_022394]	GO:0005515|GO:0006355|GO:0000166|GO:0003723|GO:0005730|GO:0005634|GO:0050684|GO:0003677	NM_022394	Rn.88640	64196	367.04	84.1041	8.55887	6.18063
A_64_P015758	2.3708	1.24538	2.3708	up	DQ394090	chr11:84194673-84194732		Ig lambda-2 chain C region [Source:UniProtKB/Swiss-Prot;Acc:P20767] [ENSRNOT00000050106]			Rn.170503		452.565	215.486	8.83928	7.5939
A_64_P159110	2.02868	1.02054	2.02868	up	XM_001054995	chr18:41159484-41159543	Lvrn	PREDICTED: Rattus norvegicus laeverin (Lvrn), mRNA [XM_001054995]	GO:0006508|GO:0008270|GO:0008237	XM_001054995		502160	96.6825	61.7983	6.74377	5.72323
A_64_P037264	3.19747	1.67693	3.19747	up	NM_181386	chr1:236133553-236133494	Sgms1	Rattus norvegicus sphingomyelin synthase 1 (Sgms1), mRNA [NM_181386]	GO:0005515|GO:0006629|GO:0006665|GO:0033188|GO:0043066|GO:0005794|GO:0006686|GO:0047493|GO:0030173|GO:0006954|GO:0000139|GO:0016020|GO:0000138|GO:0016301|GO:0016049|GO:0016021|GO:0016740	NM_181386	Rn.204495	353229	2965.67	972.171	11.5083	9.83133
A_64_P051802	2.37583	1.24843	2.37583	up	NM_001109979	chrX:73108519-73108578	Rab1b	Rattus norvegicus RAB1B, member RAS oncogene family (Rab1b), mRNA [NM_001109979]		NM_001109979	Rn.105979	100126191	89.4908	49.7517	6.64044	5.39201
A_64_P105318	3.3378	1.7389	3.3378	up	XR_085675	chrX:153837744-153837685		PREDICTED: Rattus norvegicus similar to voltage-dependent anion channel 1 (predicted) (RGD1565338_predicted), mRNA [XM_216715]		XR_085675	Rn.198740		383.745	133.603	8.61859	6.87969
A_42_P493849	2.21035	1.14428	2.21035	up	NM_001106598	chr4:110775177-110775118	Ctnna2	Rattus norvegicus catenin (cadherin associated protein), alpha 2 (Ctnna2), mRNA [NM_001106598]	GO:0005515|GO:0005737|GO:0045296|GO:0005198|GO:0015629|GO:0007155	NM_001106598	Rn.34514	297357	188.511	103.738	7.6362	6.49192
A_64_P130795	2.07171	1.05082	2.07171	up		chr6:135023773-135023832							463.718	252.264	8.87389	7.82307
A_64_P124030	4.07279	2.02602	4.07279	up	XM_001067122	chr13:52802521-52802580	Zbtb41	PREDICTED: Rattus norvegicus zinc finger and BTB domain containing 41 (Zbtb41), mRNA [XM_001067122]	GO:0005622|GO:0005515|GO:0008270|GO:0003676|GO:0046872	XM_001067122		289052	174.409	53.6646	7.53653	5.51052
A_44_P492581	2.55586	1.35381	2.55586	up	NM_001012203	chr9:10048315-10048125	Klhdc3	Rattus norvegicus kelch domain containing 3 (Klhdc3), mRNA [NM_001012203]	GO:0005515|GO:0005737|GO:0000790|GO:0007126|GO:0003682	NM_001012203	Rn.203058	363192	498.867	219.094	8.97377	7.61997
A_64_P144203	2.31469	1.21082	2.31469	up	NM_001106334	chr1:211592946-211593005	Ganab	Rattus norvegicus glucosidase, alpha; neutral AB (Ganab), mRNA [NM_001106334]	GO:0005515|GO:0017177|GO:0005975|GO:0004553	NM_001106334	Rn.99241	293721	811.875	384.75	9.66115	8.45033
A_44_P375593	2.0142	1.01021	2.0142	up	NM_001135846	chr10:1519610-1521927	Rrn3	Rattus norvegicus RRN3 RNA polymerase I transcription factor homolog (S. cerevisiae) (Rrn3), mRNA [NM_001135846]	GO:0048872|GO:0007000|GO:0043066|GO:0008283|GO:0042254|GO:0006361|GO:0005654|GO:0001701|GO:0007028	NM_001135846	Rn.159763	304714	294.152	170.092	8.25267	7.24246
A_64_P076696	2.46356	1.30075	2.46356	up	NM_001106963	chrX:56705084-56705025	Eif1ay	Rattus norvegicus eukaryotic translation initiation factor 1A, Y-linked (Eif1ay), mRNA [NM_001106963]	GO:0003723|GO:0003743	NM_001106963	Rn.106940	302697	322.757	153.091	8.37714	7.07639
A_44_P470961	2.04662	1.03325	2.04662	up	XM_226624	chr2:2791555-2792619	Ell2	Ell2 protein Fragment [Source:UniProtKB/TrEMBL;Acc:Q2NL49] [ENSRNOT00000032974]	GO:0006368|GO:0016944|GO:0008023	XM_226624	Rn.105837	309918	503.246	275.419	8.98569	7.95244
A_64_P201730	2.44599	1.29042	2.44599	up	NM_019306	chr12:7957094-7957153	Flt1	Rattus norvegicus fms-related tyrosine kinase 1 (Flt1), mRNA [NM_019306]	GO:0030949|GO:0008284|GO:0005886|GO:0006940|GO:0048146|GO:0030154|GO:0005737|GO:0000186|GO:0000166|GO:0019838|GO:0005021|GO:0004872|GO:0001666|GO:0030335|GO:0007275|GO:0018108|GO:0001525|GO:0048661|GO:0005524|GO:0005887|GO:0006468|GO:0004714|GO:0007169|GO:0030522|GO:0004716|GO:0016740	NM_019306	Rn.10239	54251	768.276	345.854	9.57946	8.28904
A_44_P621454	2.55624	1.35403	2.55624	up	NM_001109216	chr4:6013622-6013681	Asb10	Rattus norvegicus ankyrin repeat and SOCS box-containing 10 (Asb10), mRNA [NM_001109216]	GO:0023034	NM_001109216	Rn.123099	499972	202.215	95.76	7.73169	6.37767
A_44_P166513	3.86648	1.95102	3.86648	up	NM_001100895	chr7:138979465-138995362	Atf1	Rattus norvegicus activating transcription factor 1 (Atf1), mRNA [NM_001100895]	GO:0005515|GO:0005667|GO:0014070|GO:0046982|GO:0003705|GO:0045740|GO:0010843|GO:0005634|GO:0003677|GO:0032403|GO:0043623|GO:0043565|GO:0045944|GO:0010976|GO:0032025	NM_001100895	Rn.105304	315305	315.321	96.5848	8.34305	6.39203
A_64_P096021	2.14491	1.10091	2.14491	up	XM_002729616	chr6:28187467-28187408	LOC100363283	PREDICTED: Rattus norvegicus UBX domain protein 2A (LOC100363283), mRNA [XM_002729616]		XM_002729616	Rn.156918	100363283	502.738	262.608	8.98449	7.88358
A_42_P822638	7.3185	2.87155	7.3185	up	NM_031345	chrX:128336623-128336564	Tsc22d3	Rattus norvegicus TSC22 domain family, member 3 (Tsc22d3), mRNA [NM_031345]	GO:0007589|GO:0006355|GO:0003700	NM_031345	Rn.21970	83514	14505.8	1968.09	13.7427	10.8711
A_44_P833796	2.26269	1.17804	2.26269	up	NM_001108284	chr10:65186953-65186894	Ksr1	Rattus norvegicus kinase suppressor of ras 1 (Ksr1), mRNA [NM_001108284]	GO:0005515|GO:0004674|GO:0023034|GO:0031434|GO:0006468|GO:0005524	NM_001108284	Rn.179021	360573	316.202	162.214	8.34741	7.16937
A_44_P283864	2.17879	1.12353	2.17879	up	XR_085788	chr3:59697202-59697143	LOC311134	PREDICTED: Rattus norvegicus hypothetical LOC311134 (LOC311134), miscRNA [XR_085788]		XR_085788	Rn.44069	311134	1817.62	868.683	10.7922	9.66866
A_64_P036115	2.42375	1.27724	2.42375	up	NM_017041	chr2:234375355-234375414	Ppp3ca	Rattus norvegicus protein phosphatase 3, catalytic subunit, alpha isoform (Ppp3ca), mRNA [NM_017041]	GO:0005515|GO:0005516|GO:0030018|GO:0005634|GO:0006606|GO:0046872|GO:0005829|GO:0005739|GO:0005737|GO:0000082|GO:0006470|GO:0004723|GO:0004721|GO:0006816|GO:0004722|GO:0071333|GO:0005955|GO:0046676|GO:0005792|GO:0046982|GO:0060079|GO:0006950|GO:0050804|GO:0048741|GO:0005625|GO:0005626|GO:0001975|GO:0016020|GO:0016787|GO:0045955	NM_017041	Rn.6866	24674	280.961	136.638	8.18856	6.91132
A_44_P513428	3.02357	1.59626	3.02357	up	NM_001012081	chr2:191514782-191514193	Polr3c	Rattus norvegicus polymerase (RNA) III (DNA directed) polypeptide C (Polr3c), mRNA [NM_001012081]	GO:0032728|GO:0045089|GO:0003899|GO:0005634|GO:0009615|GO:0003677|GO:0006350	NM_001012081	Rn.35251	310685	73.6025	33.1916	6.37691	4.78065
A_44_P105377	2.89782	1.53497	2.89782	up	XM_001081194	chr3:118884583-118884524	Cenpb	PREDICTED: Rattus norvegicus centromere protein B (Cenpb), mRNA [XM_001081194]	GO:0003682|GO:0005634|GO:0003677|GO:0045449|GO:0000775	XM_001081194	Rn.33056	362217	527.286	203.58	9.04761	7.51264
A_64_P061735	2.05265	1.03749	2.05265	up		chr13:082745660-082745719							1050.34	545.386	10.0168	8.97935
A_64_P070318	2.11103	1.07795	2.11103	up	XR_009032	chr7:115489349-115489290	RGD1565356	PREDICTED: Rattus norvegicus similar to RIKEN cDNA 2210421G13 (predicted) (RGD1565356_predicted), mRNA [XR_009032]			Rn.141541	500902	368.328	200.597	8.56509	7.48714
A_44_P711071	2.53104	1.33973	2.53104	up	XM_001071081	chr13:67835716-67835657	Smg7	PREDICTED: Rattus norvegicus Smg-7 homolog, nonsense mediated mRNA decay factor (C. elegans), transcript variant 1 (Smg7), mRNA [XM_001071081]	GO:0005515|GO:0005737|GO:0005634|GO:0051721	XM_001071081	Rn.166144	360855	1605.02	661.017	10.6145	9.27477
A_44_P674018	2.69179	1.42857	2.69179	up	NM_001107943	chr5:106237382-106237441	Acer2	Rattus norvegicus alkaline ceramidase 2 (Acer2), mRNA [NM_001107943]	GO:0033629|GO:0008284|GO:0005794|GO:0016811|GO:0006672|GO:0090285|GO:0005575|GO:0003674|GO:0008150|GO:0017040|GO:0030173|GO:0000139|GO:0016787|GO:0032526|GO:0016021|GO:0046512|GO:0001953	NM_001107943	Rn.6387	313339	1354.61	534.65	10.3818	8.95327
A_64_P149312	7.39059	2.88569	7.39059	up		chr2:015611407-015611466							1607.29	236.136	10.6156	7.72991
A_64_P062725	2.05266	1.0375	2.05266	up	XM_342217	chr2:100873561-100873620		YTH domain family, member 3 [Source:RefSeq peptide;Acc:NP_001102016] [ENSRNOT00000052093]					366.207	204.404	8.55643	7.51893
A_64_P153666	2.20227	1.13899	2.20227	up		chr1:042470892-042470951							2504.38	1184.66	11.2674	10.1284
A_44_P1011038	2.37081	1.24538	2.37081	up	NM_001044259	chr19:51822342-51822283	Fbxo31	Rattus norvegicus F-box protein 31 (Fbxo31), mRNA [NM_001044259]	GO:0008054|GO:0007049|GO:0030332|GO:0031571|GO:0031146|GO:0019005|GO:0006974	NM_001044259	Rn.202510	498959	6872.26	2906.42	12.6994	11.454
A_43_P19499	3.62681	1.8587	3.62681	up	NM_001107788	chr3:137424456-137425023	Gzf1	Rattus norvegicus GDNF-inducible zinc finger protein 1 (Gzf1), mRNA [NM_001107788]	GO:0005622|GO:0005515|GO:0008270|GO:0003676|GO:0046872	NM_001107788	Rn.40179	311508	117.787	42.0112	7.00397	5.14527
A_44_P463749	3.14073	1.6511	3.14073	up	XM_001077321	chr10:46291545-46291486	Rasd1	Dexamethasone-induced Ras-related protein 1 Precursor [Source:UniProtKB/Swiss-Prot;Acc:Q9JKF8] [ENSRNOT00000004475]	GO:0005515|GO:0048471|GO:0005886|GO:0007263|GO:0007264|GO:0003924|GO:0005625|GO:0005634|GO:0005525|GO:0005622|GO:0007165|GO:0005737|GO:0000166|GO:0045892	XM_001077321	Rn.54720	64455	858.253	302.23	9.73668	8.08558
A_64_P018901	2.88428	1.52821	2.88428	up	NM_001109481	chr10:92805376-92805435	Rprml	Rattus norvegicus reprimo-like (Rprml), mRNA [NM_001109481]		NM_001109481	Rn.38616	685826	117.843	52.5466	7.00467	5.47646
A_44_P433721	2.40067	1.26344	2.40067	up	NM_001014004	chr16_random:1004996-1005055	Amt	Rattus norvegicus aminomethyltransferase (Amt), nuclear gene encoding mitochondrial protein, mRNA [NM_001014004]	GO:0008150|GO:0003674|GO:0005737|GO:0008483|GO:0006546|GO:0004047|GO:0005575|GO:0016740	NM_001014004	Rn.162376	306586	154.038	79.85	7.36751	6.10407
A_44_P175167	2.58962	1.37274	2.58962	up	NM_001047856	chr1:253103888-253103947	RGD1305481	Rattus norvegicus hypothetical LOC294030 (RGD1305481), mRNA [NM_001047856]		NM_001047856	Rn.233	294030	220.528	102.478	7.8485	6.47576
A_42_P519138	2.03105	1.02223	2.03105	up	XM_001073550		LOC686326	PREDICTED: Rattus norvegicus similar to Interferon-alpha/beta receptor beta chain precursor (IFN-alpha-REC) (Type I interferon receptor) (IFN-R) (Interferon alpha/beta receptor-2) (LOC686326), mRNA [XM_001073550]	GO:0007596|GO:0016021	XM_001073550		686326	373.666	211.222	8.58603	7.5638
A_64_P159685	2.19852	1.13653	2.19852	up		chr1:262911791-262911850							110.789	64.2037	6.91675	5.78021
A_43_P22351	2.74597	1.45732	2.74597	up	NM_001024968	chr12:7713940-7714000	Slc46a3	Rattus norvegicus solute carrier family 46, member 3 (Slc46a3), mRNA [NM_001024968]	GO:0016020|GO:0016021|GO:0055085	NM_001024968	Rn.16498	288454	327.913	139.662	8.3986	6.94129
A_43_P12325	2.06307	1.0448	2.06307	up	NM_022860	chr7:67127619-67127678	B4galnt1	Rattus norvegicus beta-1,4-N-acetyl-galactosaminyl transferase 1 (B4galnt1), mRNA [NM_022860]	GO:0030173|GO:0005794|GO:0006687|GO:0005886|GO:0000139|GO:0019915|GO:0003947|GO:0001574|GO:0016021|GO:0007283|GO:0030259|GO:0008376	NM_022860	Rn.10119	64828	521.706	281.522	9.02966	7.98486
A_44_P327912	3.51953	1.81538	3.51953	up	NM_001001074	chr7:5906116-5906057	Olr984	Rattus norvegicus olfactory receptor 984 (Olr984), mRNA [NM_001001074]	GO:0050911|GO:0004984|GO:0007186|GO:0004872|GO:0016021	NM_001001074	Rn.143372	405964	289.493	98.0484	8.231	6.41562
A_64_P054818	8.59038	3.10272	8.59038	up	NM_001109578	chr4:169218749-169218808	LOC690326	Rattus norvegicus hypothetical protein LOC690326 (LOC690326), mRNA [NM_001109578]		NM_001109578	Rn.162773	690326	1937.49	245.796	10.8878	7.78506
A_44_P362954	5.56497	2.47637	5.56497	up	NM_012520	chr3:88683063-88685007	Cat	Rattus norvegicus catalase (Cat), mRNA [NM_012520]	GO:0050661|GO:0009650|GO:0020027|GO:0005886|GO:0005783|GO:0004096|GO:0005764|GO:0042803|GO:0046872|GO:0005829|GO:0005739|GO:0009060|GO:0005758|GO:0051092|GO:0051781|GO:0004046|GO:0042744|GO:0006979|GO:0005778|GO:0005777|GO:0008203|GO:0043066|GO:0051262|GO:0005794|GO:0014068|GO:0032088|GO:0006641|GO:0000302|GO:0055114|GO:0020037	NM_012520	Rn.3001	24248	1982.47	382.944	10.9189	8.44254
A_44_P330594	2.05045	1.03594	2.05045	up	NM_001013895	chr1:77183963-77184022	Prkd2	Rattus norvegicus protein kinase D2 (Prkd2), mRNA [NM_001013895]	GO:0005737|GO:0016020|GO:0000166|GO:0023034|GO:0006468|GO:0004697|GO:0005524|GO:0046872|GO:0016740	NM_001013895	Rn.15035	292658	150.632	90.9383	7.33616	6.30022
A_44_P832019	2.40903	1.26845	2.40903	up	NM_001014235	chr15:38384702-38380920	Phf11l	Rattus norvegicus PHD finger protein 11-like (Phf11l), mRNA [NM_001014235]	GO:0005515|GO:0008270|GO:0005634|GO:0046872	NM_001014235	Rn.140721	364393	79.5676	44.1271	6.48823	5.21978
A_64_P058724	2.63607	1.39839	2.63607	up		chr5:112143820-112143761							702.322	294.082	9.44504	8.04666
A_44_P652161	2.1884	1.12987	2.1884	up		chr3:140530453-140530394							127.887	73.713	7.11506	5.98519
A_64_P100318	3.3825	1.75809	3.3825	up	NM_001100811	chr13:100747420-100747361	Mosc1	Rattus norvegicus MOCO sulphurase C-terminal domain containing 1 (Mosc1), nuclear gene encoding mitochondrial protein, mRNA [NM_001100811]	GO:0030170|GO:0003824|GO:0030151	NM_001100811	Rn.26676	690745	685.84	224.12	9.41046	7.65237
A_43_P13069	2.39612	1.2607	2.39612	up	NM_080400	chr8:37954946-37954886	Chek1	Rattus norvegicus CHK1 checkpoint homolog (S. pombe) (Chek1), mRNA [NM_080400]	GO:0005515|GO:0033261|GO:0005657|GO:0031572|GO:0005634|GO:0005737|GO:0000166|GO:0016301|GO:0000086|GO:0005856|GO:0000781|GO:0005815|GO:0071310|GO:0071313|GO:0005575|GO:0005524|GO:0006974|GO:0006975|GO:0006260|GO:0010149|GO:0016310|GO:0007049|GO:0004672|GO:0006281|GO:0004674|GO:0005654|GO:0006468|GO:0000077|GO:0016740	NM_080400	Rn.33267	140583	75.2239	41.9518	6.40468	5.14398
A_64_P163817	2.13481	1.09411	2.13481	up		chr3:028869154-028869095							176.44	101.514	7.55392	6.45981
A_44_P515798	2.24024	1.16365	2.24024	up	NM_001106121	chr17:84382493-84382434	Ucma	Rattus norvegicus upper zone of growth plate and cartilage matrix associated (Ucma), mRNA [NM_001106121]	GO:0045668|GO:0005578|GO:0005576	NM_001106121	Rn.139226	291312	216.155	115.628	7.82307	6.65942
A_64_P081874	2.82405	1.49776	2.82405	up	NM_024359	chr6:96462636-96462695	Hif1a	Rattus norvegicus hypoxia-inducible factor 1, alpha subunit (basic helix-loop-helix transcription factor) (Hif1a), mRNA [NM_024359]	GO:0005515|GO:0010468|GO:0008284|GO:0003700|GO:0003702|GO:0003705|GO:0003704|GO:0051879|GO:0005634|GO:0032403|GO:0043193|GO:0005737|GO:0045941|GO:0003690|GO:0046886|GO:0045944|GO:0004871|GO:0045449|GO:0035035|GO:0005667|GO:0001666|GO:0006355|GO:0032869|GO:0046982|GO:0005730|GO:0043619|GO:0048661|GO:0010575|GO:0009749|GO:0043565|GO:0007165|GO:0032909|GO:0032364|GO:0008134	NM_024359	Rn.10852	29560	1386.45	523.566	10.4164	8.91864
A_64_P086155	2.03272	1.02341	2.03272	up		chr18:033010914-033010973							21104.9	9729.9	14.2788	13.2553
A_64_P049085	2.89586	1.53399	2.89586	up	XM_002725941	chr2:109058498-109058494	LOC100364218	PREDICTED: Rattus norvegicus hypothetical protein LOC100364218 (LOC100364218), mRNA [XM_002725941]		XM_002725941	Rn.159269	100364218	301.582	122.794	8.28462	6.75063
A_64_P046552	3.44592	1.78489	3.44592	up	NM_001025692	chr3:141919845-141919904	Sdcbp2	Rattus norvegicus syndecan binding protein (syntenin) 2 (Sdcbp2), mRNA [NM_001025692]	GO:0005737|GO:0046982|GO:0008022|GO:0042803	NM_001025692	Rn.15848	311532	169.073	61.1898	7.49162	5.70673
A_64_P116299	2.38771	1.25563	2.38771	up	XM_001081221	chrUn:39112062-39112121	LOC501296	PREDICTED: Rattus norvegicus hypothetical gene supported by BC059164 (LOC501296), partial mRNA [XM_001081221]		XM_001081221		501296	92.9499	51.0291	6.68629	5.43066
A_64_P037711	2.03171	1.02269	2.03171	up	NM_001109222	chr4:40199193-40199134	Ppp1r3a	Rattus norvegicus protein phosphatase 1, regulatory (inhibitor) subunit 3A (Ppp1r3a), mRNA [NM_001109222]	GO:0008150|GO:0003674|GO:0005575	NM_001109222	Rn.29809	500036	218.818	128.314	7.83793	6.81524
A_44_P217774	2.38523	1.25413	2.38523	up	NM_001009698	chr2:9757782-9757841	Lysmd3	Rattus norvegicus LysM, putative peptidoglycan-binding, domain containing 3 (Lysmd3), mRNA [NM_001009698]	GO:0016020|GO:0016998|GO:0016021	NM_001009698	Rn.146128	315923	141.153	74.0658	7.24656	5.99244
A_64_P067060	2.56111	1.35677	2.56111	up	NM_031830	chr10:64103237-64103296	Flot2	Rattus norvegicus flotillin 2 (Flot2), mRNA [NM_031830]	GO:0005515|GO:0016020|GO:0009986|GO:0005901|GO:0035254|GO:0005624|GO:0007155|GO:0016600	NM_031830	Rn.2105	83764	14415.6	5407.58	13.7348	12.378
A_64_P117510	2.21269	1.1458	2.21269	up	NM_001107524	chr1:128590305-128590364	Rgma	Rattus norvegicus RGM domain family, member A (Rgma), mRNA [NM_001107524]	GO:0005783	NM_001107524	Rn.22326	308739	144.302	81.4634	7.2796	6.13379
A_64_P118950	2.79998	1.48542	2.79998	up	NM_001024278	chr8:114433791-114433850	Map4	Rattus norvegicus microtubule-associated protein 4 (Map4), mRNA [NM_001024278]	GO:0005515|GO:0005874|GO:0007026	NM_001024278	Rn.203122	367171	112.566	51.665	6.93676	5.45134
A_64_P142861	2.04338	1.03096	2.04338	up	NM_031534	chr3:90576101-90576160	Wt1	Rattus norvegicus Wilms tumor 1 (Wt1), mRNA [NM_031534]	GO:0016564|GO:0005515|GO:0001656|GO:0008380|GO:0001657|GO:0030308|GO:0016566|GO:0001658|GO:0003700|GO:0008285|GO:0030325|GO:0003723|GO:0016563|GO:0005634|GO:0032836|GO:0007281|GO:0046872|GO:0032835|GO:0007530|GO:0043193|GO:0005622|GO:0007507|GO:0030539|GO:0005737|GO:0045941|GO:0003690|GO:0032582|GO:0045944|GO:0030855|GO:0009888|GO:0016481|GO:0043010|GO:0043066|GO:0006355|GO:0001822|GO:0001823|GO:…	NM_031534	Rn.92531	24883	453.708	249.798	8.84168	7.81072
A_44_P840891	2.03413	1.02441	2.03413	up	XM_001079346	chr20:10950259-10950200	Icoslg	PREDICTED: Rattus norvegicus inducible T-cell co-stimulator ligand (Icoslg), mRNA [XM_001079346]	GO:0005515|GO:0005887|GO:0045404|GO:0009897	XM_001079346	Rn.214601	499415	139.458	85.2583	7.22741	6.203
A_44_P171321	2.73682	1.4525	2.73682	up	NM_001009671	chr9:53878311-53878370	Coq10b	Rattus norvegicus coenzyme Q10 homolog B (S. cerevisiae) (Coq10b), nuclear gene encoding mitochondrial protein, mRNA [NM_001009671]	GO:0005739|GO:0016020|GO:0005743	NM_001009671	Rn.101706	301416	7115.83	2612.96	12.7533	11.3008
A_64_P052815	2.37191	1.24605	2.37191	up	NM_001009448	chr13:18148774-18148715	Cdh19	Rattus norvegicus cadherin 19, type 2 (Cdh19), mRNA [NM_001009448]	GO:0005886|GO:0005509|GO:0016021|GO:0007155|GO:0007156	NM_001009448	Rn.34446	360835	63.4052	36.6337	6.18072	4.93467
A_64_P125676	3.09171	1.6284	3.09171	up	XM_001072073	chr1:82436687-82436628	Sptbn4	Sptbn4 protein Fragment [Source:UniProtKB/TrEMBL;Acc:Q5BJU8] [ENSRNOT00000028393]	GO:0005515|GO:0030424|GO:0008091|GO:0007605|GO:0030506|GO:0003779|GO:0005575|GO:0007409|GO:0019226|GO:0016363|GO:0005829|GO:0070852|GO:0009566|GO:0003674|GO:0008150|GO:0005737|GO:0016605|GO:0043203|GO:0005200|GO:0007628|GO:0030534|GO:0040018	XM_001072073	Rn.222818	308458	191.949	76.2738	7.66284	6.03443
A_44_P242969	2.93505	1.55339	2.93505	up	NM_017274	chr1:261375755-261370372	Gpam	Rattus norvegicus glycerol-3-phosphate acyltransferase, mitochondrial (Gpam), nuclear gene encoding mitochondrial protein, mRNA [NM_017274]	GO:0070236|GO:0005743|GO:0005741|GO:0005829|GO:0005739|GO:0042104|GO:0051607|GO:0006631|GO:0019432|GO:0006650|GO:0031667|GO:0040018|GO:0008415|GO:0006637|GO:0014823|GO:0070970|GO:0032869|GO:0010867|GO:0031966|GO:0055089|GO:0004366|GO:0008654|GO:0009749|GO:0016020|GO:0008152|GO:0009750|GO:0055091|GO:0050707|GO:0016021|GO:0016740|GO:0046686	NM_017274	Rn.44456	29653	149.567	63.9757	7.32745	5.77406
A_44_P402375	2.10875	1.07639	2.10875	up	NM_031576	chr12:22079446-22079298	Por	Rattus norvegicus P450 (cytochrome) oxidoreductase (Por), mRNA [NM_031576]	GO:0050661|GO:0090181|GO:0046210|GO:0005792|GO:0005506|GO:0005783|GO:0010181|GO:0050660|GO:0005625|GO:0005739|GO:0003958|GO:0016020|GO:0071375|GO:0005789|GO:0016491|GO:0032770|GO:0019899|GO:0044237|GO:0055114	NM_031576	Rn.11359	29441	985.553	498.197	9.92264	8.84625
A_64_P128725	2.53255	1.34059	2.53255	up	NM_001109398	chr4:117517844-117517786	Mthfd2	Rattus norvegicus methylenetetrahydrofolate dehydrogenase (NADP+ dependent) 2, methenyltetrahydrofolate cyclohydrolase (Mthfd2), nuclear gene encoding mitochondrial protein, mRNA [NM_001109398]	GO:0000287|GO:0009408|GO:0005575|GO:0003824|GO:0004477|GO:0005739|GO:0003674|GO:0004488|GO:0004487|GO:0005488|GO:0008152|GO:0042301|GO:0046653|GO:0009396	NM_001109398	Rn.11744	680308	459.699	204.665	8.86084	7.52025
A_44_P775708	2.05253	1.0374	2.05253	up	XM_001060814	chr4:91278193-91278252	RGD1560584	PREDICTED: Rattus norvegicus similar to High mobility group protein 1 (HMG-1), transcript variant 1 (RGD1560584), mRNA [XM_001060814]	GO:0008150|GO:0003674|GO:0005634|GO:0005575|GO:0003677	XM_001060814		500154	349.469	195.437	8.48581	7.4484
A_64_P076328	2.21294	1.14597	2.21294	up	NM_001108133	chr8:31175191-31175250	Nfrkb	Rattus norvegicus nuclear factor related to kappa B binding protein (Nfrkb), mRNA [NM_001108133]	GO:0031011|GO:0005730|GO:0005634|GO:0002020	NM_001108133	Rn.96240	315523	121.527	69.4604	7.04564	5.89968
A_44_P179986	4.99915	2.32168	4.99915	up	NM_017233	chr12:34556165-34556224	Hpd	Rattus norvegicus 4-hydroxyphenylpyruvate dioxygenase (Hpd), mRNA [NM_017233]	GO:0006559|GO:0005794|GO:0003868|GO:0005783|GO:0009072|GO:0046872|GO:0005829|GO:0005737|GO:0000139|GO:0016020|GO:0005789|GO:0016491|GO:0006572|GO:0055114	NM_017233	Rn.3664	29531	630.253	143.342	9.29859	6.9769
A_44_P481915	3.23552	1.694	3.23552	up	NM_175582	chr17:22525518-22525459	Id4	Rattus norvegicus inhibitor of DNA binding 4 (Id4), mRNA [NM_175582]	GO:0005515|GO:0016564|GO:0008284|GO:0008283|GO:0005634|GO:0007405|GO:0048712|GO:0021766|GO:0000082|GO:0045665|GO:0007420|GO:0016481|GO:0021895	NM_175582	Rn.22987	291023	419.008	149.98	8.73575	7.04176
A_64_P111277	2.17979	1.12419	2.17979	up		chr4:102378873-102378814							64.0826	39.9604	6.19383	5.06965
A_64_P019896	2.79434	1.48251	2.79434	up	NM_001047099	chr5:151080667-151080608	Ythdf2	Rattus norvegicus YTH domain family, member 2 (Ythdf2), mRNA [NM_001047099]		NM_001047099	Rn.21737	313053	183.774	80.7895	7.60478	6.12227
A_64_P077358	2.21602	1.14797	2.21602	up	NM_001107360	chr17:71437364-71437305	Dip2c	Rattus norvegicus DIP2 disco-interacting protein 2 homolog C (Drosophila) (Dip2c), mRNA [NM_001107360]	GO:0008152|GO:0005634|GO:0003824|GO:0008134	NM_001107360	Rn.219346	307067	314.619	164.381	8.34012	7.19215
A_64_P043796	3.47493	1.79698	3.47493	up	NM_001012471	chr8:101783010-101782951	Zbtb38	Rattus norvegicus zinc finger and BTB domain containing 38 (Zbtb38), mRNA [NM_001012471]	GO:0005622|GO:0005515|GO:0003700|GO:0045944|GO:0008270|GO:0005634|GO:0046872|GO:0045449	NM_001012471	Rn.104538	315936	233.836	81.2976	7.92739	6.1304
A_43_P15181	2.36045	1.23906	2.36045	up	NM_001113542	chr1:41916863-41916921	Wtap	Rattus norvegicus Wilms tumor 1 associated protein (Wtap), transcript variant 1, mRNA [NM_001113542]		NM_001113542	Rn.161764	499020	193.851	99.6556	7.67536	6.43629
A_64_P126103	2.08622	1.06089	2.08622	up	NM_022281	chr10:452644-452585	Abcc1	Rattus norvegicus ATP-binding cassette, sub-family C (CFTR/MRP), member 1 (Abcc1), mRNA [NM_022281]	GO:0005215|GO:0015562|GO:0005886|GO:0042626|GO:0046618|GO:0015911|GO:0016323|GO:0008559|GO:0005737|GO:0000166|GO:0006855|GO:0043526|GO:0006979|GO:0016887|GO:0030335|GO:0046624|GO:0005324|GO:0042493|GO:0042908|GO:0055085|GO:0005524|GO:0033700|GO:0016020|GO:0016787|GO:0060326|GO:0005887|GO:0034040|GO:0034634|GO:0016491|GO:0015431|GO:0043215|GO:0015238|GO:0034775|GO:0055114	NM_022281	Rn.10495	24565	70.0004	44.8656	6.30837	5.24748
A_64_P005320	2.08573	1.06055	2.08573	up	NM_001108822	chr10:1779446-1779387	RGD1305537	Rattus norvegicus similar to RIKEN cDNA 3110001I22 (RGD1305537), mRNA [NM_001108822]		NM_001108822	Rn.122064	363528	654.934	346.196	9.35083	8.29028
A_64_P074102	2.11005	1.07728	2.11005	up	XM_001066411	chr2:200218698-200218639	Wnt2b	Protein Wnt Fragment [Source:UniProtKB/TrEMBL;Acc:Q9QXK5] [ENSRNOT00000019349]	GO:0090263|GO:0005578|GO:0005576|GO:0007275|GO:0005575|GO:0007223|GO:0003674|GO:0008150|GO:0060638|GO:0002062|GO:0060492|GO:0004871|GO:0016055|GO:0060070|GO:0090190	XM_001066411	Rn.17219	116466	79.2343	50.1446	6.48111	5.40383
A_44_P278408	2.94065	1.55614	2.94065	up	NM_199502	chrX:35246272-35246331	Chrdl1	Rattus norvegicus kohjirin (Chrdl1), mRNA [NM_199502]	GO:0001503|GO:0001709|GO:0030182|GO:0007275|GO:0005576|GO:0007399	NM_199502	Rn.211154	363455	204.068	84.5106	7.74506	6.18892
A_64_P157318	2.12634	1.08837	2.12634	up		chrX:061757097-061757038							3974.7	1917.57	11.9285	10.8401
A_64_P156408	2.04811	1.03429	2.04811	up	NM_001105758	chr18:40802997-40802938	Tmed7	Rattus norvegicus transmembrane emp24 protein transport domain containing 7 (Tmed7), mRNA [NM_001105758]	GO:0016020|GO:0006810|GO:0004872|GO:0016021	NM_001105758	Rn.67055	252889	1273.7	654.061	10.2966	9.26226
A_42_P820657	2.6954	1.4305	2.6954	up	NM_053953	chr9:39316654-39319494	Il1r2	Rattus norvegicus interleukin 1 receptor, type II (Il1r2), mRNA [NM_053953]	GO:0004910|GO:0016020|GO:0004872|GO:0016021	NM_053953	Rn.10758	117022	262.883	116.14	8.09504	6.66454
A_44_P828142	2.11094	1.07789	2.11094	up	NM_001106418	chr2:59104565-59104506	Il7r	Rattus norvegicus interleukin 7 receptor (Il7r), mRNA [NM_001106418]	GO:0005515|GO:0033089|GO:0008361|GO:0004896|GO:0005575|GO:0048535|GO:0048872|GO:0000902|GO:0003674|GO:0008150|GO:0030217|GO:0016020|GO:0042100|GO:0001915|GO:0016049|GO:0004872|GO:0002377|GO:0009897	NM_001106418	Rn.6633	294797	46.249	31.5469	5.76993	4.69204
A_43_P19036	3.45488	1.78863	3.45488	up	NM_001009693	chr5:145528560-145528501	Thrap3	Rattus norvegicus thyroid hormone receptor associated protein 3 (Thrap3), mRNA [NM_001009693]	GO:0003712|GO:0005515|GO:0006367|GO:0003713|GO:0016563|GO:0005730|GO:0005634|GO:0016455|GO:0005524|GO:0043231|GO:0046966|GO:0000166|GO:0030518|GO:0045944|GO:0016592|GO:0004872|GO:0045449|GO:0030521	NM_001009693	Rn.25107	313591	104.916	39.6759	6.84887	5.06023
A_44_P227046	2.52804	1.33802	2.52804	up	XM_222949	chr13:89639512-89639571		absent in melanoma 2 Gene [Source:MGI (curated);Acc:MGI:2686159] [ENSRNOT00000037655]		XM_222949			59.3066	32.7108	6.09896	4.76095
A_43_P13257	3.01462	1.59198	3.01462	up	NM_134389	chr8:58156295-58156236	Acsbg1	Rattus norvegicus acyl-CoA synthetase bubblegum family member 1 (Acsbg1), mRNA [NM_134389]	GO:0006629|GO:0000038|GO:0005792|GO:0001676|GO:0005783|GO:0016874|GO:0051384|GO:0005524|GO:0004467|GO:0005737|GO:0000166|GO:0001552|GO:0008152|GO:0016023|GO:0031957	NM_134389	Rn.17672	171410	260.682	103.82	8.08538	6.49341
A_44_P541144	3.12265	1.64277	3.12265	up	NM_001107197	chr13:88502738-88503052	Igsf9	Rattus norvegicus immunoglobulin superfamily, member 9 (Igsf9), mRNA [NM_001107197]	GO:0030054|GO:0005886|GO:0045202|GO:0007275|GO:0016021|GO:0030425|GO:0030154|GO:0016358|GO:0007399	NM_001107197	Rn.43136	304982	101.948	42.7358	6.81299	5.17022
A_64_P051533	2.0796	1.0563	2.0796	up	XM_001074509	chr6:95805032-95804973	LOC690463	PREDICTED: Rattus norvegicus hypothetical protein LOC690463 (LOC690463), mRNA [XM_001074509]		XM_001074509		690463	54.6216	36.4752	5.9847	4.9284
A_64_P022961	2.71279	1.43978	2.71279	up	NM_001014271	chrUn:40583350-40583409	LOC367515	Rattus norvegicus similar to RIKEN cDNA 1700081O22 (LOC367515), mRNA [NM_001014271]		NM_001014271	Rn.215011	367515	558.078	230.295	9.1295	7.68973
A_44_P561166	2.17161	1.11876	2.17161	up	NM_001142366	chr18:6626490-6626431	Aqp4	Rattus norvegicus aquaporin 4 (Aqp4), transcript variant 2, mRNA [NM_001142366]	GO:0005215|GO:0005886|GO:0042538|GO:0015670|GO:0055085|GO:0005737|GO:0071346|GO:0016020|GO:0050891|GO:0005887|GO:0005911|GO:0015250|GO:0051260|GO:0015288|GO:0006833|GO:0016021|GO:0009897	NM_001142366	Rn.90091	25293	1102.52	538.706	10.081	8.96222
A_44_P884971	2.9001	1.5361	2.9001	up		chr9:055645278-055645219							315.919	127.877	8.34538	6.80928
A_44_P390979	2.00536	1.00386	2.00536	up	NM_134468	chr4:149221533-149221474	Camk1	Rattus norvegicus calcium/calmodulin-dependent protein kinase I (Camk1), mRNA [NM_134468]	GO:0005516|GO:0005634|GO:0007275|GO:0005524|GO:0030154|GO:0007399|GO:0005737|GO:0051149|GO:0000166|GO:0006468|GO:0004683|GO:0016740|GO:0005954	NM_134468	Rn.11018	171503	201.226	120.831	7.72547	6.72161
A_64_P051756	2.1173	1.08223	2.1173	up	NM_199372	chr10:56484821-56484767	Eif4a1	Rattus norvegicus eukaryotic translation initiation factor 4A1 (Eif4a1), mRNA [NM_199372]	GO:0008026|GO:0005515|GO:0003674|GO:0031100|GO:0004386|GO:0003743|GO:0005575|GO:0003676|GO:0005524|GO:0005829	NM_199372	Rn.91523	287436	4682.64	2248.39	12.1534	11.0711
A_64_P104194	2.21334	1.14623	2.21334	up	NM_001109552	chr10:76342048-76342107	Sfrs1	Rattus norvegicus splicing factor, arginine/serine-rich 1 (Sfrs1), mRNA [NM_001109552]	GO:0008380|GO:0005515|GO:0000166|GO:0003676	NM_001109552	Rn.84878	689890	495.966	251.007	8.96347	7.81724
A_64_P031456	3.88517	1.95798	3.88517	up	NM_022615	chr3:151512825-151512884	Top1	Rattus norvegicus topoisomerase (DNA) I (Top1), mRNA [NM_022615]	GO:0005515|GO:0003917|GO:0003918|GO:0005694|GO:0042493|GO:0009303|GO:0031100|GO:0005730|GO:0033554|GO:0005634|GO:0000228|GO:0051591|GO:0032403|GO:0003677|GO:0005524|GO:0031490|GO:0009266|GO:0071373|GO:0000166|GO:0003682|GO:0006268|GO:0001651|GO:0005654|GO:0006265	NM_022615	Rn.91572	64550	1147.17	321.5	10.1359	8.17796
A_43_P15335	2.18951	1.13061	2.18951	up	NM_053429	chr14:82683271-82683212	Fgfr3	Rattus norvegicus fibroblast growth factor receptor 3 (Fgfr3), mRNA [NM_053429]	GO:0005515|GO:0005007|GO:0008284|GO:0009986|GO:0005886|GO:0017134|GO:0007267|GO:0005634|GO:0005575|GO:0005524|GO:0042802|GO:0005737|GO:0008543|GO:0006468|GO:0016021|GO:0004713|GO:0008083	NM_053429	Rn.23671	84489	234.663	127.101	7.93304	6.80243
A_44_P944353	5.15937	2.3672	5.15937	up	XM_001069261	chr20:45901100-45901041	Armc2	PREDICTED: Rattus norvegicus armadillo repeat containing 2 (Armc2), mRNA [XM_001069261]	GO:0005488	XM_001069261	Rn.133559	499470	251.699	59.4592	8.02906	5.66187
A_44_P496211	2.01676	1.01204	2.01676	up	NM_057139	chr13:93979208-93979149	Hnrnpu	Rattus norvegicus heterogeneous nuclear ribonucleoprotein U (Hnrnpu), mRNA [NM_057139]	GO:0008380|GO:0005515|GO:0005215|GO:0070934|GO:0001906|GO:0030529|GO:0003676|GO:0005524|GO:0070937	NM_057139	Rn.4328	117280	6339.92	3113.08	12.5666	11.5546
A_64_P095484	2.61304	1.38573	2.61304	up	NM_017038	chr6:95198764-95198823	Ppm1a	Rattus norvegicus protein phosphatase 1A, magnesium dependent, alpha isoform (Ppm1a), mRNA [NM_017038]	GO:0005515|GO:0043005|GO:0008287|GO:0030145|GO:0000287|GO:0030177|GO:0005624|GO:0008022|GO:0005891|GO:0006470|GO:0016787|GO:0016311|GO:0004721|GO:0004722|GO:0004871|GO:0045893|GO:0043123|GO:0016055	NM_017038	Rn.37403	24666	1748.91	697.693	10.7393	9.35353
A_44_P278116	2.06901	1.04894	2.06901	up	AW140523			Q99MR2_MOUSE (Q99MR2) EPHB4, partial (63%) [TC591623]	GO:0005515|GO:0005102|GO:0005524|GO:0005005|GO:0004672|GO:0005003|GO:0048168|GO:0016020|GO:0000166|GO:0016301|GO:0007411|GO:0004674|GO:0005887|GO:0009887|GO:0004872|GO:0006468|GO:0016021|GO:0007612|GO:0004713|GO:0050770|GO:0008046|GO:0007169|GO:0016740|GO:0048170				2197.56	1094.73	11.0658	10.0168
A_44_P267128	3.7181	1.89456	3.7181	up	NM_012887	chr7:28087111-28087052	Tmpo	Rattus norvegicus thymopoietin (Tmpo), mRNA [NM_012887]	GO:0005515|GO:0031965|GO:0016020|GO:0005694|GO:0005637|GO:0005634|GO:0016021|GO:0005635|GO:0003677|GO:0000785|GO:0005521|GO:0031468	NM_012887	Rn.202955	25359	584.197	177.179	9.1918	7.29724
A_64_P073475	3.2912	1.71862	3.2912	up	NM_001024252	chr9:884816-884757	Pcaf	Rattus norvegicus p300/CBP-associated factor (Pcaf), mRNA [NM_001024252]	GO:0032869|GO:0008285|GO:0042826|GO:0003713|GO:0016585|GO:0016407|GO:0005634|GO:0018076|GO:0008134	NM_001024252	Rn.4126	301164	557.639	190.587	9.12839	7.40978
A_64_P078431	3.533	1.8209	3.533	up	NM_001009264	chr14:79587608-79587667	Mrfap1	Rattus norvegicus Mof4 family associated protein 1 (Mrfap1), mRNA [NM_001009264]	GO:0005515|GO:0048471|GO:0005737|GO:0005975|GO:0030246|GO:0008270|GO:0005634|GO:0003824|GO:0004559|GO:0006013	NM_001009264	Rn.3393	282585	1957.19	583.309	10.9017	9.08081
A_42_P752416	2.41499	1.27201	2.41499	up	NM_001135238	chr20:036088945-036089003	LOC684352	Rattus norvegicus similar to twinfilin-like protein (LOC684352), mRNA [NM_001135238]	GO:0005622|GO:0016301|GO:0003779	NM_001135238	Rn.216422	684352	4612.6	1949.21	12.132	10.8599
A_44_P1031056	2.66015	1.41151	2.66015	up	NM_001013077	chr3:59396053-59396112	Plekha3	Rattus norvegicus pleckstrin homology domain-containing, family A (phosphoinositide binding specific) member 3 (Plekha3), mRNA [NM_001013077]	GO:0005545|GO:0005543	NM_001013077	Rn.204132	295674	880.547	361.06	9.76847	8.35696
A_64_P121528	4.55114	2.18623	4.55114	up		chr1:016798361-016798302							1726.14	406.687	10.7203	8.53407
A_44_P307978	4.30254	2.10519	4.30254	up	NM_053698	chr1:12723567-12723626	Cited2	Rattus norvegicus Cbp/p300-interacting transactivator, with Glu/Asp-rich carboxy-terminal domain, 2 (Cited2), mRNA [NM_053698]	GO:0005515|GO:0016564|GO:0000790|GO:0007368|GO:0003700|GO:0030325|GO:0008283|GO:0034405|GO:0016563|GO:0005634|GO:0007507|GO:0046697|GO:0045941|GO:0016481|GO:0030511|GO:0001666|GO:0030336|GO:0001568|GO:0022409|GO:0003714|GO:0003713|GO:0060136|GO:0001892|GO:0006916|GO:0010552|GO:0000122|GO:0050693|GO:0001829|GO:0007417|GO:0045787|GO:0001889|GO:0010628|GO:0010629|GO:0045893|GO:0001570	NM_053698	Rn.31765	114490	1696.06	422.151	10.6919	8.58675
A_64_P141420	2.24033	1.16371	2.24033	up	NM_001031642	chr17:37958944-37959003	Serpinb1a	Rattus norvegicus serine (or cysteine) proteinase inhibitor, clade B, member 1a (Serpinb1a), mRNA [NM_001031642]	GO:0005737|GO:0042176|GO:0004867|GO:0030414|GO:0005615	NM_001031642	Rn.103402	291091	616.925	306.375	9.26976	8.10605
A_64_P010763	3.82429	1.93519	3.82429	up	XM_001055793	chr5:75108331-75108272		Ptpn3 protein Fragment [Source:UniProtKB/TrEMBL;Acc:Q562B7] [ENSRNOT00000015276]		XM_001055793	Rn.22271		781.228	227.306	9.60429	7.6691
A_43_P15507	3.26171	1.70563	3.26171	up	NM_023973	chr16:71878309-71878368	Ido1	Rattus norvegicus indoleamine 2,3-dioxygenase 1 (Ido1), mRNA [NM_023973]	GO:0070233|GO:0032693|GO:0046007|GO:0002534|GO:0032735|GO:0046872|GO:0005829|GO:0005737|GO:0006954|GO:0002678|GO:0032496|GO:0007610|GO:0004833|GO:0043065|GO:0005625|GO:0033555|GO:0002666|GO:0019441|GO:0019825|GO:0033754|GO:0016491|GO:0002830|GO:0034276|GO:0016597|GO:0020037|GO:0055114	NM_023973	Rn.64513	66029	103.186	41.3223	6.82894	5.12332
A_64_P373559	2.35002	1.23267	2.35002	up	XM_228129	chr20:19968090-19968179		Rattus norvegicus similar to RIKEN cDNA 0610012D17 (LOC294368), mRNA [XM_228129]					198.15	102.329	7.7061	6.47343
A_44_P458992	4.4814	2.16395	4.4814	up	NM_001047915	chr6:145029530-145029589	Rapgef5	Rattus norvegicus Rap guanine nucleotide exchange factor (GEF) 5 (Rapgef5), mRNA [NM_001047915]	GO:0005622|GO:0005085|GO:0051056|GO:0030742|GO:0005634|GO:0017034	NM_001047915	Rn.22381	362799	2910.71	681.288	11.4797	9.31573
A_43_P14888	2.05272	1.03754	2.05272	up	NM_013175	chr3:99629253-99629194	Scg5	Rattus norvegicus secretogranin V (Scg5), mRNA [NM_013175]	GO:0005515|GO:0004857|GO:0016486|GO:0007218|GO:0046883|GO:0006810|GO:0005576|GO:0051082|GO:0030141|GO:0006886	NM_013175	Rn.6173	25719	888.995	467.27	9.78091	8.74338
A_64_P012709	4.08365	2.02986	4.08365	up	NM_053755	chr6:49343402-49343461	Slc26a3	Rattus norvegicus solute carrier family 26, member 3 (Slc26a3), mRNA [NM_053755]	GO:0006820|GO:0005215|GO:0016324|GO:0034220|GO:0016020|GO:0008272|GO:0008271|GO:0031526|GO:0016021|GO:0015380|GO:0055085	NM_053755	Rn.81026	114629	246.74	73.0834	8.00259	5.97273
A_64_P069664	3.12082	1.64192	3.12082	up	NM_130427	chr3:156848632-156848691	Eya2	Rattus norvegicus eyes absent homolog 2 (Drosophila) (Eya2), mRNA [NM_130427]	GO:0005515|GO:0016576|GO:0000287|GO:0004725	NM_130427	Rn.39687	156826	232.666	89.8337	7.92021	6.27829
A_64_P094135	3.21436	1.68453	3.21436	up	NM_001107374	chr18:74587754-74587695	RGD1308601	Rattus norvegicus similar to hypothetical protein (RGD1308601), mRNA [NM_001107374]		NM_001107374	Rn.212915	307249	313.918	115.125	8.33666	6.65213
A_64_P086259	2.1191	1.08345	2.1191	up	NM_001100671	chr6:2729874-2729815	Atl2	Rattus norvegicus atlastin GTPase 2 (Atl2), mRNA [NM_001100671]	GO:0006888|GO:0005515|GO:0005783|GO:0007030|GO:0051260|GO:0016021|GO:0007029|GO:0042802	NM_001100671	Rn.203081	298757	1694.37	832.832	10.6908	9.60738
A_44_P309800	2.29344	1.19752	2.29344	up	NM_198755	chr8:40870681-40871199	Vwa5a	Rattus norvegicus von Willebrand factor A domain containing 5A (Vwa5a), mRNA [NM_198755]		NM_198755	Rn.105620	301097	91.8138	52.5311	6.67364	5.47612
A_64_P326359	2.14567	1.10143	2.14567	up	XR_009492	chr10:105900893-105900952	RGD1309310	PREDICTED: Rattus norvegicus similar to mKIAA0195 protein (predicted) (RGD1309310_predicted), mRNA [XR_009492]			Rn.198902	303677	78.5394	48.8443	6.4677	5.36627
A_44_P265188	2.37618	1.24865	2.37618	up	XM_001073627	chr4:177770514-177770573	Plekha5	Phosphoinositol 3-phosphate-binding protein-2-like protein [Source:UniProtKB/TrEMBL;Acc:Q8K481] [ENSRNOT00000011770]	GO:0005515	XM_001073627	Rn.118736	246237	60.5543	35.2304	6.12299	4.87434
A_64_P086610	2.18641	1.12857	2.18641	up	NM_012947	chr1:179745924-179745983	Eef2k	Rattus norvegicus eukaryotic elongation factor-2 kinase (Eef2k), mRNA [NM_012947]	GO:0005516|GO:0000166|GO:0016301|GO:0004674|GO:0005509|GO:0004686|GO:0006468|GO:0005524|GO:0016740|GO:0005829	NM_012947	Rn.10958	25435	220.044	120.463	7.84545	6.71689
A_64_P098755	2.25123	1.17071	2.25123	up		chr4:032950877-032950818							19413.6	8230.59	14.1628	12.9921
A_64_P088256	2.01158	1.00833	2.01158	up	NM_017147	chr1:208135885-208135944	Cfl1	Rattus norvegicus cofilin 1, non-muscle (Cfl1), mRNA [NM_017147]	GO:0005515|GO:0003779|GO:0005634|GO:0006606|GO:0009615|GO:0016363|GO:0030027|GO:0005622|GO:0051789|GO:0005737|GO:0045792|GO:0030030|GO:0005856|GO:0031252	NM_017147	Rn.11675	29271	304.416	176.022	8.29636	7.28804
A_44_P281155	2.48344	1.31234	2.48344	up	NM_001108346	chr13:51682360-51682301	Nek7	Rattus norvegicus NIMA (never in mitosis gene a)-related kinase 7 (Nek7), mRNA [NM_001108346]	GO:0005515|GO:0000166|GO:0004674|GO:0006468|GO:0005524	NM_001108346	Rn.3649	360850	216.202	105.009	7.82348	6.51114
A_44_P260297	3.26081	1.70523	3.26081	up	XM_001055921	chr16:2745459-2745518		AGENCOURT_27851989 NIH_MGC_252 Rattus norvegicus cDNA clone IMAGE:7309940 5', mRNA sequence [CO397157]		XM_001055921	Rn.166412		143.088	55.4453	7.26766	5.56243
A_43_P10642	2.19628	1.13506	2.19628	up	NM_001130506	chr7:121156678-121156619	Poldip3	Rattus norvegicus polymerase (DNA-directed), delta interacting protein 3 (Poldip3), mRNA [NM_001130506]	GO:0005515|GO:0016607|GO:0000166|GO:0045727|GO:0003676|GO:0035145	NM_001130506	Rn.3893	315170	172.739	96.186	7.52025	6.38519
A_64_P096611	2.10045	1.0707	2.10045	up	XM_001067896	chr7:94530581-94530640	Zhx2	Zinc fingers and homeoboxes protein 2 Fragment (Zinc finger and homeodomain protein 2)(Alpha-fetoprotein regulator 1)(AFP regulator 1)(Regulator of AFP) [Source:UniProtKB/Swiss-Prot;Acc:Q80VX4] [ENSRNOT00000007326]	GO:0043565|GO:0005515|GO:0003700|GO:0005634|GO:0000122|GO:0006402|GO:0045892	XM_001067896		314988	55.6809	36.6984	6.0089	4.9382
A_44_P438090	2.11282	1.07917	2.11282	up	NM_033350	chr1:209629405-209629346	Plcb3	Rattus norvegicus phospholipase C, beta 3 (phosphatidylinositol-specific) (Plcb3), mRNA [NM_033350]	GO:0042383|GO:0016042|GO:0005515|GO:0004629|GO:0007186|GO:0004435|GO:0023034|GO:0005509|GO:0006892|GO:0004871|GO:0005829	NM_033350	Rn.16983	29322	81.2434	51.25	6.5182	5.43903
A_64_P132468	2.19542	1.1345	2.19542	up	NM_057141	chr17:12203649-12203708	Hnrnpk	Rattus norvegicus heterogeneous nuclear ribonucleoprotein K (Hnrnpk), mRNA [NM_057141]	GO:0008380|GO:0006397|GO:0005515|GO:0005737|GO:0003697|GO:0003723|GO:0005730|GO:0005681|GO:0005654|GO:0005634|GO:0003677	NM_057141	Rn.11854	117282	4959.74	2289.94	12.2343	11.0998
A_64_P050984	2.03261	1.02333	2.03261	up	NM_001107659	chr2:85152045-85152104	Sema5a	Rattus norvegicus sema domain, seven thrombospondin repeats (type 1 and type 1-like), transmembrane domain (TM) and short cytoplasmic domain, (semaphorin) 5A (Sema5a), mRNA [NM_001107659]	GO:0007165|GO:0001569|GO:0016020|GO:0005886|GO:0007411|GO:0007275|GO:0004872|GO:0048754|GO:0016021|GO:0008046	NM_001107659	Rn.14619	310207	45.9106	32.228	5.7607	4.73736
A_44_P536089	2.86758	1.51983	2.86758	up	NM_181372	chr4:166862168-166863136	Klre1	Rattus norvegicus killer cell lectin-like receptor, family E, member 1 (Klre1), mRNA [NM_181372]	GO:0032729|GO:0002223|GO:0045233|GO:0030101|GO:0005886|GO:0005887|GO:0005488|GO:0019903|GO:0045954|GO:0046983|GO:0009897	NM_181372	Rn.16199	297645	186.971	79.959	7.6256	6.10577
A_64_P059485	6.19567	2.63126	6.19567	up	NM_080906	chr20:27253185-27253126	Ddit4	Rattus norvegicus DNA-damage-inducible transcript 4 (Ddit4), mRNA [NM_080906]	GO:0005622|GO:0001666|GO:0005737|GO:0006915|GO:0009968	NM_080906	Rn.9775	140942	220.495	44.0277	7.84809	5.21683
A_44_P944757	2.64829	1.40506	2.64829	up	NM_017248	chr7:142151526-142151585	Hnrnpa1	Rattus norvegicus heterogeneous nuclear ribonucleoprotein A1 (Hnrnpa1), mRNA [NM_017248]	GO:0005515|GO:0006397|GO:0008380|GO:0016070|GO:0051170|GO:0003723|GO:0005730|GO:0005634|GO:0005737|GO:0000166|GO:0003697|GO:0030529|GO:0006810|GO:0005654|GO:0005681|GO:0051028|GO:0051168	NM_017248	Rn.25771	29578	436.481	187.692	8.79126	7.3862
A_44_P462076	2.06583	1.04672	2.06583	up	NM_001005383	chr8:111579669-111579610	Acy1	Rattus norvegicus aminoacylase 1 (Acy1), mRNA [NM_001005383]	GO:0005515|GO:0030163|GO:0006520|GO:0005737|GO:0016787|GO:0008152|GO:0006508|GO:0005625|GO:0004046|GO:0046872|GO:0008237	NM_001005383	Rn.3679	300981	248.072	142.046	8.00973	6.96301
A_64_P124898	6.48945	2.6981	6.48945	up	NM_001014221	chrUn:37088928-37088988	LOC363337	Rattus norvegicus similar to RIKEN cDNA 1700081O22 (LOC363337), mRNA [NM_001014221]		NM_001014221	Rn.198445	363337	157.626	31.6425	7.39672	4.69862
A_64_P140796	2.36819	1.24379	2.36819	up		chr14:097379623-097379564							72.0305	40.8057	6.34738	5.10359
A_44_P1037041	4.21746	2.07637	4.21746	up	NM_001107909	chr5:151873699-151873640	Map3k6	Rattus norvegicus mitogen-activated protein kinase kinase kinase 6 (Map3k6), mRNA [NM_001107909]	GO:0000287|GO:0000166|GO:0004674|GO:0006468|GO:0005524|GO:0004709|GO:0016740	NM_001107909	Rn.219652	313022	4653.17	1136.59	12.1457	10.0693
A_64_P095055	2.61745	1.38816	2.61745	up	XM_001066874	chr19:3434963-3435022	LOC688424	PREDICTED: Rattus norvegicus similar to high mobility group protein 17 (LOC688424), mRNA [XM_001066874]	GO:0005634|GO:0003677|GO:0000785	XM_001066874		688424	205.557	94.936	7.75484	6.36668
A_44_P477322	2.24997	1.1699	2.24997	up	NM_031831	chr14:110768043-110768102	Rtn4	Rattus norvegicus reticulon 4 (Rtn4), mRNA [NM_031831]	GO:0005515|GO:0043005|GO:0021553|GO:0005886|GO:0048709|GO:0005783|GO:0030176|GO:0005635|GO:0032403|GO:0048679|GO:0019987|GO:0005737|GO:0070571|GO:0030517|GO:0043209|GO:0043025|GO:0030334|GO:0014823|GO:0007568|GO:0001525|GO:0045687|GO:0007399|GO:0043234|GO:0045665|GO:0010977|GO:0005789|GO:0050771|GO:0016021|GO:0050770|GO:0051930|GO:0033603	NM_031831	Rn.1348	83765	969.424	461.569	9.89834	8.72844
A_64_P005309	4.15762	2.05576	4.15762	up	NM_021746	chr7:127431083-127431024	Mapk12	Rattus norvegicus mitogen-activated protein kinase 12 (Mapk12), mRNA [NM_021746]	GO:0005515|GO:0004672|GO:0000287|GO:0004674|GO:0045445|GO:0007265|GO:0006468|GO:0005625|GO:0005524|GO:0004707	NM_021746	Rn.162968	60352	132.417	40.8209	7.15979	5.10403
A_64_P106067	2.11755	1.0824	2.11755	up		chr1:179117851-179117792							2264.81	1106.17	11.1121	10.0297
A_43_P18343	2.19073	1.13141	2.19073	up	NM_001100519	chr1:180818184-180817089	Gga2	Rattus norvegicus golgi associated, gamma adaptin ear containing, ARF binding protein 2 (Gga2), mRNA [NM_001100519]	GO:0005802|GO:0005622|GO:0005515|GO:0030131|GO:0030306|GO:0030136|GO:0016192|GO:0006886|GO:0030117	NM_001100519	Rn.18248	293455	660.537	332.415	9.35936	8.22794
A_44_P191309	2.02059	1.01478	2.02059	up	CO554251	chr6:40253176-40253117		AGENCOURT_28464568 NIH_MGC_252 Rattus norvegicus cDNA clone IMAGE:7309960 5', mRNA sequence [CO554251]			Rn.162853		1116.94	585.724	10.1027	9.08794
A_44_P142352	2.21766	1.14904	2.21766	up	NM_001107184	chr13:68471723-68471664	Dhx9	Rattus norvegicus DEAH (Asp-Glu-Ala-His) box polypeptide 9 (Dhx9), mRNA [NM_001107184]	GO:0003725|GO:0005515|GO:0008026|GO:0008380|GO:0005813|GO:0070934|GO:0004386|GO:0005730|GO:0005634|GO:0005524|GO:0034605|GO:0005622|GO:0000166|GO:0016787|GO:0030529|GO:0070937	NM_001107184	Rn.107359	304859	286.835	152.51	8.21823	7.06919
A_64_P023472	2.2023	1.13901	2.2023	up	NM_001031642	chr17:37958921-37958980	Serpinb1a	Rattus norvegicus serine (or cysteine) proteinase inhibitor, clade B, member 1a (Serpinb1a), mRNA [NM_001031642]	GO:0005737|GO:0042176|GO:0004867|GO:0030414|GO:0005615	NM_001031642	Rn.103402	291091	915.191	447.949	9.81946	8.68045
A_44_P543350	2.1902	1.13106	2.1902	up	NM_017063	chr10:85886358-85886299	Kpnb1	Rattus norvegicus karyopherin (importin) beta 1 (Kpnb1), mRNA [NM_017063]	GO:0005515|GO:0005737|GO:0006610|GO:0019904|GO:0008565|GO:0005654|GO:0005634|GO:0005635|GO:0006606|GO:0006886|GO:0005829	NM_017063	Rn.11061	24917	133.226	76.4066	7.16816	6.03709
A_42_P682589	6.26215	2.64666	6.26215	up	NM_024388	chr7:140020442-140020501	Nr4a1	Rattus norvegicus nuclear receptor subfamily 4, group A, member 1 (Nr4a1), mRNA [NM_024388]	GO:0005515|GO:0006355|GO:0003700|GO:0046982|GO:0016563|GO:0003707|GO:0005634|GO:0006917|GO:0003677|GO:0046872|GO:0042803|GO:0043565|GO:0045944|GO:0030528|GO:0005654|GO:0008270|GO:0043154|GO:0045449	NM_024388	Rn.10000	79240	18487.5	2892.46	14.0966	11.4499
A_44_P760998	2.42586	1.2785	2.42586	up	NM_001128188	chr4:9087376-9076317	Fam185a	Rattus norvegicus family with sequence similarity 185, member A (Fam185a), mRNA [NM_001128188]		NM_001128188	Rn.134510	499979	223.867	110.446	7.86874	6.59025
A_44_P416751	3.65091	1.86826	3.65091	up	NM_001047843	chr10:62619284-62618471	Rpa1	Rattus norvegicus replication protein A1 (Rpa1), mRNA [NM_001047843]	GO:0030097|GO:0005515|GO:0051276|GO:0008284|GO:0000794|GO:0005634|GO:0015629|GO:0001701|GO:0003677|GO:0006260|GO:0005737|GO:0048873|GO:0007126|GO:0003697|GO:0000724|GO:0016605|GO:0003682|GO:0006297|GO:0005654|GO:0005856|GO:0000718|GO:0001673|GO:0005662	NM_001047843	Rn.14841	287524	353.967	113.527	8.50168	6.63343
A_64_P018821	2.50063	1.32229	2.50063	up	NM_001107773	chr3:117417930-117417989	Stk35	Rattus norvegicus serine/threonine kinase 35 (Stk35), mRNA [NM_001107773]	GO:0004672|GO:0000166|GO:0006468|GO:0005524	NM_001107773	Rn.18285	311419	230.043	109.954	7.90513	6.58284
A_64_P064909	2.33753	1.22499	2.33753	up	NM_012497	chr10:64308892-64308833	Aldoc	Rattus norvegicus aldolase C, fructose-bisphosphate (Aldoc), mRNA [NM_012497]	GO:0005515|GO:0008092|GO:0030424|GO:0001666|GO:0014070|GO:0031100|GO:0007568|GO:0006915|GO:0010243|GO:0051290|GO:0003824|GO:0016829|GO:0006096|GO:0005739|GO:0004332|GO:0005737|GO:0030388|GO:0051289|GO:0008152	NM_012497	Rn.11211	24191	3761.88	1654.24	11.8531	10.6281
A_64_P049341	2.1965	1.13521	2.1965	up	XM_001070332	chr8:59116507-59116448		KIAA1454-like protein Fragment [Source:UniProtKB/TrEMBL;Acc:Q99MF6] [ENSRNOT00000009385]		XM_001070332			265.574	143.088	8.11033	6.97512
A_64_P057746	3.95916	1.98519	3.95916	up	NM_012517	chr4:154897478-154897419	Cacna1c	Rattus norvegicus calcium channel, voltage-dependent, L type, alpha 1C subunit (Cacna1c), mRNA [NM_012517]	GO:0005515|GO:0005516|GO:0030018|GO:0005886|GO:0007268|GO:0005634|GO:0007204|GO:0030425|GO:0019229|GO:0006939|GO:0015270|GO:0005737|GO:0043198|GO:0017156|GO:0043025|GO:0007628|GO:0030252|GO:0006816|GO:0051925|GO:0051721|GO:0006811|GO:0046620|GO:0005244|GO:0005245|GO:0019904|GO:0006874|GO:0030315|GO:0005624|GO:0014069|GO:0042593|GO:0055085|GO:0005891|GO:0060083|GO:0042383|GO:0042734|GO:0002095|GO:…	NM_012517	Rn.9827	24239	155.511	49.8035	7.37821	5.39302
A_44_P395572	6.31447	2.65866	6.31447	up	NM_147210		Nr1d2	Rattus norvegicus nuclear receptor subfamily 1, group D, member 2 (Nr1d2), mRNA [NM_147210]	GO:0043565|GO:0006355|GO:0003700|GO:0003707|GO:0008270|GO:0005634|GO:0046872	NM_147210	Rn.10055	259241	348.158	66.09	8.48039	5.82173
A_64_P154051	2.6066	1.38217	2.6066	up	NM_001107462	chr17:24002418-24002477	Kif13a	Rattus norvegicus kinesin family member 13A (Kif13a), mRNA [NM_001107462]	GO:0005515|GO:0000166|GO:0005874|GO:0003777|GO:0005524|GO:0007018	NM_001107462	Rn.41333	308173	223.212	103.137	7.8656	6.48344
A_64_P053237	2.27716	1.18724	2.27716	up	XR_008172	chr5:126881779-126881720		PREDICTED: Rattus norvegicus similar to cytoplasmic beta-actin (LOC502977), mRNA [XR_008172]			Rn.196570		345.878	175.351	8.47041	7.28317
A_64_P090105	2.19686	1.13544	2.19686	up	NM_022673	chrX:159980699-159980640	Mecp2	Rattus norvegicus methyl CpG binding protein 2 (Mecp2), mRNA [NM_022673]	GO:0000792|GO:0005515|GO:0000790|GO:0008327|GO:0003700|GO:0060291|GO:0009790|GO:0009791|GO:0043524|GO:0006122|GO:0010385|GO:0016481|GO:0001662|GO:0007612|GO:0051965|GO:0000400|GO:0007616|GO:0019904|GO:0060079|GO:0021549|GO:0000122|GO:0016358|GO:0031490|GO:0043234|GO:0008542|GO:0035176|GO:0021591|GO:0045893|GO:0019899|GO:0045892|GO:0006541|GO:0008134|GO:0016564|GO:0008344|GO:0006342|GO:0008284|GO:…	NM_022673	Rn.9680	29386	171.873	95.7912	7.51417	6.37873
A_64_P094521	2.46834	1.30354	2.46834	up	XM_228492	chrX:095722376-095722435		Rattus norvegicus similar to PROHIBITIN (B-CELL RECEPTOR ASSOCIATED PROTEIN 32) (BAP 32) (LOC302371), mRNA [XM_228492]					1010.54	440.976	9.96004	8.6565
A_64_P138086	4.01898	2.00683	4.01898	up	NM_001107280	chr15:70761332-70761273	Pcdh20	Rattus norvegicus protocadherin 20 (Pcdh20), mRNA [NM_001107280]	GO:0005886|GO:0005509|GO:0016021|GO:0007155|GO:0007156	NM_001107280	Rn.99314	306081	303.747	90.256	8.29386	6.28703
A_44_P105680	2.34214	1.22783	2.34214	up	XM_001075266	chr10:45790900-45790841	Znf496	Rattus norvegicus similar to D130067D09 protein (LOC287361), mRNA [XM_220512]	GO:0005622|GO:0005515|GO:0006355|GO:0003700|GO:0008270|GO:0005634|GO:0003676	XM_001075266		287361	104.864	57.7994	6.84823	5.6204
A_64_P122202	2.34498	1.22957	2.34498	up	NM_001108218	chr9:52624010-52623951	Hecw2	Rattus norvegicus HECT, C2 and WW domain containing E3 ubiquitin protein ligase 2 (Hecw2), mRNA [NM_001108218]	GO:0005622|GO:0005515|GO:0016881|GO:0016874|GO:0006464	NM_001108218	Rn.198842	316395	145.651	77.6866	7.29312	6.06355
A_44_P702019	17.8625	4.15886	17.8625	up	XR_009294	chr7:20975979-20975920		PREDICTED: Rattus norvegicus similar to regulatory factor X 4 variant (predicted) (RGD1562092_predicted), mRNA [XR_009294]			Rn.147753		735.074	48.4499	9.51529	5.35643
A_43_P12473	2.00477	1.00344	2.00477	up	NM_031006	chr2:181952243-181952551	Adar	Rattus norvegicus adenosine deaminase, RNA-specific (Adar), mRNA [NM_031006]	GO:0003725|GO:0006397|GO:0043066|GO:0003726|GO:0016553|GO:0005730|GO:0005634|GO:0031047|GO:0003677|GO:0046872|GO:0006382|GO:0005622|GO:0005737|GO:0016787|GO:0045449	NM_031006	Rn.10056	81635	79.13	52.4733	6.47843	5.47499
A_44_P491824	2.09489	1.06687	2.09489	up	NM_133605	chr15:3783656-3785221	Camk2g	Rattus norvegicus calcium/calmodulin-dependent protein kinase II gamma (Camk2g), mRNA [NM_133605]	GO:0001666|GO:0005516|GO:0005886|GO:0005524|GO:0005829|GO:0030666|GO:0000082|GO:0046777|GO:0000166|GO:0016301|GO:0048169|GO:0005654|GO:0006468|GO:0006816|GO:0004683|GO:0006979|GO:0016740|GO:0005954	NM_133605	Rn.10961	171140	136.94	81.5478	7.20208	6.13521
A_64_P148473	4.3851	2.13261	4.3851	up	NM_001002854	chr3:41563596-41563655	Tanc1	Rattus norvegicus tetratricopeptide repeat, ankyrin repeat and coiled-coil containing 1 (Tanc1), mRNA [NM_001002854]	GO:0005515|GO:0030054|GO:0005886|GO:0045211|GO:0045202|GO:0014069	NM_001002854	Rn.161791	311055	330.907	89.9487	8.41299	6.28038
A_44_P277264	2.05704	1.04057	2.05704	up	XM_001057072	chr2:116670581-116669646	Skil	PREDICTED: Rattus norvegicus SKI-like oncogene, transcript variant 1 (Skil), mRNA [XM_001057072]	GO:0003674|GO:0001669|GO:0005634|GO:0050772|GO:0007283|GO:0034097	XM_001057072	Rn.223416	114208	48.8068	33.695	5.8465	4.80593
A_44_P337969	2.39572	1.26046	2.39572	up	XM_234037	chr6:037823074-037823133		Rattus norvegicus similar to glyceraldehyde-3-phosphate dehydrogenase (LOC313970), mRNA [XM_234037]					4182.13	1784.39	11.9967	10.7362
A_64_P073658	2.74259	1.45554	2.74259	up	XM_001064739	chr10:16669116-16669057	RGD1310862	PREDICTED: Rattus norvegicus similar to adult retina protein (RGD1310862), mRNA [XM_001064739]	GO:0043565|GO:0005515|GO:0006355|GO:0003700	XM_001064739		303016	407.327	169.915	8.69701	7.24147
A_44_P313558	2.40143	1.2639	2.40143	up	NM_198773	chr10:75516770-75516711	Ppm1e	Rattus norvegicus protein phosphatase 1E (PP2C domain containing) (Ppm1e), mRNA [NM_198773]	GO:0008287|GO:0005737|GO:0006470|GO:0016787|GO:0005730|GO:0005634|GO:0004722|GO:0046872	NM_198773	Rn.201345	360593	56.9011	33.111	6.04118	4.77729
A_44_P501112	2.35595	1.23631	2.35595	up	NM_031055	chr3:155992463-155992522	Mmp9	Rattus norvegicus matrix metallopeptidase 9 (Mmp9), mRNA [NM_031055]	GO:0005515|GO:0014070|GO:0048771|GO:0071460|GO:0051549|GO:0009408|GO:0045471|GO:0033189|GO:0032403|GO:0005615|GO:0046872|GO:0031915|GO:0030574|GO:0032496|GO:0006508|GO:0001968|GO:0032355|GO:0006979|GO:0009314|GO:0001666|GO:0019087|GO:0060033|GO:0010033|GO:0007584|GO:0042493|GO:0007568|GO:0005578|GO:0005576|GO:0045766|GO:0009612|GO:0031012|GO:0071404|GO:0043234|GO:0001503|GO:0071345|GO:0071347|GO:…	NM_031055	Rn.10209	81687	95.9196	53.1049	6.73262	5.49632
A_64_P016595	2.19773	1.13602	2.19773	up		chr18:012707060-012707119							299.256	159.12	8.27311	7.13709
A_64_P008416	2.37319	1.24683	2.37319	up	NM_022499	chr7:116115095-116115036	Pvalb	Rattus norvegicus parvalbumin (Pvalb), mRNA [NM_022499]	GO:0030424|GO:0005737|GO:0005509	NM_022499	Rn.2005	25269	383.93	186.109	8.61909	7.37226
A_64_P135903	3.0978	1.63124	3.0978	up	NM_001009672	chr9:58219656-58219597	Sumo1	Rattus norvegicus SMT3 suppressor of mif two 3 homolog 1 (S. cerevisiae) (Sumo1), mRNA [NM_001009672]	GO:0005515|GO:0016925|GO:0032436|GO:0045202|GO:0005634|GO:0043433|GO:0030425|GO:0043392|GO:0005737|GO:0031334|GO:0016605|GO:0019789|GO:0016481|GO:0045449|GO:0031625|GO:0008134	NM_001009672	Rn.1221	301442	1368.79	474.844	10.3987	8.7675
A_43_P15601	4.92621	2.30048	4.92621	up	NM_134351	chr4:105740878-105740819	Mat2a	Rattus norvegicus methionine adenosyltransferase II, alpha (Mat2a), mRNA [NM_134351]	GO:0000166|GO:0042493|GO:0007623|GO:0006556|GO:0009416|GO:0009725|GO:0051591|GO:0006730|GO:0005524|GO:0004478|GO:0046872|GO:0016740	NM_134351	Rn.41420	171347	679.355	154.486	9.3943	7.09383
A_44_P180484	2.3939	1.25936	2.3939	up	XR_008872	chr3:70085027-70084968		PREDICTED: Rattus norvegicus similar to Stress-70 protein, mitochondrial precursor (75 kDa glucose-regulated protein) (GRP 75) (Peptide-binding protein 74) (PBP74) (P66 MOT) (Mortalin) (LOC502646), mRNA [XR_008872]			Rn.196477		1009.96	452.21	9.95906	8.6997
A_64_P096071	4.18321	2.06461	4.18321	up	NM_001108506	chr1:196928516-196928457	Ebf3	Rattus norvegicus early B-cell factor 3 (Ebf3), mRNA [NM_001108506]	GO:0005515|GO:0006355|GO:0045941|GO:0030528|GO:0007275|GO:0005634|GO:0003677|GO:0046872	NM_001108506	Rn.64435	361668	173.386	51.9868	7.5244	5.45979
A_64_P116418	2.83436	1.50302	2.83436	up	NM_001127574	chr5:166836617-166836558	LOC691431	Rattus norvegicus similar to mitochondrial carrier protein MGC4399 (LOC691431), nuclear gene encoding mitochondrial protein, mRNA [NM_001127574]	GO:0016020|GO:0005488|GO:0016021|GO:0055085	NM_001127574	Rn.8763	691431	1127.16	428.971	10.1154	8.61241
A_64_P030739	2.28152	1.19	2.28152	up	NM_030997	chr12:20906265-20906324	Vgf	Rattus norvegicus VGF nerve growth factor inducible (Vgf), mRNA [NM_030997]	GO:0030133|GO:0043005|GO:0032868|GO:0009409|GO:0005576|GO:0043084|GO:0042593|GO:0031410|GO:0006091|GO:0051591|GO:0002021|GO:0005615|GO:0019953|GO:0001541|GO:0048168|GO:0030182|GO:0043025|GO:0005184|GO:0008083|GO:0030073|GO:0030667	NM_030997	Rn.9704	29461	999.601	469.85	9.94267	8.75268
A_64_P060409	2.62304	1.39124	2.62304	up	XM_001068671	chr4:27287271-27287212		PREDICTED: Rattus norvegicus similar to EF hand calcium binding domain 1 (LOC500007), mRNA [XM_001068671]		XM_001068671			155.54	73.8509	7.37954	5.9883
A_44_P232186	2.12203	1.08545	2.12203	up	NM_001130562	chr7:90084125-90084066	Samd12	Rattus norvegicus sterile alpha motif domain containing 12 (Samd12), mRNA [NM_001130562]		NM_001130562	Rn.220495	362910	82.9793	52.0042	6.54577	5.46033
A_64_P013182	2.28771	1.1939	2.28771	up	XM_001078123	chr6:64289955-64289896	Stxbp6	PREDICTED: Rattus norvegicus syntaxin binding protein 6 (amisyn) (Stxbp6), mRNA [XM_001078123]	GO:0016021|GO:0016192	XM_001078123	Rn.223590	362734	143.794	78.6206	7.27416	6.08026
A_64_P100983	2.344	1.22897	2.344	up	NM_001025008	chr7:95042330-95042271	Klhl38	Rattus norvegicus kelch-like 38 (Drosophila) (Klhl38), mRNA [NM_001025008]	GO:0005515	NM_001025008	Rn.47903	314996	4429.8	1927.81	12.0772	10.8482
A_44_P260598	2.05992	1.04259	2.05992	up	NM_001014205	chr8:4630028-4630087	Tmem123	Rattus norvegicus transmembrane protein 123 (Tmem123), mRNA [NM_001014205]	GO:0008150|GO:0003674|GO:0016020|GO:0004872|GO:0016021|GO:0005575|GO:0070267|GO:0009897	NM_001014205	Rn.12767	363013	182.321	107.81	7.59601	6.55342
A_64_P156684	2.30785	1.20655	2.30785	up	NM_001044294	chr4:166810026-166810085	Gabarapl1	Rattus norvegicus GABA(A) receptor-associated protein like 1 (Gabarapl1), mRNA [NM_001044294]	GO:0005622|GO:0005515|GO:0005737|GO:0005794|GO:0005776|GO:0016020|GO:0005783|GO:0005874	NM_001044294	Rn.118264	689161	1082.55	498.34	10.0544	8.84783
A_44_P761505	2.03962	1.0283	2.03962	up	NM_031693	chr18:23805507-23805448	Syt4	Rattus norvegicus synaptotagmin IV (Syt4), mRNA [NM_031693]	GO:0005515|GO:0043005|GO:0005215|GO:0048471|GO:0016020|GO:0017156|GO:0005509|GO:0007269|GO:0008021	NM_031693	Rn.126675	64440	138.954	84.7857	7.22149	6.19318
A_64_P091088	2.825	1.49825	2.825	up	NM_144737	chr13:78548081-78548022	Fmo2	Rattus norvegicus flavin containing monooxygenase 2 (Fmo2), mRNA [NM_144737]	GO:0050661|GO:0005792|GO:0006805|GO:0017144|GO:0005783|GO:0006800|GO:0050660|GO:0031227|GO:0006739|GO:0006082|GO:0070995|GO:0004497|GO:0004499|GO:0016020|GO:0005789|GO:0009404|GO:0016021|GO:0055114	NM_144737	Rn.3928	246245	722.409	283.916	9.49351	7.99526
A_43_P11464	2.19117	1.1317	2.19117	up	NM_012559	chr2:174732484-174732543	Fgg	Rattus norvegicus fibrinogen gamma chain (Fgg), mRNA [NM_012559]	GO:0051258|GO:0043499|GO:0005886|GO:0005102|GO:0005577|GO:0030168|GO:0005576|GO:0005575|GO:0005615|GO:0051592|GO:0003674|GO:0007165|GO:0006954|GO:0031091|GO:0031093|GO:0030674|GO:0005938|GO:0009897	NM_012559	Rn.1702	24367	297.844	158.965	8.26732	7.13561
A_64_P009212	2.27206	1.184	2.27206	up	NM_053591	chr19:53518380-53518439	Dpep1	Rattus norvegicus dipeptidase 1 (renal) (Dpep1), mRNA [NM_053591]	GO:0005515|GO:0016324|GO:0005886|GO:0008235|GO:0006508|GO:0031528|GO:0008233|GO:0042995|GO:0031225|GO:0008239|GO:0016805|GO:0046872	NM_053591	Rn.6051	94199	1421.87	655.628	10.4502	9.26615
A_64_P109192	2.085	1.06005	2.085	up	NM_001109935	chr12:1533373-1533432	Ctxn1	Rattus norvegicus cortexin 1 (Ctxn1), mRNA [NM_001109935]	GO:0016020|GO:0016021|GO:0007417	NM_001109935	Rn.9131	29145	1277.47	645.16	10.3008	9.24079
A_44_P405321	2.14275	1.09946	2.14275	up	XM_001078200	chr1:222794230-222794171	RGD1561881	PREDICTED: Rattus norvegicus similar to glyceraldehyde-3-phosphate dehydrogenase (phosphorylating) (EC 1.2.1.12) (RGD1561881), mRNA [XM_001078200]	GO:0051287|GO:0006006|GO:0004365|GO:0055114	XM_001078200		293876	1313.29	645.655	10.3414	9.24194
A_64_P077242	2.40231	1.26442	2.40231	up	XM_001069747	chr14:4551458-4551399		PREDICTED: Rattus norvegicus hypothetical gene supported by BC082068 (RGD1564998), partial mRNA [XM_001069747]		XM_001069747			238.631	118.148	7.95581	6.69138
A_64_P046313	3.24903	1.70001	3.24903	up	NM_017256	chr14:3240135-3240194	Tgfbr3	Rattus norvegicus transforming growth factor, beta receptor III (Tgfbr3), mRNA [NM_017256]	GO:0005515|GO:0055010|GO:0050680|GO:0046332|GO:0005615|GO:0007243|GO:0005114|GO:0043231|GO:0034695|GO:0007179|GO:0048603|GO:0032354|GO:0009986|GO:0043393|GO:0030509|GO:0030165|GO:0005160|GO:0060038|GO:0060347|GO:0001889|GO:0007181|GO:0005887|GO:0016049|GO:0060389|GO:0009897|GO:0005886|GO:0005783|GO:0031100|GO:0001837|GO:0005539|GO:0010719|GO:0034673|GO:0060317|GO:0060318|GO:0006955|GO:0005737|GO:…	NM_017256	Rn.9953	29610	201.321	75.7574	7.7259	6.02589
A_44_P260102	2.80349	1.48723	2.80349	up	NM_001105724	chr8:101620779-101620720	Rasa2	Rattus norvegicus RAS p21 protein activator 2 (Rasa2), mRNA [NM_001105724]	GO:0005622|GO:0005099|GO:0051056|GO:0007165|GO:0005886|GO:0023034|GO:0046872	NM_001105724	Rn.161946	25597	69.3004	33.7715	6.29729	4.81007
A_64_P152919	2.67567	1.4199	2.67567	up	XR_008204	chr4:88376415-88376356		PREDICTED: Rattus norvegicus similar to mKIAA2027 protein (predicted) (RGD1565690_predicted), mRNA [XR_008204]			Rn.162755		208.322	94.0438	7.77316	6.35325
A_64_P159578	2.6377	1.39928	2.6377	up	NM_214457	chr17:27394607-27394548	Phactr1	Rattus norvegicus phosphatase and actin regulator 1 (Phactr1), mRNA [NM_214457]	GO:0042325|GO:0005737|GO:0030054|GO:0004864|GO:0045202|GO:0008157|GO:0003779	NM_214457	Rn.22981	306844	215.434	98.3874	7.81865	6.41937
A_64_P077240	2.03181	1.02277	2.03181	up	XM_576715	chr19:14809848-14809907		similar to RIKEN cDNA 1700081O22 (LOC363337), mRNA [Source:RefSeq DNA;Acc:NM_001014221] [ENSRNOT00000041051]		XM_576715	Rn.215858		332.716	189.185	8.42148	7.39871
A_64_P000023	3.02632	1.59757	3.02632	up	NM_032078	chr17:69544683-69544742	Ryr2	Rattus norvegicus ryanodine receptor 2, cardiac (Ryr2), mRNA [NM_032078]	GO:0005515|GO:0051592|GO:0043234|GO:0030018|GO:0007584|GO:0051480|GO:0042493|GO:0032026|GO:0019717	NM_032078	Rn.208315	689560	1712.01	594.144	10.7037	9.10609
A_42_P796452	2.56638	1.35974	2.56638	up	NM_053922	chr12:43389414-43388775	Acacb	Rattus norvegicus acetyl-Coenzyme A carboxylase beta (Acacb), mRNA [NM_053922]	GO:0005515|GO:0014070|GO:0005794|GO:0042493|GO:0016874|GO:0005625|GO:0046320|GO:0005524|GO:0006084|GO:0005829|GO:0005739|GO:0005737|GO:0008152|GO:0009374|GO:0006633|GO:0003989	NM_053922	Rn.162151	116719	1175.08	489.688	10.1725	8.81277
A_64_P013437	2.92897	1.5504	2.92897	up	NM_001017496	chr14:15127438-15127379	Cxcl13	Rattus norvegicus chemokine (C-X-C motif) ligand 13 (Cxcl13), mRNA [NM_001017496]	GO:0008009|GO:0006955|GO:0005576|GO:0005615|GO:0048535	NM_001017496	Rn.6917	498335	509.811	195.577	8.99968	7.44929
A_44_P485747	2.82071	1.49606	2.82071	up	NM_001013856	chr10:35145188-35145129	Cnot6	Rattus norvegicus CCR4-NOT transcription complex, subunit 6 (Cnot6), mRNA [NM_001013856]	GO:0005515|GO:0005737|GO:0004527|GO:0016787|GO:0003723|GO:0005634|GO:0046872|GO:0045449	NM_001013856	Rn.93562	287249	67.2231	32.6938	6.25596	4.7599
A_43_P14690	2.06225	1.04422	2.06225	up	NM_001108082	chr7:30272204-30272263	Pctk2	Rattus norvegicus PCTAIRE protein kinase 2 (Pctk2), mRNA [NM_001108082]	GO:0000166|GO:0006468|GO:0005524|GO:0016740|GO:0004693	NM_001108082	Rn.17706	314743	1437.45	729.754	10.4637	9.4195
A_64_P052635	2.30332	1.20372	2.30332	up	NM_019146	chr8:113364267-113364208	Bsn	Rattus norvegicus bassoon (Bsn), mRNA [NM_019146]	GO:0048786|GO:0005737|GO:0030054|GO:0007010|GO:0045202|GO:0008270|GO:0019717|GO:0005856|GO:0046872	NM_019146	Rn.29999	29138	174.058	92.5827	7.53152	6.32781
A_44_P389019	2.73803	1.45314	2.73803	up	NM_001008833	chr20:3469045-3469104	RT1-CE10	Rattus norvegicus RT1 class I, locus CE10 (RT1-CE10), mRNA [NM_001008833]	GO:0002474|GO:0006955|GO:0016020|GO:0019882|GO:0042612|GO:0016021	NM_001008833	Rn.219012	414792	115.164	53.9768	6.97251	5.51937
A_64_P019613	2.37196	1.24608	2.37196	up	NM_017190	chr1:85954660-85954601	Mag	Rattus norvegicus myelin-associated glycoprotein (Mag), mRNA [NM_017190]	GO:0043220|GO:0016020|GO:0005886|GO:0043209|GO:0005529|GO:0033270|GO:0050771|GO:0016021|GO:0007155|GO:0050770	NM_017190	Rn.87331	29409	1148.37	514.792	10.1393	8.8932
A_64_P014356	3.73506	1.90113	3.73506	up	NM_053703	chr10:99973800-99973859	Map2k6	Rattus norvegicus mitogen-activated protein kinase kinase 6 (Map2k6), mRNA [NM_053703]	GO:0005515|GO:0000187|GO:0043065|GO:0000166|GO:0004674|GO:0042493|GO:0006915|GO:0060048|GO:0005524	NM_053703	Rn.17256	114495	468.173	144.331	8.88756	6.98643
A_44_P143886	2.27498	1.18586	2.27498	up	NM_022392	chr4:2578348-2578292	Insig1	Rattus norvegicus insulin induced gene 1 (Insig1), mRNA [NM_022392]	GO:0005515|GO:0006695|GO:0005783|GO:0045599|GO:0033993|GO:0030967|GO:0043434|GO:0010894|GO:0003674|GO:0060021|GO:0042474|GO:0032355|GO:0008202|GO:0008203|GO:0032869|GO:0042472|GO:0006991|GO:0045717|GO:0005575|GO:0070542|GO:0060363|GO:0016020|GO:0005789|GO:0016126|GO:0006641|GO:0016021	NM_022392	Rn.772	64194	3020.2	1382.56	11.5397	10.3538
A_64_P072563	2.85148	1.51171	2.85148	up		chr4:029341975-029342034							6884.69	2447.07	12.7024	11.1907
A_64_P054656	2.12532	1.08768	2.12532	up	NM_033298	chr9:112548371-112548430	Yes1	Rattus norvegicus Yamaguchi sarcoma viral (v-yes) oncogene homolog 1 (Yes1), mRNA [NM_033298]	GO:0005515|GO:0046777|GO:0015758|GO:0000166|GO:0005624|GO:0004713|GO:0005524|GO:0004715|GO:0016740|GO:0005829	NM_033298	Rn.214217	24884	208.867	118.033	7.77657	6.68889
A_64_P029730	2.12207	1.08547	2.12207	up	NM_001100813	chr4:25216739-25216798	Cldn12	Rattus norvegicus claudin 12 (Cldn12), mRNA [NM_001100813]	GO:0005198|GO:0005923	NM_001100813	Rn.18416	500000	97.1646	59.5633	6.74998	5.66451
A_44_P975327	2.30816	1.20674	2.30816	up	NM_001107240	chr14:103500405-103500346	B3gnt2	Rattus norvegicus UDP-GlcNAc:betaGal beta-1,3-N-acetylglucosaminyltransferase 2 (B3gnt2), mRNA [NM_001107240]	GO:0008150|GO:0003674|GO:0005794|GO:0016020|GO:0016757|GO:0006486|GO:0016021|GO:0005575|GO:0008378	NM_001107240	Rn.1970	305571	164.818	88.0085	7.45455	6.2478
A_43_P17271	2.55527	1.35348	2.55527	up	XM_001073261	chr11:30891696-30891755	RGD1307569	PREDICTED: Rattus norvegicus similar to Protein C21orf63 homolog precursor, transcript variant 1 (RGD1307569), mRNA [XM_001073261]	GO:0005529	XM_001073261		360695	2153.56	875.419	11.0336	9.68017
A_64_P018177	5.12972	2.35888	5.12972	up		chr7:130231963-130231904							1152.4	245.973	10.1449	7.786
A_64_P132871	2.21511	1.14738	2.21511	up		chrX:132044802-132044861							3272.27	1525.14	11.6553	10.508
A_64_P017304	2.0448	1.03196	2.0448	up	NM_053463	chr1:95963318-95963259	Nucb1	Rattus norvegicus nucleobindin 1 (Nucb1), mRNA [NM_053463]	GO:0005793|GO:0005737|GO:0005794|GO:0016020|GO:0005509|GO:0003677	NM_053463	Rn.1492	84595	139.721	85.0571	7.23068	6.19872
A_64_P139392	2.02684	1.01923	2.02684	up	XM_002724728	chr11:69783612-69783671	RGD1305422	PREDICTED: Rattus norvegicus similar to mKIAA0226 protein, transcript variant 2 (RGD1305422), mRNA [XM_002724728]	GO:0005515|GO:0005794|GO:0005770|GO:0045806|GO:0010507|GO:0005769	XM_002724728	Rn.1929	303885	303.183	173.856	8.29049	7.27126
A_64_P115624	2.95534	1.56332	2.95534	up	XM_001078913	chr2:240730973-240730914	Gbp1	PREDICTED: Rattus norvegicus guanylate binding protein 1, interferon-inducible, 67kDa (Gbp1), mRNA [XM_001078913]	GO:0003924|GO:0005525	XM_001078913		304266	4381.78	1513.41	12.061	10.4976
A_43_P13529	2.28998	1.19534	2.28998	up	XM_001077874	chr14:44505207-44506801	Apbb2	Rattus norvegicus similar to Amyloid beta A4 precursor protein-binding family B member 2 (Fe65-like protein) (LOC305338), mRNA [XM_223399]	GO:0005515	XM_001077874	Rn.24283	305338	107.769	60.3947	6.88166	5.68632
A_43_P23155	2.25163	1.17097	2.25163	up	NM_001107366	chr17:84375391-84375450	Mcm10	Rattus norvegicus minichromosome maintenance complex component 10 (Mcm10), mRNA [NM_001107366]	GO:0006260|GO:0005515|GO:0005654|GO:0005634	NM_001107366	Rn.137948	307126	92.0191	53.4331	6.67581	5.50484
A_44_P154721	3.84301	1.94224	3.84301	up	NM_001105763	chr10:12037753-12037694	Zfp263	Rattus norvegicus zinc finger protein 263 (Zfp263), mRNA [NM_001105763]	GO:0005622|GO:0006355|GO:0003700|GO:0008270|GO:0005634|GO:0003676|GO:0046872	NM_001105763	Rn.45317	287076	282.569	88.438	8.1982	6.25596
A_64_P059046	5.31352	2.40967	5.31352	up	NM_001007797	chr2_random:478591-478532	Arrdc3	Rattus norvegicus arrestin domain containing 3 (Arrdc3), mRNA [NM_001007797]	GO:0005737	NM_001007797	Rn.161886	309945	140.173	34.0648	7.23585	4.82618
A_64_P119883	2.05392	1.03838	2.05392	up		chr2:186535992-186535933							76.8179	49.9952	6.43657	5.39819
A_44_P874677	6.0185	2.5894	6.0185	up	NM_001007738	chr1:228101877-228101936	RGD1359349	Rattus norvegicus similar to hypothetical protein MGC34760 (RGD1359349), mRNA [NM_001007738]	GO:0016020|GO:0016021	NM_001007738	Rn.23870	361744	2225.36	397.056	11.0882	8.49883
A_64_P051631	4.83685	2.27407	4.83685	up	NM_017031	chr5:123533360-123533419	Pde4b	Rattus norvegicus phosphodiesterase 4B, cAMP specific (Pde4b), mRNA [NM_017031]	GO:0048471|GO:0004115|GO:0004114|GO:0005625|GO:0005634|GO:0005626|GO:0003824|GO:0046872|GO:0005829|GO:0007165|GO:0005737|GO:0016787|GO:0006198	NM_017031	Rn.37733	24626	155.601	40.8605	7.38004	5.10597
A_43_P21980	2.19853	1.13654	2.19853	up	CB547254	chr2:203661100-203661159		AMGNNUC:SRPB2-00220-F12-A srpb2 (10220) Rattus norvegicus cDNA clone srpb2-00220-f12 5', mRNA sequence [CB547254]			Rn.100556		161.958	90.7437	7.43158	6.29504
A_64_P063578	4.01815	2.00653	4.01815	up	XM_216715	chr6:86576226-86576285		voltage-dependent anion channel 1 (Vdac1), mRNA [Source:RefSeq DNA;Acc:NM_031353] [ENSRNOT00000006775]			Rn.198740		226.373	68.4526	7.88179	5.87526
A_64_P025118	5.3358	2.4157	5.3358	up	NM_024125	chr3:158827761-158827820	Cebpb	Rattus norvegicus CCAAT/enhancer binding protein (C/EBP), beta (Cebpb), mRNA [NM_024125]	GO:0005515|GO:0006355|GO:0046982|GO:0003705|GO:0016563|GO:0001892|GO:0045408|GO:0005634|GO:0006916|GO:0006917|GO:0003677|GO:0042803|GO:0016363|GO:0043565|GO:0033598|GO:0005737|GO:0060644|GO:0050873|GO:0045944|GO:0030182|GO:0008134	NM_024125	Rn.6479	24253	24026.7	4304.4	14.4412	12.0255
A_43_P17779	3.86678	1.95113	3.86678	up	NM_001106414	chr2:54409023-54409082	Ttc33	Rattus norvegicus tetratricopeptide repeat domain 33 (Ttc33), mRNA [NM_001106414]	GO:0005488	NM_001106414	Rn.22216	294774	366.549	111.648	8.55745	6.60631
A_64_P059645	2.39178	1.25809	2.39178	up	NM_001033665	chr2:180067924-180067865	Bcan	Rattus norvegicus brevican (Bcan), transcript variant 1, mRNA [NM_001033665]	GO:0021766|GO:0048168|GO:0016020|GO:0005540|GO:0005488|GO:0005578|GO:0005529|GO:0045202|GO:0030672|GO:0005576|GO:0031225|GO:0007155	NM_001033665	Rn.10315	25393	477.885	224.509	8.91311	7.65502
A_64_P154232	2.10793	1.07583	2.10793	up	XM_001068561	chr3:149101099-149101158	RGD1563912	PREDICTED: Rattus norvegicus RGD1563912 (RGD1563912), mRNA [XM_001068561]		XM_001068561	Rn.9944	362256	337.076	184.87	8.43814	7.36231
A_44_P1058692	2.75382	1.46144	2.75382	up	NM_053546	chr7:78195509-78195504	Angpt1	Rattus norvegicus angiopoietin 1 (Angpt1), mRNA [NM_053546]	GO:0051897|GO:0043627|GO:0005886|GO:0072012|GO:0031100|GO:0050731|GO:0002040|GO:0005615|GO:0003674|GO:0033138|GO:0001541|GO:0007171|GO:0031398|GO:0051260|GO:0070374|GO:0030097|GO:0001666|GO:0030971|GO:0043066|GO:0048014|GO:0031589|GO:0033552|GO:0005102|GO:0005576|GO:0006916|GO:0014068|GO:0001525|GO:0045768|GO:0001701|GO:0050918|GO:0045785|GO:0010595|GO:0043536|GO:0005902|GO:0007165|GO:0034394|GO:…	NM_053546	Rn.161953	89807	220.105	96.1508	7.8461	6.38467
A_64_P019460	2.01305	1.00938	2.01305	up	NM_001000337	chr3:71985064-71985005	Olr614	Rattus norvegicus olfactory receptor 614 (Olr614), mRNA [NM_001000337]	GO:0050911|GO:0004984|GO:0007186|GO:0004872|GO:0016021	NM_001000337	Rn.142869	295839	57.9642	39.5998	6.06665	5.05727
A_44_P515326	2.00342	1.00246	2.00342	up	NM_053437	chr7:114552340-114552281	Dgat1	Rattus norvegicus diacylglycerol O-acyltransferase homolog 1 (mouse) (Dgat1), mRNA [NM_053437]	GO:0005792|GO:0005504|GO:0005783|GO:0003846|GO:0005624|GO:0034379|GO:0019992|GO:0005829|GO:0016020|GO:0005789|GO:0019432|GO:0004144|GO:0046486|GO:0016021|GO:0030073|GO:0016740|GO:0008415	NM_053437	Rn.252	84497	1943.92	1010.08	10.8938	9.8913
A_64_P001401	3.62047	1.85618	3.62047	up	NM_053582	chr5:149198374-149198315	Tinagl1	Rattus norvegicus tubulointerstitial nephritis antigen-like 1 (Tinagl1), mRNA [NM_053582]	GO:0031012|GO:0004197|GO:0006955|GO:0006508|GO:0030247|GO:0005576|GO:0005044	NM_053582	Rn.1256	94174	20724.7	5475.97	14.2561	12.3999
A_64_P148508	2.12373	1.0866	2.12373	up	NM_001109116	chr17:15209302-15209243	Prr7	Rattus norvegicus proline rich 7 (synaptic) (Prr7), mRNA [NM_001109116]	GO:0030054|GO:0005886|GO:0045211|GO:0045202|GO:0016021	NM_001109116	Rn.162185	498704	153.4	89.547	7.36086	6.27426
A_64_P026818	2.0849	1.05998	2.0849	up	NM_001014011	chr18:52271581-52271640	Gramd3	Rattus norvegicus GRAM domain containing 3 (Gramd3), mRNA [NM_001014011]		NM_001014011	Rn.53932	307288	9349.87	4428.61	13.1356	12.0756
A_64_P014296	6.95626	2.79831	6.95626	up		chr13:022271987-022272046							451.428	76.4157	8.83608	6.03777
A_44_P183784	2.10443	1.07343	2.10443	up	NM_057103	chr1:35067997-35068056	Akap12	Rattus norvegicus A kinase (PRKA) anchor protein 12 (Akap12), transcript variant 1, mRNA [NM_057103]	GO:0005515|GO:0007165|GO:0005737|GO:0005886|GO:0008179|GO:0030819|GO:0005634|GO:0006605|GO:0005856|GO:0010739	NM_057103	Rn.122094	83425	2859.65	1405.78	11.4537	10.3803
A_43_P17160	2.11081	1.07779	2.11081	up	NM_001017383	chr11:85918662-85919818	Ppil2	Rattus norvegicus peptidylprolyl isomerase (cyclophilin)-like 2 (Ppil2), mRNA [NM_001017383]	GO:0000209|GO:0004842|GO:0006457|GO:0005796|GO:0003755|GO:0000151|GO:0005634|GO:0016853	NM_001017383	Rn.22468	360746	144.057	85.0408	7.27613	6.19834
A_64_P025021	2.44464	1.28962	2.44464	up	NM_022400	chr1:96055470-96055529	Bcat2	Rattus norvegicus branched chain aminotransferase 2, mitochondrial (Bcat2), nuclear gene encoding mitochondrial protein, mRNA [NM_022400]	GO:0005739|GO:0005737|GO:0007595|GO:0009081|GO:0004084|GO:0009098|GO:0008152|GO:0009083|GO:0005634|GO:0016740|GO:0006550	NM_022400	Rn.981	64203	4033.25	1691.65	11.95	10.6603
A_64_P015607	2.61823	1.38859	2.61823	up	NM_017127	chr1:206418447-206418506	Chka	Rattus norvegicus choline kinase alpha (Chka), mRNA [NM_017127]	GO:0004305|GO:0033265|GO:0006646|GO:0004104|GO:0004103|GO:0008654|GO:0005524|GO:0019695|GO:0042803|GO:0005737|GO:0000166|GO:0008144|GO:0016740|GO:0006656	NM_017127	Rn.10985	29194	1747.76	696.518	10.7385	9.34989
A_64_P045760	2.85767	1.51484	2.85767	up		chr7:004660515-004660456							129.179	57.5155	7.12827	5.61343
A_64_P059750	2.5473	1.34897	2.5473	up	NM_001109060	chr12:3694000-3694059	Stard13	Rattus norvegicus StAR-related lipid transfer (START) domain containing 13 (Stard13), mRNA [NM_001109060]	GO:0005622|GO:0005515|GO:0007165	NM_001109060	Rn.26672	498130	250.798	117.089	8.02438	6.67542
A_44_P466595	2.04434	1.03163	2.04434	up	NM_001106612	chr4:134472775-134472716	Eif4e3	Rattus norvegicus eukaryotic translation initiation factor 4E member 3 (Eif4e3), mRNA [NM_001106612]	GO:0005737|GO:0003723|GO:0003743	NM_001106612	Rn.22427	297481	104.621	65.7501	6.84543	5.8138
A_44_P234023	2.2217	1.15166	2.2217	up	XM_344131	chr13:032966970-032966911		Rattus norvegicus similar to Translationally controlled tumor protein (TCTP) (p23) (21 kDa polypeptide) (p21) (Lens epithelial protein) (LOC363970), mRNA [XM_344131]					16199.6	7063.5	13.9025	12.7508
A_64_P104833	2.80621	1.48862	2.80621	up		chr5:162290217-162290276							984.94	380.133	9.92109	8.43247
A_64_P066081	2.13459	1.09396	2.13459	up	NM_053949	chr4:6222458-6222517	Kcnh2	Rattus norvegicus potassium voltage-gated channel, subfamily H (eag-related), member 2 (Kcnh2), mRNA [NM_053949]	GO:0005242|GO:0006355|GO:0005244|GO:0005886|GO:0005267|GO:0005635|GO:0055085|GO:0051291|GO:0000155|GO:0000160|GO:0005737|GO:0016020|GO:0005887|GO:0005249|GO:0042391|GO:0006813|GO:0005216|GO:0006811	NM_053949	Rn.10970	117018	186.689	106.223	7.6235	6.52954
A_64_P043801	2.09788	1.06893	2.09788	up	NM_001000782	chr10:44113462-44113403	Olr1414	Rattus norvegicus olfactory receptor 1414 (Olr1414), mRNA [NM_001000782]	GO:0050911|GO:0004984|GO:0007186|GO:0004872|GO:0016021	NM_001000782	Rn.142153	405060	47.939	32.4604	5.81809	4.74916
A_64_P089625	2.66205	1.41254	2.66205	up		chr2:000837407-000837466							63.8454	33.0909	6.18862	4.77608
A_64_P132761	2.06528	1.04634	2.06528	up	NM_133398	chr7:69582784-69582843	Mtdh	Rattus norvegicus metadherin (Mtdh), mRNA [NM_133398]	GO:0005515|GO:0031965|GO:0048471|GO:0030054|GO:0051059|GO:0005783|GO:0005730|GO:0005634|GO:0000122|GO:0005737|GO:0051092|GO:0016020|GO:0005789|GO:0005923|GO:0016021	NM_133398	Rn.6864	170910	157.905	93.9892	7.39893	6.35259
A_44_P227121	2.33334	1.2224	2.33334	up	XM_001072487	chr15:21028222-21028163	Txndc16	PREDICTED: Rattus norvegicus thioredoxin domain containing 16 (Txndc16), mRNA [XM_001072487]	GO:0045454	XM_001072487		361025	201.547	104.641	7.72797	6.50557
A_64_P123979	2.80438	1.48768	2.80438	up		chrX:081433222-081433163		MUSZFXAA zinc finger protein {Mus musculus} (exp=-1; wgp=0; cg=0), partial (15%) [TC614718]					99.6916	46.4177	6.78252	5.29484
A_44_P522047	2.37927	1.25052	2.37927	up	NM_001115043		LOC684871	Rattus norvegicus similar to Protein C8orf4 (Thyroid cancer protein 1) (TC-1) (LOC684871), mRNA [NM_001115043]		NM_001115043	Rn.216648	684871	1078.38	485.199	10.0484	8.79785
A_42_P733209	2.43271	1.28257	2.43271	up	NM_001012345	chr1:156447895-156447836	Dgat2	Rattus norvegicus diacylglycerol O-acyltransferase homolog 2 (mouse) (Dgat2), mRNA [NM_001012345]	GO:0005792|GO:0008610|GO:0005783|GO:0003846|GO:0005624|GO:0006071|GO:0016020|GO:0005789|GO:0019432|GO:0004144|GO:0016021|GO:0016740|GO:0008415	NM_001012345	Rn.9523	252900	1681.99	718.656	10.6824	9.39981
A_64_P016097	2.41664	1.273	2.41664	up	NM_001105914	chr12:16810556-16810615	Dhrsx	Rattus norvegicus dehydrogenase/reductase (SDR family) X-linked (Dhrsx), mRNA [NM_001105914]	GO:0005488|GO:0016491|GO:0055114	NM_001105914	Rn.12762	288525	100.788	54.1448	6.79784	5.52484
A_64_P112440	2.01492	1.01073	2.01492	up	XM_002726310	chr4:5237007-5237066		myeloid/lymphoid or mixed-lineage leukemia 3 Gene [Source:MGI Symbol;Acc:MGI:2444959] [ENSRNOT00000010349]		XM_002726310	Rn.164602		376.989	214.671	8.59873	7.58801
A_64_P136676	2.06954	1.04931	2.06954	up	XM_576725	chrUn:40849205-40849264	LOC501312	PREDICTED: Rattus norvegicus hypothetical gene supported by BC082068 (LOC501312), mRNA [XM_576725]		XM_576725	Rn.124377	501312	241.906	138.322	7.97643	6.92712
A_64_P074194	3.43583	1.78066	3.43583	up		chr8:033238743-033238684							418.969	141.173	8.73511	6.95445
A_44_P281540	4.554	2.18714	4.554	up	NM_001106398	chrUn:15003375-15005693	Ccdc109a	Rattus norvegicus coiled-coil domain containing 109A (Ccdc109a), mRNA [NM_001106398]		NM_001106398	Rn.44172	294560	113.77	32.8995	6.95555	4.76841
A_64_P063641	2.40241	1.26448	2.40241	up	XM_576670	chrUn:14447909-14447968	LOC501251	PREDICTED: Rattus norvegicus similar to Discs large homolog 5 (Placenta and prostate DLG) (Discs large protein P-dlg) (LOC501251), mRNA [XM_576670]		XM_576670		501251	113.683	60.5388	6.95326	5.68878
A_44_P175786	2.24922	1.16942	2.24922	up	NM_001081958	chrX:40303609-40301267	Gnl3l	Rattus norvegicus guanine nucleotide binding protein-like 3 (nucleolar)-like (Gnl3l), mRNA [NM_001081958]	GO:0005622|GO:0005525	NM_001081958	Rn.164274	100034253	290.682	152.359	8.23694	7.06751
A_64_P092887	2.06175	1.04387	2.06175	up		chr6:071967763-071967822							237.15	135.839	7.94787	6.904
A_43_P23280	2.13063	1.09128	2.13063	up	NM_175765	chr5:102305760-102305701	Psip1	Rattus norvegicus PC4 and SFRS1 interacting protein 1 (Psip1), mRNA [NM_175765]	GO:0019047|GO:0005634|GO:0019059|GO:0003677|GO:0045449|GO:0005829	NM_175765	Rn.93075	313323	232.346	129.235	7.91826	6.82698
A_64_P017500	6.86514	2.77929	6.86514	up	NM_214459	chr3:167422848-167422907	Phactr3	Rattus norvegicus phosphatase and actin regulator 3 (Phactr3), mRNA [NM_214459]	GO:0004864|GO:0005634|GO:0003779|GO:0016363	NM_214459	Rn.27183	362284	304.657	53.9241	8.29722	5.51793
A_43_P21945	3.41194	1.77059	3.41194	up	NM_001106976	chr10:10611292-10611351	Ppl	Rattus norvegicus periplakin (Ppl), mRNA [NM_001106976]	GO:0005515	NM_001106976	Rn.25259	302934	144.123	53.4889	7.27707	5.50648
A_64_P165953	2.34123	1.22726	2.34123	up	NM_001139484	chr14:3719113-3719172	Znf644	Rattus norvegicus zinc finger protein 644 (Znf644), mRNA [NM_001139484]	GO:0005622|GO:0008270	NM_001139484	Rn.8773	305127	61.7155	36.2105	6.14541	4.91815
A_64_P022185	2.76291	1.46619	2.76291	up	NM_013040	chr4_random:1918573-1918632	Abcc9	Rattus norvegicus ATP-binding cassette, sub-family C (CFTR/MRP), member 9 (Abcc9), mRNA [NM_013040]	GO:0019905|GO:0005886|GO:0008282|GO:0042493|GO:0008281|GO:0042626|GO:0030315|GO:0005267|GO:0005624|GO:0010107|GO:0015459|GO:0055085|GO:0030017|GO:0005524|GO:0005739|GO:0051607|GO:0000166|GO:0008144|GO:0006932|GO:0004872|GO:0016021|GO:0016887	NM_013040	Rn.10528	25560	538.023	217.657	9.0779	7.61171
A_64_P023179	2.24433	1.16629	2.24433	up	NM_001000788	chr10:34751865-34751924	Olr1388	Rattus norvegicus olfactory receptor 1388 (Olr1388), mRNA [NM_001000788]	GO:0050911|GO:0004984|GO:0007186|GO:0004872|GO:0016021	NM_001000788	Rn.142177	405066	146.921	81.6698	7.30488	6.1386
A_64_P129346	2.31673	1.21209	2.31673	up	NM_001039340	chr7:49934411-49934352	Zdhhc17	Rattus norvegicus zinc finger, DHHC-type containing 17 (Zdhhc17), mRNA [NM_001039340]	GO:0005515|GO:0018345|GO:0005794|GO:0015095|GO:0046872|GO:0005737|GO:0042953|GO:0000139|GO:0030660|GO:0016409|GO:0008270|GO:0004871|GO:0043123|GO:0019706	NM_001039340	Rn.214488	366889	89.2524	50.7585	6.63562	5.42353
A_64_P162865	3.26663	1.7078	3.26663	up		chr13:092333106-092333165							211.666	79.0459	7.79464	6.08684
A_64_P006345	2.89385	1.53299	2.89385	up	NM_001109279	chr6:111689449-111689390	Snw1	Rattus norvegicus SNW domain containing 1 (Snw1), mRNA [NM_001109279]	GO:0016564|GO:0005515|GO:0008150|GO:0000398|GO:0044428|GO:0005730|GO:0016481|GO:0005112|GO:0005681|GO:0005634|GO:0000785	NM_001109279	Rn.220230	500695	578.653	223.053	9.17875	7.64576
A_64_P025058	2.78156	1.47589	2.78156	up	NM_001005762	chr15:50580313-50580254	Sorbs3	Rattus norvegicus sorbin and SH3 domain containing 3 (Sorbs3), mRNA [NM_001005762]	GO:0005515|GO:0005737|GO:0006936|GO:0051496|GO:0031589|GO:0017166|GO:0005634|GO:0000122|GO:0043410|GO:0005925|GO:0008134	NM_001005762	Rn.63481	282843	476.305	193.235	8.90942	7.43352
A_64_P015451	3.71489	1.89332	3.71489	up	NM_001100781	chr4:159196885-159196944	Nanog	Rattus norvegicus Nanog homeobox (Nanog), mRNA [NM_001100781]	GO:0008406|GO:0010468|GO:0006355|GO:0003700|GO:0008283|GO:0005634|GO:0009790|GO:0003677|GO:0030154|GO:0043565|GO:0009880|GO:0003674|GO:0008150|GO:0045595|GO:0035019	NM_001100781	Rn.220613	414065	369.895	117.217	8.57116	6.67784
A_44_P762053	2.31628	1.21181	2.31628	up	NM_001014237	chr16_random:567229-567170	Palld	Rattus norvegicus palladin, cytoskeletal associated protein (Palld), mRNA [NM_001014237]	GO:0005515|GO:0030424|GO:0001725|GO:0005884|GO:0060707|GO:0002102|GO:0071456|GO:0005634|GO:0030175|GO:0044295|GO:0001726|GO:0031175|GO:0031529|GO:0003674|GO:0032956|GO:0042060|GO:0043025	NM_001014237	Rn.160897	364558	416.551	203.784	8.72606	7.51424
A_64_P016901	2.4026	1.26459	2.4026	up	NM_001105966	chr13:81498098-81502350	Creg1	Rattus norvegicus cellular repressor of E1A-stimulated genes 1 (Creg1), mRNA [NM_001105966]	GO:0005667|GO:0006355|GO:0008134	NM_001105966	Rn.8051	289185	368.591	177.811	8.56612	7.30153
A_64_P106151	2.88079	1.52647	2.88079	up	NM_013200	chr7:127744020-127743961	Cpt1b	Rattus norvegicus carnitine palmitoyltransferase 1b, muscle (Cpt1b), nuclear gene encoding mitochondrial protein, mRNA [NM_013200]	GO:0005515|GO:0006629|GO:0005792|GO:0004095|GO:0006853|GO:0005741|GO:0046320|GO:0005739|GO:0016020|GO:0006631|GO:0006810|GO:0016021|GO:0015909|GO:0016740|GO:0008415	NM_013200	Rn.6028	25756	391.934	157.39	8.64581	7.11934
A_64_P009540	3.25648	1.70331	3.25648	up	NM_053665	chr10:77275326-77275267	Akap1	Rattus norvegicus A kinase (PRKA) anchor protein 1 (Akap1), nuclear gene encoding mitochondrial protein, mRNA [NM_053665]	GO:0008017|GO:0005515|GO:0030346|GO:0034237|GO:0031594|GO:0003723|GO:0005743|GO:0010738|GO:0005741|GO:0005739|GO:0010614|GO:0005737|GO:0016301|GO:0005759|GO:0045211|GO:0030061|GO:0005811|GO:0032869|GO:0019901|GO:0051534|GO:0019903|GO:0019904|GO:0035308|GO:0048487|GO:0070887|GO:0032947|GO:0016021	NM_053665	Rn.163146	114124	85.3881	35.3142	6.58078	4.87747
A_43_P12529	2.00899	1.00647	2.00899	up	NM_031126	chr12:2517704-2517565	Stxbp2	Rattus norvegicus syntaxin binding protein 2 (Stxbp2), mRNA [NM_031126]	GO:0005515|GO:0019905|GO:0043304|GO:0005886|GO:0043312|GO:0010447|GO:0042581|GO:0042582|GO:0031201|GO:0015031|GO:0016079|GO:0030027|GO:0030348|GO:0005829|GO:0006904|GO:0043234|GO:0005737|GO:0016324|GO:0070820|GO:0017075|GO:0030141	NM_031126	Rn.10121	81804	53.2584	36.9632	5.95435	4.94788
A_64_P000440	2.09678	1.06817	2.09678	up		chr1:266911723-266911664							187.918	108.687	7.63153	6.56335
A_64_P001647	2.6131	1.38576	2.6131	up		chr17:045677890-045677949							611.66	260.507	9.25704	7.87128
A_44_P684795	2.40827	1.268	2.40827	up	NM_001168633	chr16:83403814-83403873	Irs2	Rattus norvegicus insulin receptor substrate 2 (Irs2), mRNA [NM_001168633]	GO:0005515|GO:0008286|GO:0032869|GO:0045725|GO:0005886|GO:0030890|GO:0005158|GO:0019903|GO:0019904|GO:0010748|GO:0005575|GO:0005829|GO:0009749|GO:0010907|GO:0046326|GO:0002903|GO:0032000|GO:0032024|GO:0043548	NM_001168633	Rn.222293	29376	3309.38	1433.81	11.6775	10.4095
A_64_P039966	2.15664	1.10879	2.15664	up		chrX:158732822-158732881							14270.2	6317.28	13.7167	12.6079
A_64_P072993	2.38672	1.25503	2.38672	up	XM_342231	chr2:123415527-123415586	RGD1309985	PREDICTED: Rattus norvegicus similar to RIKEN cDNA 4932438A13 (predicted) (RGD1309985_predicted), mRNA [XM_342231]			Rn.86072	361931	67.7279	38.4554	6.26359	5.00855
A_64_P059958	2.11179	1.07847	2.11179	up	XM_218090	chr5:57051866-57051925		Rattus norvegicus similar to glyceraldehyde-3-phosphate dehydrogenase (LOC308287), mRNA [XM_218090]					7831.01	3705.77	12.8848	11.8063
A_64_P145712	2.26934	1.18227	2.26934	up	XM_233772	chr5:80651043-80650984		Rattus norvegicus similar to glyceraldehyde-3-phosphate dehydrogenase (LOC298727), mRNA [XM_233772]					2076.14	952.868	10.9836	9.80133
A_43_P18126	2.15202	1.10569	2.15202	up	XM_001073594	chr2:212098931-212096298	Slc30a7	Zinc transporter 7 (ZnT-7)(Solute carrier family 30 member 7) [Source:UniProtKB/Swiss-Prot;Acc:Q5BJM8] [ENSRNOT00000019172]	GO:0005515|GO:0071577|GO:0048471|GO:0005794|GO:0032119|GO:0008324|GO:0015674|GO:0055085|GO:0031982|GO:0044444|GO:0005737|GO:0000139|GO:0005385|GO:0016020|GO:0016023|GO:0006829|GO:0016021	XM_001073594	Rn.105204	310801	82.9107	51.2562	6.5449	5.43921
A_64_P124309	3.64094	1.86431	3.64094	up	NM_001024969	chr12:17843984-17843925	RGD1305455	Rattus norvegicus similar to hypothetical protein FLJ10925 (RGD1305455), mRNA [NM_001024969]		NM_001024969	Rn.261	288545	107.898	38.6994	6.8838	5.01949
A_64_P042805	2.00962	1.00692	2.00962	up	NM_001106583	chrX:84761249-84761308	Pgr15l	Rattus norvegicus G protein-coupled receptor 15-like (Pgr15l), mRNA [NM_001106583]	GO:0004983|GO:0004930|GO:0004872|GO:0016021	NM_001106583	Rn.218317	296867	74.8934	49.8131	6.4007	5.39378
A_44_P532249	3.81137	1.93031	3.81137	up	NM_001012174	chr20:6637659-6637600	Fkbp5	Rattus norvegicus FK506 binding protein 5 (Fkbp5), mRNA [NM_001012174]	GO:0005515|GO:0008150|GO:0003674|GO:0006457|GO:0031072|GO:0005575	NM_001012174	Rn.144288	361810	3274.38	901.867	11.6572	9.72687
A_44_P403396	3.41931	1.7737	3.41931	up	NM_001127488	chr8:60671401-60671342	Snx33	Rattus norvegicus sorting nexin 33 (Snx33), mRNA [NM_001127488]	GO:0005515|GO:0007154|GO:0035091	NM_001127488	Rn.220326	315696	373.382	128.03	8.58467	6.81097
A_44_P402668	2.16228	1.11255	2.16228	up	NM_138917	chr5:165226293-165226234	Fbxo6	Rattus norvegicus F-box protein 6 (Fbxo6), mRNA [NM_138917]	GO:0006986|GO:0005515|GO:0030163|GO:0005737|GO:0004842|GO:0006281|GO:0001948|GO:0030246|GO:0006516|GO:0031146|GO:0030433|GO:0019005	NM_138917	Rn.57325	192351	362.399	192.612	8.53958	7.42702
A_64_P066577	2.18415	1.12707	2.18415	up	BC059164	chrUn:31080069-31080128		Rattus norvegicus cDNA clone IMAGE:6889638, partial cds. [BC059164]			Rn.109955		245.104	132.479	7.9949	6.86783
A_64_P084218	2.33896	1.22587	2.33896	up		chrUn:072568514-072568455							61.3178	36.0915	6.13837	4.9125
A_64_P068333	2.06695	1.0475	2.06695	up	NM_001077671	chr5:144458240-144458181	Zc3h12a	Rattus norvegicus zinc finger CCCH type containing 12A (Zc3h12a), mRNA [NM_001077671]	GO:0005737|GO:0004519|GO:0016787|GO:0006915|GO:0007275|GO:0005634|GO:0001525|GO:0046872|GO:0030154	NM_001077671	Rn.93819	313587	196.378	114.683	7.69388	6.64637
A_64_P074445	2.40978	1.2689	2.40978	up	XM_001071387	chr2:136033685-136033744		PREDICTED: Rattus norvegicus similar to GTPase activating protein testicular GAP1 (LOC689617), mRNA [XM_001071387]		XM_001071387			171.756	87.8123	7.51309	6.24419
A_64_P147214	2.50252	1.32338	2.50252	up	NM_023960	chr7:55751737-55751678	Kcnmb4	Rattus norvegicus potassium large conductance calcium-activated channel, subfamily M, beta member 4 (Kcnmb4), mRNA [NM_023960]	GO:0005515|GO:0005513|GO:0034220|GO:0016020|GO:0005887|GO:0008076|GO:0001508|GO:0015269|GO:0006813|GO:0005216|GO:0019228|GO:0006811	NM_023960	Rn.162953	66016	331.125	154.23	8.41415	7.09077
A_64_P115137	2.0401	1.02864	2.0401	up	XM_001061015	chr20:23020019-23019960		PREDICTED: Rattus norvegicus mannose-6-phosphate receptor binding protein 1 (M6prbp1), mRNA [XM_001061015]		XM_001061015	Rn.9506		212.272	124.346	7.79893	6.77029
A_64_P031329	2.20881	1.14327	2.20881	up	NM_001107224	chr14:78885820-78885879	Stk32b	Rattus norvegicus serine/threonine kinase 32B (Stk32b), mRNA [NM_001107224]	GO:0004674|GO:0006468|GO:0005524	NM_001107224	Rn.146703	305431	166.364	92.4613	7.46972	6.32645
A_44_P536282	2.01634	1.01174	2.01634	up	NM_001013130	chr14:111246200-111246259	Sptbn1	Rattus norvegicus spectrin, beta, non-erythrocytic 1 (Sptbn1), mRNA [NM_001013130]	GO:0005515|GO:0043234|GO:0005737|GO:0005730|GO:0003779|GO:0032403|GO:0005829	NM_001013130	Rn.93208	305614	3580.62	1833.74	11.7888	10.7771
A_44_P156665	2.52668	1.33724	2.52668	up	XM_218761	chr1:122130941-122130881		Rattus norvegicus similar to glyceraldehyde-3-phosphate dehydrogenase (phosphorylating) (EC 1.2.1.12) - mouse (LOC308706), mRNA [XM_218761]					55.4399	31.0845	6.00433	4.66709
A_64_P124126	3.88521	1.95799	3.88521	up	XM_001075615	chr10:37388200-37388259	LOC690785	PREDICTED: Rattus norvegicus hypothetical protein LOC690785 (LOC690785), mRNA [XM_001075615]			Rn.212055	690785	113.786	38.1319	6.9563	4.99831
A_44_P726568	2.33203	1.22159	2.33203	up	XM_001055793	chr5:75107514-75107455	Ptpn3	Ptpn3 protein Fragment [Source:UniProtKB/TrEMBL;Acc:Q562B7] [ENSRNOT00000059627]	GO:0005515|GO:0008092|GO:0051045|GO:0016791|GO:0005737|GO:0006470|GO:0016787|GO:0045930|GO:0051117|GO:0001784|GO:0005856|GO:0004725|GO:0019898	XM_001055793	Rn.22271	362524	6499.01	2773.11	12.6074	11.3858
A_43_P12767	2.37532	1.24812	2.37532	up	NM_053326	chr2:240177378-240177319	Pdlim5	Rattus norvegicus PDZ and LIM domain 5 (Pdlim5), mRNA [NM_053326]	GO:0005515|GO:0051963|GO:0030018|GO:0030054|GO:0005886|GO:0042805|GO:0045202|GO:0030159|GO:0005624|GO:0014069|GO:0003779|GO:0015629|GO:0046872|GO:0005829|GO:0007507|GO:0005737|GO:0047485|GO:0045211|GO:0005080|GO:0008270|GO:0061001|GO:0019717	NM_053326	Rn.17933	64353	198.487	101.516	7.70807	6.45995
A_64_P087930	2.37691	1.24909	2.37691	up	XM_226803	chr2:54147593-54147534		Complement component 7 Fragment [Source:UniProtKB/TrEMBL;Acc:Q9ERF0] [ENSRNOT00000060343]		XM_226803	Rn.33787		4589.08	1973.9	12.1259	10.8768
A_44_P344273	2.20269	1.13926	2.20269	up	NM_001034129	chr2:116990333-116990274	Sec62	Rattus norvegicus SEC62 homolog (S. cerevisiae) (Sec62), mRNA [NM_001034129]	GO:0016235|GO:0005783|GO:0008565|GO:0045111|GO:0016021|GO:0005856	NM_001034129	Rn.98327	294912	1611.24	760.569	10.6189	9.47965
A_44_P1016309	2.70125	1.43362	2.70125	up	NM_001109007	chr9:85855323-85855382	Dis3l2	Rattus norvegicus DIS3 mitotic control homolog (S. cerevisiae)-like 2 (Dis3l2), transcript variant 1, mRNA [NM_001109007]	GO:0003723|GO:0004540	NM_001109007	Rn.2940	367307	281.748	123.639	8.19453	6.76091
A_44_P459322	2.51814	1.33236	2.51814	up	XR_009585	chr1:214629585-214629643		PREDICTED: Rattus norvegicus similar to mortality factor 4 like 1 isoform b (LOC309220), mRNA [XR_009585]			Rn.112847		56.1858	31.4658	6.02005	4.68769
A_44_P941342	2.07527	1.0533	2.07527	up	NM_001108888	chr18:26814582-26814523	Reep5	Rattus norvegicus receptor accessory protein 5 (Reep5), mRNA [NM_001108888]	GO:0005515|GO:0016020|GO:0016021	NM_001108888	Rn.40477	364838	165.968	97.8968	7.46622	6.41292
A_64_P027404	2.61664	1.38772	2.61664	up	NM_134351	chr4:105740015-105739956	Mat2a	Rattus norvegicus methionine adenosyltransferase II, alpha (Mat2a), mRNA [NM_134351]	GO:0000166|GO:0042493|GO:0007623|GO:0006556|GO:0009416|GO:0009725|GO:0051591|GO:0006730|GO:0005524|GO:0004478|GO:0046872|GO:0016740	NM_134351	Rn.41420	171347	3144.58	1252.06	11.5965	10.2088
A_44_P236876	4.70312	2.23362	4.70312	up	XM_346097	chr9:112237994-112237935		Rattus norvegicus similar to Sid393p (LOC367344), mRNA [XM_346097]					108.628	30.947	6.89178	4.65816
A_64_P087875	2.19397	1.13354	2.19397	up	NM_001106276	chr1:137556832-137556773	Cpeb1	Rattus norvegicus cytoplasmic polyadenylation element binding protein 1 (Cpeb1), mRNA [NM_001106276]	GO:0005515|GO:0006397|GO:0030054|GO:0005886|GO:0045202|GO:0005624|GO:0014069|GO:0003676|GO:0003729|GO:0006417|GO:0005737|GO:0048168|GO:0000166|GO:0000932|GO:0045211|GO:0007130	NM_001106276	Rn.14572	293056	73.9761	44.9752	6.383	5.24946
A_44_P468380	2.53179	1.34016	2.53179	up	NM_020094	chr1:251011585-251011241	Kcnip2	Rattus norvegicus Kv channel-interacting protein 2 (Kcnip2), transcript variant a, mRNA [NM_020094]	GO:0005515|GO:0005244|GO:0005886|GO:0005509|GO:0005267|GO:0051291|GO:0030425|GO:0042802|GO:0005737|GO:0047485|GO:0045163|GO:0008076|GO:0006811	NM_020094	Rn.98384	56817	1071.87	453.067	10.0431	8.70296
A_64_P158945	2.42076	1.27546	2.42076	up	XM_001081394		LOC688173	PREDICTED: Rattus norvegicus similar to Telethonin (Titin cap protein) (LOC688173), mRNA [XM_001081394]		XM_001081394		688173	101822	39191.6	16.5484	15.273
A_64_P116108	6.96137	2.79937	6.96137	up	XR_008539	chr2:165897304-165897363		PREDICTED: Rattus norvegicus similar to Voltage-dependent anion-selective channel protein 1 (VDAC-1) (mVDAC1) (mVDAC5) (Outer mitochondrial membrane protein porin 1) (Plasmalemmal porin) (LOC365821), mRNA [XR_008539]			Rn.197829		525.689	87.6989	9.04143	6.24206
A_64_P098086	2.06207	1.04409	2.06207	up	XM_001081273	chr15:82823813-82823754	LOC692032	PREDICTED: Rattus norvegicus hypothetical protein LOC692032 (LOC692032), mRNA [XM_001081273]		XM_001081273		692032	195.84	114.682	7.69029	6.6462
A_64_P108242	3.89115	1.9602	3.89115	up	XM_001053555	chr1:142197690-142197631	LOC679574	PREDICTED: Rattus norvegicus similar to putative pheromone receptor (Go-VN3) (LOC679574), mRNA [XM_001053555]	GO:0004930|GO:0016021	XM_001053555		679574	156.868	50.9753	7.38928	5.42909
A_43_P14882	2.12315	1.08621	2.12315	up	NM_001014071	chr5:168025720-168025779	Errfi1	Rattus norvegicus ERBB receptor feedback inhibitor 1 (Errfi1), mRNA [NM_001014071]	GO:0005515|GO:0060426|GO:0060428|GO:0005886|GO:0019901|GO:0048286|GO:0050732|GO:0005634|GO:0031234|GO:0031953|GO:0045616|GO:0005737|GO:0007175|GO:0043589|GO:0019900	NM_001014071	Rn.100336	313729	14245.5	6411.66	13.7134	12.6272
A_44_P449764	2.2179	1.14919	2.2179	up	NM_032990	chrX:3459773-3459714	Gria3	Rattus norvegicus glutamate receptor, ionotrophic, AMPA 3 (Gria3), transcript variant 1, mRNA [NM_032990]	GO:0005515|GO:0008328|GO:0030054|GO:0005886|GO:0005234|GO:0030425|GO:0032279|GO:0043197|GO:0043198|GO:0060992|GO:0045211|GO:0004971|GO:0043195|GO:0004970|GO:0043025|GO:0043204|GO:0004872|GO:0006811|GO:0014069|GO:0043083|GO:0030165|GO:0030666|GO:0043234|GO:0010226|GO:0001919|GO:0016021|GO:0005216	NM_032990	Rn.74049	29628	181.005	99.7318	7.5868	6.4376
A_43_P18171	2.07301	1.05173	2.07301	up	NM_001008893	chr19:41545710-41545651	Ldhd	Rattus norvegicus lactate dehydrogenase D (Ldhd), nuclear gene encoding mitochondrial protein, mRNA [NM_001008893]	GO:0005739|GO:0005515|GO:0050660|GO:0016491|GO:0005743	NM_001008893	Rn.204989	307858	395.953	217.05	8.65924	7.60751
A_44_P506069	2.91819	1.54507	2.91819	up	NM_131907	chr8:110517894-110517835	Atp2c1	Rattus norvegicus ATPase, Ca++ transporting, type 2C, member 1 (Atp2c1), mRNA [NM_131907]	GO:0030133|GO:0005802|GO:0005886|GO:0003824|GO:0016339|GO:0006754|GO:0000166|GO:0006816|GO:0016820|GO:0004871|GO:0043123|GO:0030141|GO:0006812|GO:0005792|GO:0030145|GO:0005794|GO:0032468|GO:0031532|GO:0005509|GO:0006874|GO:0005524|GO:0030026|GO:0005388|GO:0000139|GO:0008544|GO:0016020|GO:0016787|GO:0008152|GO:0006828|GO:0016021|GO:0015410|GO:0032472	NM_131907	Rn.5805	170699	1672.84	601.724	10.6731	9.12806
A_44_P522439	2.4535	1.29484	2.4535	up	NM_001001800	chr1:168588984-168588925	rnf141	Rattus norvegicus ring finger protein 141 (rnf141), mRNA [NM_001001800]	GO:0005515|GO:0006355|GO:0008270|GO:0003677|GO:0046872	NM_001001800	Rn.127990	308900	94.9881	50.7737	6.71858	5.42373
A_64_P135778	3.68627	1.88216	3.68627	up		chr1:094439593-094439534							100.417	36.0244	6.79287	4.91071
A_44_P356707	2.03397	1.0243	2.03397	up	NM_001108026	chr6:86405382-86405441	Prpf39	Rattus norvegicus PRP39 pre-mRNA processing factor 39 homolog (S. cerevisiae) (Prpf39), mRNA [NM_001108026]	GO:0005622|GO:0006396|GO:0005488|GO:0005730|GO:0005634	NM_001108026	Rn.12521	314171	67.927	44.762	6.26686	5.24256
A_43_P12786	3.78514	1.92035	3.78514	up	NM_053365	chr2:93536175-93538589	Fabp4	Rattus norvegicus fatty acid binding protein 4, adipocyte (Fabp4), mRNA [NM_053365]	GO:0005515|GO:0016564|GO:0042632|GO:0005215|GO:0005504|GO:0008284|GO:0042493|GO:0051384|GO:0001816|GO:0005829|GO:0005737|GO:0050872|GO:0050873|GO:0050729|GO:0006631|GO:0016481|GO:0006469	NM_053365	Rn.4258	79451	7643.43	2050.01	12.8529	10.9325
A_64_P162168	2.70234	1.43421	2.70234	up	NM_001107059	chr10:95643601-95643660	Ddx42	Rattus norvegicus DEAD (Asp-Glu-Ala-Asp) box polypeptide 42 (Ddx42), mRNA [NM_001107059]	GO:0008026|GO:0005515|GO:0005737|GO:0008104|GO:0016787|GO:0000166|GO:0004386|GO:0005634|GO:0003676|GO:0005524|GO:0045767	NM_001107059	Rn.154550	303607	879.657	355.407	9.76745	8.33323
A_44_P561626	2.81365	1.49244	2.81365	up	DV716564	chr8:58749630-58749689		RVL6921 Wackym-Soares normalized rat vestibular cDNA library Rattus norvegicus cDNA 5', mRNA sequence [DV716564]			Rn.19628		1081.55	414.557	10.0531	8.56068
A_64_P031123	2.37429	1.24749	2.37429	up	NM_001035233	chr3:87988366-87988425	Slc1a2	Rattus norvegicus solute carrier family 1 (glial high affinity glutamate transporter), member 2 (Slc1a2), transcript variant 2, mRNA [NM_001035233]	GO:0043005|GO:0005886|GO:0051938|GO:0005314|GO:0070779|GO:0045202|GO:0005624|GO:0015813|GO:0042734|GO:0016020|GO:0043197|GO:0043198|GO:0006836|GO:0006835|GO:0016021|GO:0017153|GO:0015293	NM_001035233	Rn.10240	29482	64.9894	37.2849	6.2098	4.96231
A_64_P085902	4.24757	2.08664	4.24757	up		chr17:076986787-076986728							824.847	215.246	9.67909	7.59245
A_64_P137554	3.21209	1.68351	3.21209	up		chr14:015786544-015786485							96.9195	39.7538	6.74615	5.06264
A_44_P437956	3.67696	1.87851	3.67696	up	NM_031123	chr15:49577020-49577079	Stc1	Rattus norvegicus stanniocalcin 1 (Stc1), mRNA [NM_031123]	GO:0014070|GO:0007566|GO:0006874|GO:0071456|GO:0005576|GO:0033280|GO:0005615|GO:0071385|GO:0003674|GO:0046697|GO:0005737|GO:0016324|GO:0001503|GO:0005179|GO:0071320	NM_031123	Rn.10647	81801	328.147	105.615	8.39953	6.52101
A_64_P046885	2.76317	1.46633	2.76317	up	NM_001014221	chrUn:37085262-37085321	LOC363337	Rattus norvegicus similar to RIKEN cDNA 1700081O22 (LOC363337), mRNA [NM_001014221]		NM_001014221	Rn.198445	363337	77.0414	37.6156	6.44089	4.97456
A_44_P113699	4.72666	2.24082	4.72666	up	NM_053407	chr16:54310413-54310472	Asah1	Rattus norvegicus N-acylsphingosine amidohydrolase (acid ceramidase) 1 (Asah1), mRNA [NM_053407]	GO:0006629|GO:0003674|GO:0017040|GO:0010033|GO:0016787|GO:0030324|GO:0005575|GO:0005764	NM_053407	Rn.127798	84431	4580	1006.52	12.1248	9.884
A_44_P853647	2.05142	1.03662	2.05142	up	NM_001025114	chr20_random:489584-489643	Wasf1	Rattus norvegicus WAS protein family, member 1 (Wasf1), mRNA [NM_001025114]	GO:0005739|GO:0005737|GO:0003779|GO:0005856	NM_001025114	Rn.7692	294568	54.0926	36.6522	5.97249	4.93587
A_64_P012471	2.30719	1.20613	2.30719	up	FQ211796	chrUn:37697298-37697357		Rattus norvegicus TL0AAA79YN15 mRNA sequence. [FQ211796]					158.144	84.8523	7.4008	6.19466
A_44_P638191	7.74463	2.9532	7.74463	up	XM_574086	chr17:93709207-93709266	Otud1	PREDICTED: Rattus norvegicus OTU domain containing 1 (Otud1), mRNA [XM_574086]		XM_574086		498803	1210.98	173.044	10.2192	7.26601
A_44_P806297	2.26129	1.17715	2.26129	up		chr2:112022584-112022643							2614.8	1198.04	11.3242	10.1471
A_44_P319042	2.39849	1.26213	2.39849	up	NM_001107861	chr4:85734739-85734680	Kbtbd2	Rattus norvegicus kelch repeat and BTB (POZ) domain containing 2 (Kbtbd2), mRNA [NM_001107861]	GO:0005515	NM_001107861	Rn.1688	312372	1196.7	530.363	10.2007	8.93855
A_43_P15356	2.20638	1.14168	2.20638	up	NM_131904	chr1:250966480-250966421	Mgea5	Rattus norvegicus meningioma expressed antigen 5 (hyaluronidase) (Mgea5), mRNA [NM_131904]	GO:0060124|GO:0046060|GO:0051928|GO:0010524|GO:0005634|GO:0005739|GO:0005737|GO:0010616|GO:0051901|GO:0043243|GO:0006612|GO:0016798|GO:0046326|GO:0032024|GO:0004402|GO:0008415|GO:0016231|GO:0004563|GO:0070265|GO:0060051|GO:0051054|GO:0007568|GO:0006044|GO:0048545|GO:0045862|GO:0031343|GO:0008152|GO:0016740	NM_131904	Rn.162539	154968	57.1577	35.8974	6.04728	4.90559
A_44_P130968	3.26236	1.70592	3.26236	up	NM_001100529	chr3:122594626-122594567	Tmx4	Rattus norvegicus thioredoxin-related transmembrane protein 4 (Tmx4), mRNA [NM_001100529]	GO:0005739	NM_001100529	Rn.12542	296182	276.943	101.732	8.16922	6.46331
A_43_P12245	2.94238	1.55698	2.94238	up	NM_022542	chr6:32052849-32052791	Rhob	Rattus norvegicus ras homolog gene family, member B (Rhob), mRNA [NM_022542]	GO:0005515|GO:0005886|GO:0007264|GO:0008333|GO:0006927|GO:0005624|GO:0005625|GO:0005634|GO:0007275|GO:0045786|GO:0015031|GO:0005525|GO:0045766|GO:0030154|GO:0005622|GO:0000166|GO:0031902|GO:0019003|GO:0007155|GO:0010008|GO:0005768	NM_022542	Rn.2042	64373	7922.14	2698.19	12.9012	11.3442
A_42_P708068	2.02122	1.01522	2.02122	up	NM_019137	chr4:119765348-119765289	Egr4	Rattus norvegicus early growth response 4 (Egr4), mRNA [NM_019137]	GO:0005622|GO:0045941|GO:0016563|GO:0008270|GO:0005634|GO:0003677|GO:0046872	NM_019137	Rn.31998	25129	63.6725	42.7425	6.18611	5.17089
A_44_P901088	2.84162	1.50671	2.84162	up	NM_001025141	chr15:26771309-26771250	Ccnb1ip1	Rattus norvegicus cyclin B1 interacting protein 1 (Ccnb1ip1), mRNA [NM_001025141]	GO:0005515	NM_001025141	Rn.138089	498492	97.6886	45.0439	6.7578	5.25109
A_64_P144143	2.27299	1.18459	2.27299	up	NM_001007146	chr7:120200891-120200832	Tob2	Rattus norvegicus transducer of ERBB2, 2 (Tob2), mRNA [NM_001007146]	GO:0010468|GO:0008150|GO:0003674|GO:0042809|GO:0045671|GO:0005575|GO:0045778	NM_001007146	Rn.18247	315159	1325.99	616.504	10.3526	9.16803
A_44_P484589	2.85456	1.51327	2.85456	up	NM_153734	chr3:137548194-137548253	Cst12	Rattus norvegicus cystatin 12 (Cst12), mRNA [NM_153734]	GO:0004869|GO:0005576|GO:0030414	NM_153734	Rn.58124	266776	77.7753	36.7789	6.45418	4.94091
A_64_P086468	2.54743	1.34904	2.54743	up		chr2:162671069-162671128							6729.91	2629.61	12.6591	11.31
A_64_P127337	7.4853	2.90406	7.4853	up	NM_023978	chr5:168152898-168152839	Per3	Rattus norvegicus period homolog 3 (Drosophila) (Per3), mRNA [NM_023978]	GO:0005515|GO:0006355|GO:0005737|GO:0010553|GO:0007623|GO:0005634|GO:0004871	NM_023978	Rn.63521	78962	208.279	35.0759	7.77274	4.86868
A_43_P18884	2.10114	1.07117	2.10114	up	NM_001004444	chr6:98982850-98982909	Zbtb1	Rattus norvegicus zinc finger and BTB domain containing 1 (Zbtb1), mRNA [NM_001004444]	GO:0005622|GO:0005515|GO:0008270|GO:0003676|GO:0046872	NM_001004444	Rn.210488	314246	230.204	129.879	7.90647	6.8353
A_64_P015422	2.01002	1.00721	2.01002	up	XR_007799	chr15:35797367-35797308		PREDICTED: Rattus norvegicus similar to Zinc finger protein 198 (Fused in myeloproliferative disorders protein) (Rearranged in atypical myeloproliferative disorder protein) (predicted) (RGD1306353_predicted), mRNA [XR_007799]			Rn.20430		106.937	67.9538	6.87023	5.86302
A_64_P274462	5.28443	2.40175	5.28443	up	NM_001007714	chrX:124383610-124383551	Morf4l2	Rattus norvegicus mortality factor 4 like 2 (Morf4l2), mRNA [NM_001007714]	GO:0005515|GO:0006281|GO:0045944|GO:0005730|GO:0051155|GO:0005634|GO:0045449|GO:0040008|GO:0016568	NM_001007714	Rn.6961	317413	1859.59	378.776	10.8269	8.42513
A_64_P042450	2.73746	1.45284	2.73746	up		chr9:043338098-043338157							720.175	291.035	9.48588	8.03304
A_64_P027742	2.13506	1.09428	2.13506	up	NM_001107051	chr10:90213516-90213457	Ezh1	Rattus norvegicus enhancer of zeste homolog 1 (Drosophila) (Ezh1), mRNA [NM_001107051]	GO:0035098|GO:0005730|GO:0005634|GO:0003677	NM_001107051	Rn.154549	303547	54.132	35.3479	5.97416	4.87988
A_64_P082067	2.22473	1.15363	2.22473	up	NM_001007694	chr1:238575730-238575789	Ifit3	Rattus norvegicus interferon-induced protein with tetratricopeptide repeats 3 (Ifit3), mRNA [NM_001007694]	GO:0005488	NM_001007694	Rn.35775	309526	656.627	326.096	9.35419	8.20056
A_64_P096826	2.17679	1.1222	2.17679	up	NM_001135007	chr7:114118631-114118572	Nrbp2	Rattus norvegicus nuclear receptor binding protein 2 (Nrbp2), mRNA [NM_001135007]	GO:0043524|GO:0005737|GO:0004672|GO:0006468|GO:0005524	NM_001135007	Rn.198238	680451	617.743	314.853	9.2715	8.1493
A_64_P105107	3.14023	1.65087	3.14023	up	XM_001066614	chr16:59703940-59703999	Lonrf1	PREDICTED: Rattus norvegicus LON peptidase N-terminal domain and ring finger 1 (Lonrf1), mRNA [XM_001066614]	GO:0005515|GO:0004176|GO:0006508|GO:0008270	XM_001066614		306505	113.692	46.6469	6.95371	5.30284
A_64_P140981	2.65897	1.41087	2.65897	up	NM_001025127	chr14:21022825-21022766	Rufy3	Rattus norvegicus RUN and FYVE domain containing 3 (Rufy3), mRNA [NM_001025127]	GO:0005515|GO:0050771|GO:0008270|GO:0007275|GO:0030175|GO:0046872|GO:0030154|GO:0030426|GO:0007399	NM_001025127	Rn.203111	360921	111.475	53.8589	6.92646	5.51559
A_43_P13290	2.01078	1.00775	2.01078	up	NM_138530	chr20:25427431-25427490	Pbld	Rattus norvegicus phenazine biosynthesis-like protein domain containing (Pbld), mRNA [NM_138530]	GO:0009058|GO:0016853	NM_138530	Rn.2417	171564	1779.16	922.137	10.762	9.75423
A_44_P500694	3.46183	1.79153	3.46183	up	NM_001006955	chr11:42695534-42695475	Cldnd1	Rattus norvegicus claudin domain containing 1 (Cldnd1), mRNA [NM_001006955]	GO:0016020|GO:0016021	NM_001006955	Rn.101823	288182	598.025	193.09	9.2233	7.43176
A_44_P531611	3.12674	1.64466	3.12674	up	NM_053951	chr16:81365290-81365231	Mcf2l	Rattus norvegicus MCF.2 cell line derived transforming sequence-like (Mcf2l), mRNA [NM_053951]	GO:0005739|GO:0005622|GO:0005085|GO:0008624|GO:0005737|GO:0005886|GO:0035023|GO:0023034|GO:0006915|GO:0005089|GO:0005829	NM_053951	Rn.81062	117020	615.074	218.926	9.26408	7.61942
A_44_P267068	2.36744	1.24333	2.36744	up	NM_057120	chr12:14778694-14777991	Nudt1	Rattus norvegicus nudix (nucleoside diphosphate linked moiety X)-type motif 1 (Nudt1), mRNA [NM_057120]	GO:0005515|GO:0005737|GO:0006281|GO:0006203|GO:0016787|GO:0008413	NM_057120	Rn.10669	117260	138.308	73.0476	7.21429	5.97096
A_64_P040300	3.14178	1.65158	3.14178	up	XM_002727258	chr9:100894371-100894337	LOC100366147	PREDICTED: Rattus norvegicus hypothetical protein LOC100366147 (LOC100366147), mRNA [XM_002727258]		XM_002727258		100366147	308.141	115.606	8.31071	6.65913
A_64_P073043	2.13952	1.09729	2.13952	up	FQ228778	chr6:50626946-50627005		Rattus norvegicus TL0ADA51YN11 mRNA sequence. [FQ228778]			Rn.16708		1179.8	583.224	10.1777	9.08042
A_64_P017188	9.10013	3.18589	9.10013	up	NM_012543	chr1:96178423-96178482	Dbp	Rattus norvegicus D site of albumin promoter (albumin D-box) binding protein (Dbp), mRNA [NM_012543]	GO:0043565|GO:0006355|GO:0003700|GO:0042127|GO:0016563|GO:0046983|GO:0005634|GO:0048511	NM_012543	Rn.11274	24309	28984.8	3084.78	14.7267	11.5408
A_64_P111460	2.80774	1.48941	2.80774	up	NM_001107045	chr10:85677290-85677231	Sp2	Rattus norvegicus Sp2 transcription factor (Sp2), mRNA [NM_001107045]	GO:0005622|GO:0042826|GO:0008270|GO:0005634|GO:0003676	NM_001107045	Rn.166268	303499	360.883	150.078	8.53266	7.04325
A_42_P563564	2.47583	1.30791	2.47583	up		chr17:015937720-015937779							65.7601	36.2307	6.22708	4.91917
A_64_P056615	2.59567	1.37611	2.59567	up	XM_001065759	chr4:132745166-132745225	Mitf	Microphthalmia-associated transcription factor Fragment [Source:UniProtKB/Swiss-Prot;Acc:O88368] [ENSRNOT00000051121]	GO:0043066|GO:0003705|GO:0016563|GO:0005634|GO:0007275|GO:0030318|GO:0045670|GO:0005575|GO:0003674|GO:0008150|GO:0045165|GO:0046849|GO:0045944|GO:0003682|GO:0042127|GO:0030528|GO:0043473|GO:0043010|GO:0016055	XM_001065759	Rn.207359	25094	72.6496	37.7915	6.35907	4.98296
A_44_P363814	3.09114	1.62814	3.09114	up	XM_235483	chr7:117962886-117962827	Unc84b	PREDICTED: Rattus norvegicus unc-84 homolog B (C. elegans) (Unc84b), mRNA [XM_235483]	GO:0005515|GO:0031965|GO:0090292|GO:0034993|GO:0006998|GO:0090286|GO:0005635|GO:0005521	XM_235483	Rn.2240	315135	392.563	147.523	8.64789	7.01975
A_64_P072873	2.05289	1.03766	2.05289	up	NM_022864	chr14:1763113-1763172	Cplx1	Rattus norvegicus complexin 1 (Cplx1), mRNA [NM_022864]	GO:0043234|GO:0005737|GO:0005326|GO:0000149|GO:0043025|GO:0045202|GO:0017075|GO:0070032|GO:0030073|GO:0016079|GO:0030425|GO:0005829	NM_022864	Rn.10133	64832	1064.93	551.143	10.0344	8.99672
A_44_P241862	4.05993	2.02145	4.05993	up	NM_022615	chr3:151507003-151510065	Top1	Rattus norvegicus topoisomerase (DNA) I (Top1), mRNA [NM_022615]	GO:0005515|GO:0003917|GO:0003918|GO:0005694|GO:0042493|GO:0009303|GO:0031100|GO:0005730|GO:0033554|GO:0005634|GO:0000228|GO:0051591|GO:0032403|GO:0003677|GO:0005524|GO:0031490|GO:0009266|GO:0071373|GO:0000166|GO:0003682|GO:0006268|GO:0001651|GO:0005654|GO:0006265	NM_022615	Rn.91572	64550	620.283	171.675	9.27788	7.25642
A_64_P166218	2.16101	1.1117	2.16101	up	NM_001108822	chr10:1779892-1779833	RGD1305537	Rattus norvegicus similar to RIKEN cDNA 3110001I22 (RGD1305537), mRNA [NM_001108822]		NM_001108822	Rn.122064	363528	1626.74	783.778	10.6335	9.5218
A_42_P688442	2.02569	1.01842	2.02569	up	NM_031777	chr13:87343776-87343835	Usf1	Rattus norvegicus upstream transcription factor 1 (Usf1), mRNA [NM_031777]	GO:0005515|GO:0003700|GO:0006366|GO:0042826|GO:0003705|GO:0016563|GO:0005634|GO:0042803|GO:0003690|GO:0045944|GO:0006006|GO:0000432|GO:0009411|GO:0005667|GO:0001666|GO:0006355|GO:0032869|GO:0019086|GO:0019901|GO:0046982|GO:0055088|GO:0043425|GO:0010552|GO:0003677|GO:0043565|GO:0019899	NM_031777	Rn.10845	83586	252.708	147.308	8.03594	7.01752
A_64_P109327	2.29339	1.19748	2.29339	up	NM_013191	chr20:12791848-12791789	S100b	Rattus norvegicus S100 calcium binding protein B (S100b), mRNA [NM_013191]	GO:0005515|GO:0048471|GO:0005509|GO:0048156|GO:0005102|GO:0005634|GO:0001726|GO:0048154|GO:0042803|GO:0042802|GO:0005737|GO:0050786|GO:0048168|GO:0007611|GO:0043025|GO:0007613|GO:0008270|GO:0043123|GO:0048306	NM_013191	Rn.8937	25742	1636.39	741.181	10.6399	9.4424
A_64_P058668	2.83018	1.5009	2.83018	up	NM_058210	chr1:209156441-209156500	Sf1	Rattus norvegicus splicing factor 1 (Sf1), transcript variant 2, mRNA [NM_058210]	GO:0030238|GO:0003723|GO:0033327|GO:0050810|GO:0048662|GO:0008270|GO:0006917|GO:0022402	NM_058210	Rn.1074	117855	129.504	58.2058	7.13087	5.62997
A_44_P166161	2.04312	1.03077	2.04312	up	NM_134329	chr2:235764840-235764899	Adh7	Rattus norvegicus alcohol dehydrogenase 7 (class IV), mu or sigma polypeptide (Adh7), mRNA [NM_134329]	GO:0045471|GO:0019841|GO:0042803|GO:0046872|GO:0005622|GO:0004022|GO:0005737|GO:0051287|GO:0004024|GO:0042573|GO:0042572|GO:0004745|GO:0048019|GO:0010430|GO:0006067|GO:0006069|GO:0006068|GO:0005625|GO:0001523|GO:0004031|GO:0035276|GO:0005488|GO:0016491|GO:0008270|GO:0055114	NM_134329	Rn.42935	171178	58.3935	39.399	6.07746	5.04668
A_43_P13386	2.12219	1.08555	2.12219	up	NM_139333	chr1:213399920-213401450	Prpf19	Rattus norvegicus PRP19/PSO4 pre-mRNA processing factor 19 homolog (S. cerevisiae) (Prpf19), mRNA [NM_139333]	GO:0008380|GO:0006397|GO:0000209|GO:0005515|GO:0005811|GO:0000245|GO:0008610|GO:0004842|GO:0034450|GO:0001833|GO:0000151|GO:0005634|GO:0003677|GO:0042802|GO:0005737|GO:0048711|GO:0006281|GO:0045665|GO:0016607|GO:0005654|GO:0005681	NM_139333	Rn.19573	246216	324.233	177.261	8.3835	7.29795
A_44_P289637	2.68368	1.42421	2.68368	up	NM_012651	chr10:91455411-91455352	Slc4a1	Rattus norvegicus solute carrier family 4 (anion exchanger), member 1 (Slc4a1), mRNA [NM_012651]	GO:0005515|GO:0006820|GO:0005215|GO:0006821|GO:0008509|GO:0030018|GO:0005886|GO:0030506|GO:0003779|GO:0008022|GO:0015380|GO:0042803|GO:0016323|GO:0005452|GO:0005887|GO:0015108|GO:0015701|GO:0030863	NM_012651	Rn.32202	24779	533.826	222.045	9.06361	7.6394
A_44_P265003	2.85294	1.51245	2.85294	up	NM_001109110	chr16:30778599-30779329	Anxa10	Rattus norvegicus annexin A10 (Anxa10), mRNA [NM_001109110]	GO:0005739|GO:0005544|GO:0005509	NM_001109110	Rn.101584	498622	2090.39	760.124	10.9914	9.47897
A_64_P068865	2.29747	1.20005	2.29747	up	NM_021587	chr6:19943457-19943398	Ltbp1	Rattus norvegicus latent transforming growth factor beta binding protein 1 (Ltbp1), mRNA [NM_021587]	GO:0031012|GO:0019838|GO:0005488|GO:0005509|GO:0005576	NM_021587	Rn.40942	59107	1250.8	578.039	10.2684	9.0684
A_44_P363549	2.0532	1.03788	2.0532	up	NM_001107367	chr17:89082527-89082468	Nsun6	Rattus norvegicus NOL1/NOP2/Sun domain family, member 6 (Nsun6), mRNA [NM_001107367]	GO:0003723|GO:0008168	NM_001107367	Rn.11617	307148	213.26	123.901	7.80289	6.76502
A_44_P822283	2.33665	1.22444	2.33665	up	NM_031767	chr2:203930799-203930858	Sort1	Rattus norvegicus sortilin 1 (Sort1), mRNA [NM_031767]	GO:0005515|GO:0010468|GO:0010465|GO:0005765|GO:0006886|GO:0030154|GO:0043231|GO:0016050|GO:0007218|GO:0046323|GO:0006810|GO:0043025|GO:0032509|GO:0005792|GO:0032868|GO:0014902|GO:0031965|GO:0005794|GO:0009986|GO:0048406|GO:0008333|GO:0007275|GO:0006895|GO:0006897|GO:0051005|GO:0007186|GO:0001503|GO:0005789|GO:0016492|GO:0019899|GO:0010008|GO:0008624|GO:0048471|GO:0005886|GO:0005783|GO:0030136|GO:…	NM_031767	Rn.11286	83576	502.209	241.168	8.98316	7.75872
A_64_P130410	2.08357	1.05906	2.08357	up	NM_133399	chr2:118641028-118641087	Pik3ca	Rattus norvegicus phosphoinositide-3-kinase, catalytic, alpha polypeptide (Pik3ca), mRNA [NM_133399]	GO:0005515|GO:0046854|GO:0007165|GO:0046934|GO:0005488|GO:0048015|GO:0016303|GO:0016773|GO:0005942|GO:0016740|GO:0004428|GO:0005829	NM_133399	Rn.44193	170911	48.915	33.3937	5.84903	4.78997
A_64_P033761	2.74171	1.45508	2.74171	up	NM_080581	chr10:82987181-82987122	Abcc3	Rattus norvegicus ATP-binding cassette, sub-family C (CFTR/MRP), member 3 (Abcc3), mRNA [NM_080581]	GO:0005215|GO:0014070|GO:0010033|GO:0042626|GO:0010243|GO:0055085|GO:0005524|GO:0016323|GO:0008559|GO:0000166|GO:0016020|GO:0006855|GO:0015722|GO:0032496|GO:0015432|GO:0016021|GO:0015893|GO:0032355|GO:0016887|GO:0015238	NM_080581	Rn.205054	140668	98.4232	46.9672	6.7662	5.31112
A_44_P1034541	3.28821	1.7173	3.28821	up	NM_022602	chr7:127171939-127171998	Pim3	Rattus norvegicus pim-3 oncogene (Pim3), mRNA [NM_022602]	GO:0005515|GO:0007346|GO:0043066|GO:0007049|GO:0046777|GO:0000166|GO:0004674|GO:0016572|GO:0006468|GO:0005524|GO:0016740	NM_022602	Rn.6343	64534	7035.24	2166.01	12.7351	11.0178
A_64_P066379	4.3823	2.13169	4.3823	up	XM_002725897	chr2:29350343-29350284	Fcho2	PREDICTED: Rattus norvegicus Fcho2-like (LOC100364209), mRNA [XM_002725897]		XM_002725897		309129	246.756	68.3193	8.00298	5.87129
A_44_P328535	2.15029	1.10453	2.15029	up	XM_342556	chr3:146527671-146527730		Rattus norvegicus similar to glyceraldehyde-3-phosphate dehydrogenase (LOC362250), mRNA [XM_342556]					12131.7	5387.93	13.4788	12.3743
A_44_P331706	2.13072	1.09134	2.13072	up	NM_001108004	chr5:59445882-59445941	Dnajb5	Rattus norvegicus DnaJ (Hsp40) homolog, subfamily B, member 5 (Dnajb5), mRNA [NM_001108004]	GO:0006986|GO:0006457|GO:0031072|GO:0051082	NM_001108004	Rn.92865	313811	305.612	166.269	8.30184	7.2105
A_64_P057526	2.62754	1.39371	2.62754	up		chr13:096799078-096799137							4378.98	1698.13	12.059	10.6653
A_64_P131086	3.25771	1.70386	3.25771	up	NM_001015012	chr1:149669452-149669511	Rab30	Rattus norvegicus RAB30, member RAS oncogene family (Rab30), mRNA [NM_001015012]	GO:0000166|GO:0007264|GO:0015031|GO:0005525	NM_001015012	Rn.161854	308821	545.302	188.784	9.09908	7.39522
A_43_P20631	2.51333	1.3296	2.51333	up	XM_001079000	chr12:33201530-33201589	Rilpl1	PREDICTED: Rattus norvegicus Rab interacting lysosomal protein-like 1, transcript variant 1 (Rilpl1), mRNA [XM_001079000]		XM_001079000	Rn.62627	304469	523.1	232.342	9.03451	7.70491
A_44_P538820	2.16959	1.11743	2.16959	up	NM_001079894	chr1:190230077-190230686	Plekha1	Rattus norvegicus pleckstrin homology domain containing, family A (phosphoinositide binding specific) member 1 (Plekha1), mRNA [NM_001079894]	GO:0051898|GO:0050853|GO:0005515|GO:0070301|GO:0005886|GO:0043325|GO:0005634|GO:0032587|GO:0005575|GO:0030165|GO:0014065|GO:0031529|GO:0045184|GO:0003674|GO:0008150|GO:0005737	NM_001079894	Rn.17662	361659	49.9656	32.674	5.87628	4.75886
A_44_P213175	4.32974	2.11428	4.32974	up	NM_001077667	chr18:66665657-66665716	Ccdc68	Rattus norvegicus coiled-coil domain containing 68 (Ccdc68), mRNA [NM_001077667]		NM_001077667	Rn.151076	291530	844.97	216.321	9.71465	7.60037
A_64_P099094	2.08064	1.05703	2.08064	up	NM_001012275	chr8:113648346-113648287	Arih2	Rattus norvegicus ariadne homolog 2 (Drosophila) (Arih2), mRNA [NM_001012275]	GO:0000209|GO:0005515|GO:0004842|GO:0005634|GO:0003676|GO:0046872|GO:0048588|GO:0005737|GO:0070534|GO:0071425|GO:0042787|GO:0008270|GO:0070936	NM_001012275	Rn.9570	316005	108.633	66.6211	6.89213	5.8351
A_64_P098996	2.78447	1.4774	2.78447	up	XM_001059604	chr14:72048890-72048949	Tapt1	AGENCOURT_112412910 NIH_MGC_429 Rattus norvegicus cDNA clone IMAGE:9029305 5', mRNA sequence [EV769791]		XM_001059604	Rn.224382	305386	150.602	67.7347	7.33603	5.85863
A_44_P487562	3.29364	1.71968	3.29364	up	NM_001039023	chr17:77539993-77540052	Net1	Rattus norvegicus neuroepithelial cell transforming 1 (Net1), mRNA [NM_001039023]	GO:0005622|GO:0005085|GO:0008624|GO:0035023|GO:0023034|GO:0006915|GO:0005089|GO:0005829	NM_001039023	Rn.3889	307098	103.161	40.9136	6.82835	5.10867
A_64_P137075	2.36962	1.24466	2.36962	up	NM_001106858	chr8:114002585-114002644	Col7a1	Rattus norvegicus procollagen, type VII, alpha 1 (Col7a1), mRNA [NM_001106858]	GO:0008150|GO:0003674|GO:0005575	NM_001106858	Rn.24307	301012	50.7674	30.7632	5.89476	4.6501
A_64_P136805	2.16043	1.11132	2.16043	up	NM_001107400	chr18:17347137-17347078	Brunol4	Rattus norvegicus bruno-like 4, RNA binding protein (Drosophila) (Brunol4), mRNA [NM_001107400]	GO:0000166|GO:0000381|GO:0006376|GO:0003729|GO:0003676	NM_001107400	Rn.23878	307540	259.148	142.163	8.07529	6.96397
A_64_P033583	2.26349	1.17855	2.26349	up		chr11:056580870-056580929							303.764	157.032	8.29401	7.11546
A_64_P121123	3.17052	1.66472	3.17052	up	NM_013101	chr8:20240918-20240977	Pde4a	Rattus norvegicus phosphodiesterase 4A, cAMP-specific (phosphodiesterase E2 dunce homolog, Drosophila) (Pde4a), mRNA [NM_013101]	GO:0005515|GO:0048471|GO:0004115|GO:0004114|GO:0042493|GO:0005634|GO:0003824|GO:0046872|GO:0005829|GO:0007165|GO:0005737|GO:0016787|GO:0006198	NM_013101	Rn.91357	25638	127.411	51.4944	7.11025	5.44553
A_44_P592790	2.13731	1.0958	2.13731	up	NM_001106373	chr1:238798188-238798129	Pank1	Rattus norvegicus pantothenate kinase 1 (Pank1), mRNA [NM_001106373]	GO:0004594|GO:0016310|GO:0015937|GO:0005524|GO:0005829	NM_001106373	Rn.6581	294088	1265.59	625.158	10.2873	9.1915
A_44_P666425	2.96641	1.56872	2.96641	up	NM_001164505	chr18:74418566-74418507	Rnf165	Rattus norvegicus ring finger protein 165 (Rnf165), mRNA [NM_001164505]	GO:0005515|GO:0008270|GO:0046872	NM_001164505	Rn.44903	307251	165.497	69.173	7.46088	5.89216
A_43_P23203	2.06893	1.04888	2.06893	up	NM_001106162	chr18:2033485-2030223	Abhd3	Rattus norvegicus abhydrolase domain containing 3 (Abhd3), mRNA [NM_001106162]	GO:0004091|GO:0008150|GO:0003674|GO:0005575	NM_001106162	Rn.64445	291793	119.999	73.456	7.02856	5.97968
A_43_P17467	2.17823	1.12316	2.17823	up	XM_342195	chr2:43701071-43701130	Ankrd55	PREDICTED: Rattus norvegicus ankyrin repeat domain 55 (Ankrd55), mRNA [XM_342195]		XM_342195		361898	95.9061	57.3622	6.73238	5.60922
A_44_P180255	3.40069	1.76583	3.40069	up	NM_001106259	chr1:95327758-95327817	Akt1s1	Rattus norvegicus AKT1 substrate 1 (proline-rich) (Akt1s1), mRNA [NM_001106259]	GO:0005515|GO:0043234|GO:0008150|GO:0045792|GO:0032007|GO:0005737|GO:0031931|GO:0005634|GO:0005625|GO:0006469|GO:0005829	NM_001106259	Rn.102669	292887	264.381	93.1568	8.10414	6.33831
A_44_P144393	2.4918	1.31719	2.4918	up	NM_021660	chr8:113860639-113860698	Ip6k2	Rattus norvegicus inositol hexakisphosphate kinase 2 (Ip6k2), mRNA [NM_021660]	GO:0046854|GO:0030308|GO:0008440|GO:0043065|GO:0000166|GO:0016301|GO:0006817|GO:0005634|GO:0005524|GO:0016740|GO:0004428	NM_021660	Rn.112574	59268	586.538	261.769	9.19587	7.87868
A_64_P041812	2.00685	1.00493	2.00685	up	NM_017094	chr2:52497417-52497358	Ghr	Rattus norvegicus growth hormone receptor (Ghr), mRNA [NM_017094]	GO:0005515|GO:0006549|GO:0019530|GO:0045597|GO:0050731|GO:0005615|GO:0042803|GO:0043025|GO:0004903|GO:0043526|GO:0042169|GO:0032869|GO:0009986|GO:0019901|GO:0019903|GO:0051384|GO:0043278|GO:0046449|GO:0006897|GO:0043235|GO:0006600|GO:0005887|GO:0019898|GO:0042977|GO:0005886|GO:0000255|GO:0043434|GO:0060396|GO:0005634|GO:0032094|GO:0032870|GO:0005739|GO:0000187|GO:0006101|GO:0005737|GO:0006105|GO:…	NM_017094	Rn.2178	25235	3149.68	1618.31	11.5998	10.5948
A_64_P064249	2.28307	1.19097	2.28307	up		chrX:083481948-083481889		Q8R3U9_MOUSE (Q8R3U9) Dlgap4 protein, partial (34%) [TC609401]					539.966	263.971	9.08192	7.89094
A_64_P000480	2.5977	1.37724	2.5977	up	NM_001108530	chr20:18085991-18086050	Ube2d1	Rattus norvegicus ubiquitin-conjugating enzyme E2D 1, UBC4/5 homolog (yeast) (Ube2d1), mRNA [NM_001108530]	GO:0000209|GO:0005515|GO:0006511|GO:0051246|GO:0004842|GO:0016874|GO:0051437|GO:0051436|GO:0030509|GO:0031145|GO:0005829|GO:0005737|GO:0031398|GO:0005654|GO:0043687	NM_001108530	Rn.24937	361831	3155.78	1269.27	11.6036	10.2264
A_64_P118367	2.58852	1.37213	2.58852	up	XM_001068373	chr4:26980717-26980658	RGD1562785	PREDICTED: Rattus norvegicus similar to hypothetical protein 4932412H11 (RGD1562785), mRNA [XM_001068373]	GO:0005515	XM_001068373	Rn.101780	296836	449.512	196.626	8.83112	7.45899
A_44_P222779	3.02333	1.59614	3.02333	up	NM_001108686	chr5:152243465-152243524	Fam76a	Rattus norvegicus family with sequence similarity 76, member A (Fam76a), mRNA [NM_001108686]		NM_001108686	Rn.27338	362618	130.053	54.735	7.13722	5.54108
A_44_P522994	2.01066	1.00767	2.01066	up	XM_001060526	chr18:61758391-61758450	Malt1	PREDICTED: Rattus norvegicus mucosa associated lymphoid tissue lymphoma translocation gene 1, transcript variant 2 (Malt1), mRNA [XM_001060526]	GO:0005515|GO:0050852|GO:0004842|GO:0007250|GO:0032743|GO:0002237|GO:0042981|GO:0005634|GO:0002726|GO:0005575|GO:0043621|GO:0051259|GO:0005829|GO:0004197|GO:0043234|GO:0008150|GO:0003674|GO:0019209|GO:0005737|GO:0045087|GO:0006508|GO:0004871|GO:0043123|GO:0051168	XM_001060526	Rn.86215	307366	59.6544	40.6011	6.10524	5.09757
A_44_P359074	2.22891	1.15634	2.22891	up	XM_234875	chr7:012618735-012618794		Rattus norvegicus similar to glyceraldehyde-3-phosphate-dehydrogenase (EC 1.2.1.12) (LOC314605), mRNA [XM_234875]					3724.13	1718.4	11.8378	10.6814
A_64_P039347	2.13987	1.09753	2.13987	up		chrX:61757026-61756967							2941.34	1424.85	11.4966	10.3991
A_44_P466434	2.07319	1.05185	2.07319	up	NM_001107713	chr2:200969816-200969875	RGD1306526	Rattus norvegicus hypothetical LOC310764 (RGD1306526), mRNA [NM_001107713]		NM_001107713	Rn.213661	310764	261.673	149.55	8.09059	7.03873
A_64_P132277	2.73789	1.45306	2.73789	up	NM_001100562	chr19:24808988-24808862	Hook2	Rattus norvegicus hook homolog 2 (Drosophila) (Hook2), mRNA [NM_001100562]	GO:0008017|GO:0005515|GO:0030897|GO:0005737|GO:0008333|GO:0000226|GO:0007032|GO:0045022|GO:0007040|GO:0070695|GO:0042802	NM_001100562	Rn.46346	304669	101.153	48.2139	6.80264	5.34958
A_43_P12619	12.0661	3.59288	12.0661	up	NM_031628	chr5:64753210-64753269	Nr4a3	Rattus norvegicus nuclear receptor subfamily 4, group A, member 3 (Nr4a3), transcript variant 1, mRNA [NM_031628]	GO:0006355|GO:0001707|GO:0003700|GO:0016563|GO:0031100|GO:0003707|GO:0043434|GO:0005634|GO:0048752|GO:0005575|GO:0003677|GO:0046872|GO:0043565|GO:0045944|GO:0060005|GO:0050885|GO:0008270|GO:0030534|GO:0004879	NM_031628	Rn.62694	58853	954.97	90.1134	9.87733	6.28444
A_64_P161744	2.70627	1.43631	2.70627	up		chr2:060850231-060850290							75.7342	37.6707	6.41436	4.97806
A_64_P124090	2.30303	1.20353	2.30303	up	NM_001108967	chr3:169633062-169633121	Ntsr1	Rattus norvegicus neurotensin receptor 1 (Ntsr1), mRNA [NM_001108967]	GO:0008344|GO:0005886|GO:0004930|GO:0004872|GO:0016492|GO:0016021	NM_001108967	Rn.200149	366274	429.039	211.1	8.76684	7.56331
A_42_P528851	3.25825	1.7041	3.25825	up		chr7:114567076-114567017		Q52LS7_HUMAN (Q52LS7) SCRT1 protein, partial (45%) [TC630587]					716.811	244.292	9.47965	7.77555
A_64_P085072	3.15575	1.65798	3.15575	up	NM_001106395	chr20:46171848-46171789	Foxo3	Rattus norvegicus forkhead box O3 (Foxo3), mRNA [NM_001106395]	GO:0005515|GO:0006355|GO:0003700|GO:0019901|GO:0016563|GO:0006915|GO:0010553|GO:0005634|GO:0005829|GO:0043565|GO:0005737|GO:0045648|GO:0045944	NM_001106395	Rn.24593	294515	215.847	82.9777	7.82117	6.16319
A_64_P084693	2.0004	1.00029	2.0004	up	XM_001081046	chr7:60156170-60126340		PREDICTED: Rattus norvegicus similar to methionine-R-sulfoxide reductase B3 (LOC688073), mRNA [XM_001081046]		XM_001081046	Rn.214796		142.823	88.819	7.26447	6.26419
A_43_P12819	4.45772	2.15631	4.45772	up	NM_053480	chr1:208579366-208579307	Pola2	Rattus norvegicus polymerase (DNA directed), alpha 2 (Pola2), mRNA [NM_053480]	GO:0006260|GO:0005515|GO:0046982|GO:0005658|GO:0003887|GO:0005654|GO:0005634|GO:0003677|GO:0000060	NM_053480	Rn.205002	85242	363.457	96.4057	8.54477	6.38846
A_44_P145005	2.27714	1.18722	2.27714	up	XM_342766	chr4:165675153-165675212		Rattus norvegicus similar to Glyceraldehyde 3-phosphate dehydrogenase (GAPDH) (38 kDa BFA-dependent ADP-ribosylation substrate) (BARS-38) (LOC362444), mRNA [XM_342766]					11731.2	4941.39	13.4263	12.2391
A_43_P12175	2.23793	1.16216	2.23793	up	NM_022231	chrX:3011580-3011521	Xiap	Rattus norvegicus X-linked inhibitor of apoptosis (Xiap), mRNA [NM_022231]	GO:0005515|GO:0048471|GO:0043066|GO:0016874|GO:0005634|GO:0006916|GO:0002020|GO:0046872|GO:0006974|GO:0005829|GO:0005622|GO:0005737|GO:0043524|GO:0008270|GO:0043027	NM_022231	Rn.91239	63879	76.8669	45.8229	6.4376	5.27544
A_64_P022907	2.69214	1.42875	2.69214	up	BG665729	chrUn:057846846-057846787		DRACHE01 Rat DRG Library Rattus norvegicus cDNA clone DRACHE01 5', mRNA sequence [BG665729]			Rn.112432		68.8691	34.7778	6.28681	4.85806
A_64_P028501	5.63374	2.49409	5.63374	up		chr17:76986742-76986683							265.311	57.5861	8.10921	5.61512
A_44_P365765	5.20848	2.38086	5.20848	up	NM_001106060	chr16:1710636-1710577	Slmap	Rattus norvegicus sarcolemma associated protein (Slmap), mRNA [NM_001106060]	GO:0042383|GO:0005737|GO:0005815|GO:0005783|GO:0016021|GO:0005856	NM_001106060	Rn.3704	290533	601.619	131.462	9.23422	6.85336
A_64_P125105	2.08103	1.0573	2.08103	up	NM_001101681	chr2:203634113-203634054	Ampd2	Rattus norvegicus adenosine monophosphate deaminase 2 (isoform L) (Ampd2), mRNA [NM_001101681]	GO:0003876|GO:0009168|GO:0016787|GO:0006144|GO:0009117	NM_001101681	Rn.104557	362015	244.672	138.921	7.99164	6.93434
A_64_P152417	2.00906	1.00652	2.00906	up	XM_340911	chr10:91057949-91057890	Mpp3	MAGUK p55 subfamily member 3 (Protein MPP3)(Discs large homolog 3) [Source:UniProtKB/Swiss-Prot;Acc:O88954] [ENSRNOT00000028264]	GO:0005515|GO:0009986|GO:0030165	XM_340911	Rn.144626	114202	168.573	102.996	7.48805	6.48153
A_64_P084403	2.01106	1.00795	2.01106	up	NM_138915	chr1:199869286-199869227	Caly	Rattus norvegicus calcyon neuron-specific vesicular protein (Caly), transcript variant 1, mRNA [NM_138915]	GO:0045807|GO:0005886|GO:0032051|GO:0005887|GO:0031410|GO:0007212|GO:0050780|GO:0030659|GO:0048268	NM_138915	Rn.27756	192349	626.345	344.31	9.29123	8.28328
A_64_P146772	2.09633	1.06786	2.09633	up	XM_001075996	chr5:169542293-169542234	Rnf207	PREDICTED: Rattus norvegicus ring finger protein 207 (Rnf207), mRNA [XM_001075996]	GO:0005622|GO:0005515|GO:0008270|GO:0046872	XM_001075996		691246	1188.99	599.136	10.189	9.12113
A_44_P154773	2.03044	1.02179	2.03044	up	XR_008646	chr11:23712331-23712272		PREDICTED: Rattus norvegicus hypothetical LOC498050 (LOC498050), mRNA [XR_008646]			Rn.150100		3558.8	1812.95	11.7779	10.7561
A_44_P201796	2.42958	1.28071	2.42958	up	NM_001173334	chr7:74656755-74656696	Slc25a32	Rattus norvegicus solute carrier family 25, member 32 (Slc25a32), nuclear gene encoding mitochondrial protein, mRNA [NM_001173334]	GO:0005739|GO:0005215|GO:0016020|GO:0005488|GO:0005743|GO:0016021|GO:0055085	NM_001173334	Rn.204824	315023	260.98	127.662	8.08762	6.80691
A_64_P144659	2.25129	1.17075	2.25129	up		chr6:080063742-080063801							3963.02	1809.87	11.9249	10.7542
A_44_P134070	6.03448	2.59323	6.03448	up	NM_031614	chr7:23055561-23055528	Txnrd1	Rattus norvegicus thioredoxin reductase 1 (Txnrd1), mRNA [NM_031614]	GO:0050661|GO:0005737|GO:0050660|GO:0016491|GO:0009055|GO:0004791|GO:0045454|GO:0042744|GO:0006979|GO:0055114|GO:0005829	NM_031614	Rn.67581	58819	890.732	164.219	9.78428	7.19105
A_44_P174374	2.42905	1.28039	2.42905	up	NM_012844	chr13:96729131-96729072	Ephx1	Rattus norvegicus epoxide hydrolase 1, microsomal (Ephx1), transcript variant 2, mRNA [NM_012844]	GO:0005792|GO:0033961|GO:0019439|GO:0006805|GO:0016787|GO:0016020|GO:0005783|GO:0005789|GO:0009636|GO:0016021|GO:0019899|GO:0004301	NM_012844	Rn.3603	25315	664.296	302.053	9.36551	8.08511
A_64_P027722	2.27714	1.18722	2.27714	up	NM_001109476	chr13:87263230-87263289	Pfdn2	Rattus norvegicus prefoldin subunit 2 (Pfdn2), mRNA [NM_001109476]	GO:0005515|GO:0006457|GO:0016272|GO:0051082	NM_001109476	Rn.7627	685607	170.058	91.6405	7.49924	6.31201
A_64_P140298	2.06096	1.04331	2.06096	up		chr1:082851664-082851605							3629.34	1818.08	11.8045	10.7612
A_44_P699345	2.50168	1.3229	2.50168	up	NM_001134604	chr14:78350219-78350160	Cytl1	Rattus norvegicus cytokine like 1 (Cytl1), mRNA [NM_001134604]	GO:0051091|GO:0050650|GO:0002062|GO:0045944|GO:0016563	NM_001134604	Rn.8720	498392	1559.59	648.897	10.5741	9.25116
A_64_P120936	2.01425	1.01024	2.01425	up		chr7:040767610-040767551							11912.9	5649.75	13.4527	12.4424
A_64_P069051	2.45347	1.29483	2.45347	up	NM_012800	chr2:150465769-150465828	P2ry1	Rattus norvegicus purinergic receptor P2Y, G-protein coupled, 1 (P2ry1), mRNA [NM_012800]	GO:0005886|GO:0004930|GO:0060406|GO:0007568|GO:0070848|GO:0010700|GO:0005524|GO:0007204|GO:0019233|GO:0009612|GO:0005739|GO:0043270|GO:0042312|GO:0016323|GO:0016324|GO:0043531|GO:0007186|GO:0045028|GO:0007420|GO:0046887|GO:0042060|GO:0042755|GO:0004872|GO:0016021	NM_012800	Rn.10217	25265	745.022	335.419	9.53524	8.24042
A_64_P163658	3.80507	1.92792	3.80507	up	NM_001017513	chr1:82557389-82557448	Sertad3	Rattus norvegicus SERTA domain containing 3 (Sertad3), mRNA [NM_001017513]	GO:0005515|GO:0030308|GO:0045941|GO:0016563|GO:0005634	NM_001017513	Rn.22759	499108	217.263	69.5332	7.82908	5.90115
A_64_P150466	2.516	1.33113	2.516	up	XM_002726287	chr3:148651955-148652014	LOC100364559	PREDICTED: Rattus norvegicus gene model 691, (NCBI)-like (LOC100364559), mRNA [XM_002726287]		XM_002726287		100364559	496.105	221.016	8.96403	7.6329
A_44_P1011464	5.12954	2.35883	5.12954	up	NM_001107622	chr20:20090040-20089981	Rhobtb1	Rattus norvegicus Rho-related BTB domain containing 1 (Rhobtb1), mRNA [NM_001107622]	GO:0005515|GO:0000166|GO:0005525	NM_001107622	Rn.3782	309722	29502.5	5451.72	14.7479	12.389
A_44_P882219	2.74775	1.45825	2.74775	up	NM_001108139	chr8:47759632-47759573	Mll1	Rattus norvegicus myeloid/lymphoid or mixed-lineage leukemia 1 (Mll1), mRNA [NM_001108139]	GO:0005515|GO:0006355|GO:0008168|GO:0005634|GO:0005575|GO:0042800|GO:0003677|GO:0046872|GO:0042803|GO:0042802|GO:0045322|GO:0003674|GO:0008150|GO:0035097|GO:0006461|GO:0043984|GO:0071339|GO:0070577|GO:0008270|GO:0045893|GO:0051568|GO:0016740|GO:0016568	NM_001108139	Rn.62341	315606	1147.01	446.541	10.1351	8.67687
A_64_P049033	2.25697	1.17439	2.25697	up	XM_001060090	chr2:180493870-180493811		PREDICTED: Rattus norvegicus polyamine-modulated factor 1, transcript variant 1 (Pmf1), mRNA [XM_001060090]		XM_001060090	Rn.15011		56.9666	35.0583	6.04258	4.8682
A_44_P381069	2.44389	1.28918	2.44389	up	NM_017073		Glul	Rattus norvegicus glutamate-ammonia ligase (glutamine synthetase) (Glul), mRNA [NM_017073]	GO:0006807|GO:0008283|GO:0016874|GO:0019676|GO:0042995|GO:0005829|GO:0042802|GO:0005739|GO:0005737|GO:0004351|GO:0004356|GO:0000166|GO:0043204|GO:0051260|GO:0043679|GO:0032024|GO:0019717|GO:0050679|GO:0005791|GO:0005792|GO:0005794|GO:0000287|GO:0030145|GO:0006536|GO:0051968|GO:0005625|GO:0005524|GO:0016829|GO:0043234|GO:0045503|GO:0016595|GO:0006542|GO:0042133	NM_017073	Rn.2204	24957	2507.28	1069.72	11.2687	9.97951
A_64_P121172	19.0878	4.25458	19.0878	up		chr5:035801962-035802021							1894.62	111.263	10.8553	6.6007
A_64_P047047	2.58496	1.37014	2.58496	up	NM_013187	chr3:151552585-151552644	Plcg1	Rattus norvegicus phospholipase C, gamma 1 (Plcg1), mRNA [NM_013187]	GO:0051219|GO:0005515|GO:0042542|GO:0043005|GO:0050852|GO:0005886|GO:0005158|GO:0005829|GO:0005737|GO:0032236|GO:0032959|GO:0006816|GO:0004871|GO:0016192|GO:0023034|GO:0010243|GO:0043278|GO:0001701|GO:0016042|GO:0007165|GO:0009629|GO:0016787|GO:0004435|GO:0035254|GO:0010634|GO:0009395	NM_013187	Rn.11243	25738	335.617	151.797	8.43179	7.06164
A_44_P245806	2.15211	1.10575	2.15211	up	XM_001077514	chr1:217605461-217605402	RGD1561986	PREDICTED: Rattus norvegicus similar to RIKEN cDNA 3110001I22 (RGD1561986), mRNA [XM_001077514]		XM_001077514		293819	112	66.2592	6.93132	5.82557
A_64_P120287	2.04063	1.02901	2.04063	up		chr2:186056681-186056622							5937.28	2909.2	12.4847	11.4557
A_64_P087985	2.50341	1.32389	2.50341	up	XR_085743	chr18:58105748-58105689		PREDICTED: Rattus norvegicus mCG114897-like (LOC100363987), miscRNA [XR_085743]		XR_085743	Rn.3743		337.626	157.091	8.43969	7.11579
A_44_P548468	3.8189	1.93316	3.8189	up	NM_057202	chr17:59726315-59726374	Kif5b	Rattus norvegicus kinesin family member 5B (Kif5b), mRNA [NM_057202]	GO:0005515|GO:0008017|GO:0043005|GO:0048471|GO:0005874|GO:0003777|GO:0005524|GO:0005737|GO:0000166|GO:0047496|GO:0035253|GO:0043227|GO:0005856|GO:0007028|GO:0007018	NM_057202	Rn.4046	117550	734.069	213.467	9.51346	7.5803
A_44_P423651	2.98466	1.57756	2.98466	up	NM_053504	chr2:220254194-220254253	Prss12	Rattus norvegicus protease, serine, 12 neurotrypsin (motopsin) (Prss12), mRNA [NM_053504]	GO:0016020|GO:0004252|GO:0043195|GO:0006508|GO:0045202|GO:0043083|GO:0008233|GO:0031410|GO:0031638|GO:0030425|GO:0005044	NM_053504	Rn.86653	85266	102.221	44.6698	6.81716	5.2396
A_44_P545727	2.31786	1.21279	2.31786	up	NM_053760	chr12:36313466-36313525	Trafd1	Rattus norvegicus TRAF type zinc finger domain containing 1 (Trafd1), mRNA [NM_053760]	GO:0005622|GO:0005515|GO:0003674|GO:0008270|GO:0005575|GO:0034097|GO:0046872|GO:0045824	NM_053760	Rn.16272	114635	247.866	126.505	8.00899	6.7962
A_64_P042781	2.9054	1.53874	2.9054	up	XM_225838	chr18:067745141-067745082		Rattus norvegicus similar to glyceraldehyde-3-phosphate dehydrogenase (phosphorylating) (EC 1.2.1.12) - mouse (LOC291523), mRNA [XM_225838]					196.38	82.5509	7.69397	6.15523
A_44_P109862	2.59318	1.37472	2.59318	up	NM_001047085	chr13:66233282-66233341	Ivns1abp	Rattus norvegicus influenza virus NS1A binding protein (Ivns1abp), mRNA [NM_001047085]	GO:0005515	NM_001047085	Rn.36174	289089	9542.14	3667.09	13.1614	11.7867
A_64_P164784	2.32968	1.22013	2.32968	up	NM_001135713	chr1:249568184-249568125	Sec31b	Rattus norvegicus SEC31 homolog B (S. cerevisiae) (Sec31b), mRNA [NM_001135713]		NM_001135713	Rn.45161	309433	251.466	127.729	8.02825	6.80812
A_64_P115060	2.14439	1.10057	2.14439	up	NM_031116	chr10:71605913-71605854	Ccl5	Rattus norvegicus chemokine (C-C motif) ligand 5 (Ccl5), mRNA [NM_031116]	GO:0008009|GO:0032868|GO:0042493|GO:0007568|GO:0045672|GO:0051384|GO:0005576|GO:0005625|GO:0002544|GO:0042056|GO:0005615|GO:0031622|GO:0005737|GO:0006955|GO:0006954|GO:0006935|GO:0032496|GO:0048247|GO:0034612|GO:0034097|GO:0045071	NM_031116	Rn.8019	81780	5175.94	2447.82	12.2917	11.1912
A_44_P898857	2.50811	1.3266	2.50811	up	NM_001107799	chr3:154378699-154378640	Fitm2	Rattus norvegicus fat storage-inducing transmembrane protein 2 (Fitm2), mRNA [NM_001107799]		NM_001107799	Rn.107822	311617	702.394	308.682	9.44577	8.11917
A_64_P166076	2.50112	1.32257	2.50112	up	BC061790	chr1:96055480-96055539	Bcat2	Branched-chain-amino-acid aminotransferase, mitochondrial Precursor (BCAT(m))(EC 2.6.1.42) [Source:UniProtKB/Swiss-Prot;Acc:O35854] [ENSRNOT00000028474]	GO:0005739|GO:0005737|GO:0007595|GO:0009081|GO:0004084|GO:0009098|GO:0008152|GO:0009083|GO:0005634|GO:0016740|GO:0006550		Rn.981	64203	4055.91	1663.7	11.9572	10.6346
A_64_P027288	2.26952	1.18239	2.26952	up	XM_002724488	chr10:31927513-31927572	RGD1564516	PREDICTED: Rattus norvegicus similar to smuckler (RGD1564516), mRNA [XM_002724488]		XM_002724488	Rn.105044	497891	89.0713	51.6472	6.63343	5.45104
A_44_P295565	2.17496	1.12099	2.17496	up		chr7:124294559-124294500							13995.9	6098.47	13.6864	12.5654
A_44_P541053	3.61049	1.85219	3.61049	up	NM_019153	chr6:126026647-126026588	Fbln5	Rattus norvegicus fibulin 5 (Fbln5), mRNA [NM_019153]	GO:0031012|GO:0005509|GO:0005576|GO:0007155|GO:0005615|GO:0001558	NM_019153	Rn.1699	29158	147.701	51.977	7.31122	5.45902
A_64_P134475	3.05414	1.61077	3.05414	up	NM_001134564	chr8:88009955-88009896	RGD1564964	Rattus norvegicus similar to WD repeat domain 11 protein (RGD1564964), mRNA [NM_001134564]		NM_001134564	Rn.23174	315843	159.504	65.2357	7.4133	5.80254
A_44_P1011918	2.74755	1.45815	2.74755	up	XM_001081550	chr10:92705948-92705889	Prp2l1	Prp-5 protein Fragment [Source:UniProtKB/TrEMBL;Acc:Q3MIE6] [ENSRNOT00000043156]		XM_001081550	Rn.198334	287750	443.545	183.984	8.81362	7.35548
A_64_P024920	2.77329	1.4716	2.77329	up	XR_008672	chr16:68470131-68470072		PREDICTED: Rattus norvegicus similar to poly(rC)-binding protein 2 isoform a (LOC498647), mRNA [XR_008672]			Rn.129559		4152.19	1533.16	11.9873	10.5157
A_44_P487112	2.41729	1.27339	2.41729	up	NM_001012742	chr1:167787742-167787801	Wee1	Rattus norvegicus wee 1 homolog (S. pombe) (Wee1), mRNA [NM_001012742]	GO:0005515|GO:0000287|GO:0005634|GO:0005524|GO:0007049|GO:0007067|GO:0000166|GO:0004674|GO:0016301|GO:0005654|GO:0006468|GO:0004715|GO:0016740|GO:0051301	NM_001012742	Rn.208255	308937	6200.21	2553.39	12.5381	11.2647
A_42_P603213	3.28124	1.71424	3.28124	up	XM_235476	chr7:116629800-116629741		PREDICTED: Rattus norvegicus similar to Hypothetical protein 6330514E13 (predicted) (RGD1559693_predicted), mRNA [XM_235476]			Rn.93288		140.14	54.0134	7.23553	5.52129
A_64_P136382	2.58351	1.36934	2.58351	up	NM_024486	chr3:40191843-40191784	Acvr1	Rattus norvegicus activin A receptor, type I (Acvr1), mRNA [NM_024486]	GO:0005515|GO:0016361|GO:0046332|GO:0042803|GO:0000082|GO:0030278|GO:0045941|GO:0004702|GO:0000166|GO:0048185|GO:0005024|GO:0007179|GO:0009968|GO:0050431|GO:0002526|GO:0043066|GO:0030501|GO:0032926|GO:0030509|GO:0005524|GO:0071385|GO:0045669|GO:0016020|GO:0005887|GO:0004674|GO:0004675|GO:0048179|GO:0006468	NM_024486	Rn.87899	79558	589.43	253.77	9.20241	7.83308
A_44_P445318	2.21048	1.14436	2.21048	up	XM_215985	chr3:54701159-54712353		Rap guanine nucleotide exchange factor 4 Fragment (cAMP-regulated guanine nucleotide exchange factor II)(cAMP-GEFII)(Exchange factor directly activated by cAMP 2)(Exchange protein directly activated by cAMP 2)(EPAC 2) [Source:UniProtKB/Swiss-Prot;Acc:Q9Z1C7] [ENSRNOT00000010630]		XM_215985	Rn.42890		164.92	91.5798	7.45526	6.3109
A_44_P179904	3.02859	1.59865	3.02859	up	NM_207605	chr2:179924231-179924290	Sh2d2a	Rattus norvegicus SH2 domain protein 2A (Sh2d2a), mRNA [NM_207605]	GO:0005515|GO:0050863|GO:0008283|GO:0023034|GO:0005070	NM_207605	Rn.9034	310688	87.0586	38.408	6.60576	5.00711
A_64_P017168	2.20854	1.14309	2.20854	up	NM_001108564	chr2:212989455-212989396	Agl	Rattus norvegicus amylo-1,6-glucosidase, 4-alpha-glucanotransferase (Agl), mRNA [NM_001108564]	GO:0005515|GO:0043169|GO:0005975|GO:0007584|GO:0005978|GO:0005529|GO:0051384|GO:0005625|GO:0005575|GO:0003674|GO:0005737|GO:0016529|GO:0004134|GO:0004135|GO:0009725|GO:0016740|GO:0005980	NM_001108564	Rn.34559	362029	951.575	461.208	9.87009	8.72699
A_44_P1019096	2.45842	1.29773	2.45842	up	XM_001081122	chr3:116465970-116466029	Tmem87b	PREDICTED: Rattus norvegicus transmembrane protein 87B (Tmem87b), mRNA [XM_001081122]	GO:0016021	XM_001081122		362212	64.4285	35.8238	6.19976	4.90203
A_44_P943514	2.14769	1.10278	2.14769	up	NM_001107912	chr5:148472643-148472584	Rbbp4	Rattus norvegicus retinoblastoma binding protein 4 (Rbbp4), mRNA [NM_001107912]		NM_001107912	Rn.7745	313048	389.729	206.89	8.63766	7.53488
A_64_P092184	2.12408	1.08684	2.12408	up		chr6:119694242-119694301							1235.75	615.015	10.251	9.16412
A_64_P082693	20.9576	4.38941	20.9576	up	NM_012551	chr18:27346058-27346117	Egr1	Rattus norvegicus early growth response 1 (Egr1), mRNA [NM_012551]	GO:0005515|GO:0032868|GO:0003700|GO:0016563|GO:0005634|GO:0000122|GO:0003677|GO:0046872|GO:0009749|GO:0043565|GO:0005622|GO:0051789|GO:0005737|GO:0045941|GO:0003690|GO:0030217|GO:0071504|GO:0045944|GO:0071506|GO:0048169|GO:0007611|GO:0008270|GO:0045893	NM_012551	Rn.9096	24330	2433.7	129.755	11.2227	6.83327
A_64_P156728	2.13435	1.09379	2.13435	up		chrX:005985936-005985877							114.123	68.1563	6.96142	5.86763
A_44_P1015495	2.02489	1.01784	2.02489	up	NM_001107137	chr12:27369239-27369180	Tyw1	Rattus norvegicus tRNA-yW synthesizing protein 1 homolog (S. cerevisiae) (Tyw1), mRNA [NM_001107137]	GO:0005506|GO:0010181|GO:0016491|GO:0055114	NM_001107137	Rn.163211	304423	367.654	208.204	8.56223	7.54439
A_64_P094781	2.05452	1.0388	2.05452	up	NM_001012053	chr17:50877477-50877536	Zkscan3	Rattus norvegicus zinc finger with KRAB and SCAN domains 3 (Zkscan3), mRNA [NM_001012053]	GO:0005622|GO:0005515|GO:0006355|GO:0003700|GO:0003682|GO:0016563|GO:0008270|GO:0005634|GO:0003676|GO:0003677|GO:0046872	NM_001012053	Rn.8231	306977	1996.2	1012.26	10.9333	9.8945
A_44_P899127	5.23386	2.38788	5.23386	up	NM_001024334	chr4:153002171-153002230	LOC500300	Rattus norvegicus similar to hypothetical protein MGC6835 (LOC500300), mRNA [NM_001024334]	GO:0005739	NM_001024334	Rn.22047	500300	25191.8	4573.37	14.5103	12.1225
A_42_P684264	4.11401	2.04055	4.11401	up	NM_001106422	chr2:115989705-115992018	Tnik	Rattus norvegicus TRAF2 and NCK interacting kinase (Tnik), mRNA [NM_001106422]	GO:0005515|GO:0005730|GO:0006950|GO:0005634|GO:0007256|GO:0005524|GO:0007243|GO:0005083|GO:0005737|GO:0046777|GO:0000166|GO:0004674|GO:0007010|GO:0006468	NM_001106422	Rn.220700	294917	174.59	53.2065	7.53881	5.49826
A_64_P002756	7.72172	2.94892	7.72172	up	NM_001007738	chr1:228100851-228100910	RGD1359349	Rattus norvegicus similar to hypothetical protein MGC34760 (RGD1359349), mRNA [NM_001007738]	GO:0016020|GO:0016021	NM_001007738	Rn.23870	361744	436.455	66.9734	8.79079	5.84187
A_64_P074599	2.11208	1.07867	2.11208	up	NM_001108194	chr8:124197898-124197839	Oxsr1	Rattus norvegicus oxidative-stress responsive 1 (Oxsr1), mRNA [NM_001108194]	GO:0005515|GO:0004672|GO:0000287|GO:0004674|GO:0006468|GO:0005524|GO:0007243|GO:0042802	NM_001108194	Rn.203085	316064	384.977	208.007	8.62131	7.54264
A_44_P135678	7.82776	2.9686	7.82776	up	NM_001107795	chr3:146701827-146701886	Phf20	Rattus norvegicus PHD finger protein 20 (Phf20), mRNA [NM_001107795]	GO:0071339	NM_001107795	Rn.38255	311575	374.044	57.7371	8.58721	5.61861
A_64_P060766	2.12673	1.08864	2.12673	up	NM_001100658	chr18:27420330-27420271	Hspa9	Rattus norvegicus heat shock protein 9 (Hspa9), nuclear gene encoding mitochondrial protein, mRNA [NM_001100658]	GO:0042645|GO:0005739|GO:0005515|GO:0009986|GO:0000166|GO:0006457|GO:0006611|GO:0051082|GO:0019899|GO:0005524	NM_001100658	Rn.7535	291671	7328.23	3483.28	12.7993	11.7107
A_44_P1057272	2.08405	1.05939	2.08405	up	NM_212463	chr20:4023070-4022843	Ehmt2	Rattus norvegicus euchromatic histone lysine N-methyltransferase 2 (Ehmt2), mRNA [NM_212463]	GO:0005515|GO:0008168|GO:0008270|GO:0005634|GO:0016740|GO:0018024|GO:0016568	NM_212463	Rn.116518	361798	201.392	116.358	7.72718	6.66779
A_64_P105412	2.23187	1.15825	2.23187	up	NM_001039341	chr10:77515343-77515284	LOC497978	Rattus norvegicus similar to diacylglycerol kinase epsilon (LOC497978), mRNA [NM_001039341]	GO:0005515|GO:0004143|GO:0007205	NM_001039341	Rn.163148	497978	152.762	85.0375	7.3564	6.19815
A_44_P321510	4.0344	2.01236	4.0344	up	NM_001127574	chr5:166843301-166841875	LOC691431	Rattus norvegicus similar to mitochondrial carrier protein MGC4399 (LOC691431), nuclear gene encoding mitochondrial protein, mRNA [NM_001127574]	GO:0016020|GO:0005488|GO:0016021|GO:0055085	NM_001127574	Rn.8763	691431	244.797	73.5023	7.99327	5.98092
A_44_P428326	2.53791	1.34364	2.53791	up	NM_173094	chr2:193140991-193141050	Hmgcs2	Rattus norvegicus 3-hydroxy-3-methylglutaryl-Coenzyme A synthase 2 (mitochondrial) (Hmgcs2), nuclear gene encoding mitochondrial protein, mRNA [NM_173094]	GO:0006695|GO:0014070|GO:0030324|GO:0045471|GO:0005743|GO:0043434|GO:0071445|GO:0051591|GO:0032870|GO:0071398|GO:0009266|GO:0005739|GO:0009617|GO:0042594|GO:0071230|GO:0005759|GO:0010038|GO:0033762|GO:0034014|GO:0032868|GO:0060416|GO:0032869|GO:0004421|GO:0007584|GO:0001822|GO:0042493|GO:0034284|GO:0051384|GO:0033555|GO:0034696|GO:0008299|GO:0033574|GO:0071385|GO:0001889|GO:0071407|GO:0070543|GO:…	NM_173094	Rn.29594	24450	921.604	393.527	9.82674	8.4831
A_44_P390454	2.01203	1.00865	2.01203	up	NM_017276	chr17:77843939-77843880	Gdi2	Rattus norvegicus GDP dissociation inhibitor 2 (Gdi2), mRNA [NM_017276]	GO:0005515|GO:0005737|GO:0031267|GO:0016020|GO:0009986|GO:0005093|GO:0016192|GO:0015031|GO:0043087|GO:0005829|GO:0005096	NM_017276	Rn.1441	29662	8488.61	4205.39	12.9995	11.9908
A_64_P067395	2.2469	1.16794	2.2469	up	NM_001005555	chr2:216188947-216188888	Ptbp2	Rattus norvegicus polypyrimidine tract binding protein 2 (Ptbp2), mRNA [NM_001005555]	GO:0008380|GO:0006397|GO:0005515|GO:0000166|GO:0006376|GO:0005681|GO:0005634|GO:0003729	NM_001005555	Rn.64916	310820	783.824	381.99	9.60836	8.44042
A_44_P325791	2.25601	1.17377	2.25601	up	NM_019376	chr12:21887674-21887733	Ywhag	Rattus norvegicus tyrosine 3-monooxygenase/tryptophan 5-monooxygenase activation protein, gamma polypeptide (Ywhag), mRNA [NM_019376]	GO:0005515|GO:0030971|GO:0005159|GO:0019904|GO:0003779|GO:0006605|GO:0005829|GO:0007165|GO:0005737|GO:0048167|GO:0005080|GO:0045664|GO:0030234	NM_019376	Rn.29936	56010	3937.62	1794.19	11.9171	10.7433
A_64_P108339	2.29119	1.1961	2.29119	up	NM_001009709	chr4:62259740-62259799	Tmem140	Rattus norvegicus transmembrane protein 140 (Tmem140), mRNA [NM_001009709]	GO:0016020|GO:0016021	NM_001009709	Rn.203463	362334	10318.2	4381.24	13.2565	12.0604
A_44_P149087	2.01198	1.00862	2.01198	up	NM_012755	chr20:43684080-43684139	Fyn	Rattus norvegicus FYN oncogene related to SRC, FGR, YES (Fyn), mRNA [NM_012755]	GO:0005515|GO:0050852|GO:0005886|GO:0045471|GO:0008360|GO:0005740|GO:0051428|GO:0032403|GO:0046872|GO:0042802|GO:0005829|GO:0042608|GO:0046777|GO:0042609|GO:0001948|GO:0000166|GO:0015631|GO:0016301|GO:0071375|GO:0050966|GO:0005792|GO:0042610|GO:0042493|GO:0005102|GO:0005624|GO:0007275|GO:0018108|GO:0005524|GO:0035235|GO:0004672|GO:0071363|GO:0050798|GO:0004713|GO:0030900|GO:0001764|GO:0004715|GO:…	NM_012755	Rn.19361	25150	734.553	399.029	9.51443	8.50581
A_44_P511228	2.72055	1.4439	2.72055	up	XM_232629	chr5:010483120-010483061		Rattus norvegicus similar to Heterogeneous nuclear ribonucleoprotein A1 (Helix-destabilizing protein) (Single-strand binding protein) (hnRNP core protein A1) (HDP) (LOC312921), mRNA [XM_232629]					169.71	77.2012	7.49699	6.05309
A_44_P1055780	5.95778	2.57478	5.95778	up	NM_053822	chr2:182962328-182962387	S100a8	Rattus norvegicus S100 calcium binding protein A8 (S100a8), mRNA [NM_053822]	GO:0005515|GO:0002526|GO:0005886|GO:0045471|GO:0005509|GO:0005576|GO:0002544|GO:0005615|GO:0010043|GO:0003674|GO:0005737|GO:0006954|GO:0006935|GO:0042060|GO:0032496|GO:0005856	NM_053822	Rn.31839	116547	3146.07	559.273	11.5975	9.02274
A_64_P148330	2.00451	1.00325	2.00451	up		chr13:082658946-082659005							201.1	120.717	7.72389	6.72064
A_64_P035717	2.01849	1.01328	2.01849	up	XR_008926	chr19:28906007-28906066		PREDICTED: Rattus norvegicus similar to 60S ribosomal protein L7a (LOC291930), mRNA [XR_008926]			Rn.196571		362.532	205.51	8.53992	7.52665
A_44_P124074	2.12118	1.08487	2.12118	up	XM_217067	chrX:036765825-036765766		Rattus norvegicus similar to glyceraldehyde-3-phosphate dehydrogenase (phosphorylating) (EC 1.2.1.12) - mouse (LOC300277), mRNA [XM_217067]					1652.83	811.763	10.6567	9.57179
A_44_P452282	2.80315	1.48705	2.80315	up	U09243	chr3:37258241-37258300	Kcnj3	G protein-activated inward rectifier potassium channel 1 (GIRK-1)(Potassium channel, inwardly rectifying subfamily J member 3)(Inward rectifier K(+) channel Kir3.1)(KGA)(KGB1) [Source:UniProtKB/Swiss-Prot;Acc:P63251] [ENSRNOT00000007335]	GO:0005515|GO:0005242|GO:0005244|GO:0016020|GO:0009986|GO:0015467|GO:0051602|GO:0030315|GO:0016021|GO:0006813|GO:0009897|GO:0006811		Rn.9809	50599	142.339	63.8511	7.25888	5.77183
A_42_P577677	3.15524	1.65775	3.15524	up	NM_017184	chr13:48840073-48840132	Tnni1	Rattus norvegicus troponin I type 1 (skeletal, slow) (Tnni1), mRNA [NM_017184]	GO:0006937|GO:0005861|GO:0055010|GO:0003779	NM_017184	Rn.4035	29388	562.417	200.194	9.14274	7.48499
A_44_P294087	2.55012	1.35057	2.55012	up	NM_001127484	chr1:251957650-251957709	RGD1305793	Rattus norvegicus similar to hypothetical protein FLJ20154 (RGD1305793), mRNA [NM_001127484]	GO:0016020|GO:0016021	NM_001127484	Rn.105679	309456	1936.89	792.446	10.8875	9.5369
A_64_P117735	3.48232	1.80005	3.48232	up	NM_001037529	chr15:42327580-42327639	Defb44	Rattus norvegicus defensin beta 44 (Defb44), mRNA [NM_001037529]		NM_001037529	Rn.215869	641652	155.466	56.0692	7.3775	5.57745
A_44_P348257	2.51189	1.32877	2.51189	up	NM_001013131	chr15:26749539-26749480	Ttc5	Rattus norvegicus tetratricopeptide repeat domain 5 (Ttc5), mRNA [NM_001013131]	GO:0005737|GO:0006281|GO:0005488|GO:0005634	NM_001013131	Rn.16620	305837	551.538	246.165	9.11634	7.78757
A_44_P497692	2.10832	1.07609	2.10832	up	XR_009418	chr3:107010930-107010439		AF060244 zinc finger protein 106 {Mus musculus} (exp=-1; wgp=0; cg=0), partial (40%) [TC623904]		XR_009418	Rn.162688		315.314	173.189	8.34299	7.2669
A_44_P351490	2.45301	1.29455	2.45301	up	NM_031797	chr3:77832606-77832547	Cd82	Rattus norvegicus Cd82 molecule (Cd82), mRNA [NM_031797]	GO:0005515|GO:0008150|GO:0003674|GO:0016020|GO:0016021|GO:0005575	NM_031797	Rn.3022	83628	201.152	99.0648	7.72438	6.42982
A_64_P053114	2.59021	1.37307	2.59021	up	NM_001136151	chr18:28665241-28665182	Nrg2	Rattus norvegicus neuregulin 2 (Nrg2), mRNA [NM_001136151]	GO:0005006|GO:0005154|GO:0007173|GO:0005886|GO:0005576|GO:0016021|GO:0009790|GO:0008083|GO:0043125	NM_001136151	Rn.22434	432361	63.4094	33.7283	6.18099	4.80792
A_44_P185294	2.80191	1.48641	2.80191	up	XM_343674			Rattus norvegicus similar to RIKEN cDNA 1700081O22 (LOC363336), mRNA [XM_343674]					584.974	232.558	9.19251	7.7061
A_44_P728403	2.26521	1.17965	2.26521	up	XM_343402	chr8:62682924-62682865	Neo1	PREDICTED: Rattus norvegicus neogenin homolog 1 (chicken) (Neo1), mRNA [XM_343402]	GO:0005515|GO:0007165|GO:0045296|GO:0005886|GO:0030528|GO:0007520|GO:0004872|GO:0016021|GO:0007155|GO:0045449	XM_343402	Rn.161078	81735	91.6066	52.9131	6.6716	5.49195
A_44_P1055271	2.02178	1.01562	2.02178	up	XM_002725105	chr15:33638720-33638779		Leucine-rich repeat-containing protein 16B [Source:UniProtKB/Swiss-Prot;Acc:Q5XHY1] [ENSRNOT00000032252]		XM_002725105	Rn.201786		321.805	184.368	8.37474	7.35912
A_64_P115080	2.39164	1.258	2.39164	up	NM_019242		Ifrd1	Rattus norvegicus interferon-related developmental regulator 1 (Ifrd1), mRNA [NM_019242]	GO:0042692|GO:0005737|GO:0005886|GO:0005488|GO:0007527|GO:0007275|GO:0005634|GO:0014009|GO:0007405|GO:0007399	NM_019242	Rn.3723	29596	9213.02	3846.6	13.1151	11.8571
A_64_P057995	2.14192	1.0989	2.14192	up	NM_133614	chr6:77124565-77124506	Slc25a21	Rattus norvegicus solute carrier family 25 (mitochondrial oxodicarboxylate carrier), member 21 (Slc25a21), nuclear gene encoding mitochondrial protein, mRNA [NM_133614]	GO:0005739|GO:0016020|GO:0005488|GO:0005743|GO:0015139|GO:0016021|GO:0055085	NM_133614	Rn.205044	171151	328.49	177.816	8.40072	7.30181
A_64_P077878	2.22106	1.15125	2.22106	up	NM_053887	chr2:43062312-43062253	Map3k1	Rattus norvegicus mitogen activated protein kinase kinase kinase 1 (Map3k1), mRNA [NM_053887]	GO:0005515|GO:0004842|GO:0007249|GO:0051259|GO:0042802|GO:0005829|GO:0004706|GO:0000186|GO:0005737|GO:0046777|GO:0008637|GO:0042787|GO:0030838|GO:0018105|GO:0000166|GO:0043406|GO:0000165|GO:0032232|GO:0043010|GO:0007179|GO:0043507|GO:0005856|GO:0008432|GO:0004709|GO:0051019|GO:0030334|GO:0000209|GO:0043065|GO:0000287|GO:0046625|GO:0019901|GO:0031434|GO:0005624|GO:0010552|GO:0006970|GO:0007256|GO:…	NM_053887	Rn.11081	116667	93.0192	54.5899	6.688	5.53675
A_64_P397603	4.08136	2.02905	4.08136	up	AA899118	chr4:79699360-79699301		UI-R-E0-cx-a-05-0-UI.s1 UI-R-E0 Rattus norvegicus cDNA clone UI-R-E0-cx-a-05-0-UI 3' similar to gi [AA899118]			Rn.199148		992.101	266.646	9.93302	7.90397
A_44_P208004	2.05455	1.03883	2.05455	up	NM_019141	chr1:217638722-217638327	Tle4	Rattus norvegicus transducin-like enhancer of split 4 (E(sp1) homolog, Drosophila) (Tle4), mRNA [NM_019141]	GO:0005515|GO:0003714|GO:0003705|GO:0003682|GO:0016481|GO:0005634|GO:0000122|GO:0016055|GO:0045449	NM_019141	Rn.162515	25565	68.7583	44.8413	6.28496	5.24614
A_64_P080603	2.98356	1.57703	2.98356	up		chr6:069970234-069970175							1037.17	377.063	9.99771	8.42067
A_64_P036890	2.13677	1.09543	2.13677	up	NM_021688	chr19:56255238-56255297	Kcnk1	Rattus norvegicus potassium channel, subfamily K, member 1 (Kcnk1), mRNA [NM_021688]	GO:0016324|GO:0005737|GO:0005244|GO:0016020|GO:0005267|GO:0031526|GO:0016021|GO:0035094|GO:0006811|GO:0005768	NM_021688	Rn.15693	59324	89.1376	54.6444	6.63417	5.53874
A_64_P142837	2.5128	1.3293	2.5128	up	XM_001064529	chr12:21047207-21047266		PREDICTED: Rattus norvegicus similar to Emu2 (LOC685612), mRNA [XM_001064529]		XM_001064529	Rn.223465		56.8271	31.8036	6.03891	4.70961
A_64_P055984	3.13979	1.65067	3.13979	up	NM_130826	chr6_random:452613-452672	Hadha	Rattus norvegicus hydroxyacyl-Coenzyme A dehydrogenase/3-ketoacyl-Coenzyme A thiolase/enoyl-Coenzyme A hydratase (trifunctional protein), alpha subunit (Hadha), nuclear gene encoding mitochondrial protein, mRNA [NM_130826]	GO:0042645|GO:0006629|GO:0006635|GO:0042493|GO:0005743|GO:0003857|GO:0016829|GO:0005739|GO:0051287|GO:0016508|GO:0016509|GO:0005488|GO:0005759|GO:0016507|GO:0006631|GO:0016491|GO:0003988|GO:0004300|GO:0000062|GO:0055114	NM_130826	Rn.3340	170670	945.808	328.353	9.86178	8.21111
A_64_P060628	2.01253	1.00901	2.01253	up	XM_001071630	chr4:164136153-164136094		PREDICTED: Rattus norvegicus similar to Protein arginine N-methyltransferase 4 (Heterogeneous nuclear ribonucleoprotein methyltransferase-like protein 4), transcript variant 7 (LOC688502), mRNA [XM_001071630]			Rn.152082		72.4309	48.111	6.35474	5.34573
A_64_P008637	3.717	1.89414	3.717	up		chr18:085450991-085451050							314.632	100.341	8.34022	6.44608
A_64_P018982	2.2789	1.18834	2.2789	up	NM_001108021	chrX:81679757-81679816	Klhl15	Rattus norvegicus kelch-like 15 (Drosophila) (Klhl15), mRNA [NM_001108021]	GO:0005515	NM_001108021	Rn.100658	314111	77.6127	45.335	6.45056	5.26222
A_44_P138790	2.57664	1.36549	2.57664	up	NM_031147	chr7:11047675-11047616	Cirbp	Rattus norvegicus cold inducible RNA binding protein (Cirbp), mRNA [NM_031147]	GO:0005515|GO:0010494|GO:0003723|GO:0009409|GO:0005634|GO:0045727|GO:0030371|GO:0005737|GO:0034063|GO:0000166|GO:0070181|GO:0005654|GO:0048255|GO:0003730|GO:0009411	NM_031147	Rn.28931	81825	140.87	68.5509	7.24366	5.87817
A_43_P17861	2.13299	1.09288	2.13299	up	NM_001106847	chr8:101383838-101390903	Tfdp2	Rattus norvegicus transcription factor Dp-2 (E2F dimerization partner 2) (Tfdp2), mRNA [NM_001106847]	GO:0007507|GO:0003674|GO:0006355|GO:0003700|GO:0019904|GO:0005575|GO:0008134	NM_001106847	Rn.105731	300947	796.163	407.238	9.6297	8.53682
A_64_P056124	2.58592	1.37068	2.58592	up	XR_007312	chr18:70985997-70986056		PREDICTED: Rattus norvegicus similar to Glyceraldehyde-3-phosphate dehydrogenase (GAPDH) (LOC307263), mRNA [XR_007312]			Rn.196536		997.394	417.267	9.9401	8.56942
A_64_P057735	2.20165	1.13859	2.20165	up		chr2:013820767-013820826							122673	50011.1	16.7927	15.6542
A_44_P237994	2.62808	1.39401	2.62808	up	NM_053502	chr20:9459359-9459418	Abcg1	Rattus norvegicus ATP-binding cassette, sub-family G (WHITE), member 1 (Abcg1), mRNA [NM_053502]	GO:0019534|GO:0005886|GO:0017127|GO:0033993|GO:0030301|GO:0042803|GO:0000166|GO:0006810|GO:0016887|GO:0008203|GO:0042632|GO:0042987|GO:0033344|GO:0010033|GO:0005794|GO:0046982|GO:0005548|GO:0005524|GO:0033700|GO:0043531|GO:0016020|GO:0034041|GO:0055091|GO:0016021|GO:0034436|GO:0034437|GO:0009897|GO:0032367	NM_053502	Rn.8398	85264	1962.68	777.467	10.9064	9.51244
A_64_P158939	2.36752	1.24338	2.36752	up	NM_001137564	chr19:11268227-11268168	Mt2A	Rattus norvegicus metallothionein 2A (Mt2A), mRNA [NM_001137564]	GO:0005515|GO:0046872	NM_001137564	Rn.115549	689415	5338.26	2272.53	12.333	11.0896
A_64_P091765	2.07434	1.05265	2.07434	up	NM_017086	chr15:50479417-50479476	Egr3	Rattus norvegicus early growth response 3 (Egr3), mRNA [NM_017086]	GO:0005622|GO:0007422|GO:0008270|GO:0005634|GO:0007274|GO:0003676|GO:0003677|GO:0046872|GO:0045449	NM_017086	Rn.44371	25148	267.778	152.252	8.11887	7.06621
A_43_P11865	2.15403	1.10704	2.15403	up	NM_017220	chr8:53881241-53881182	Pts	Rattus norvegicus 6-pyruvoyl-tetrahydropterin synthase (Pts), mRNA [NM_017220]	GO:0005739|GO:0005515|GO:0005737|GO:0003874|GO:0006729|GO:0005575|GO:0046872|GO:0042803|GO:0016829|GO:0042802	NM_017220	Rn.87164	29498	281.176	153.627	8.1904	7.08336
A_64_P149371	3.67719	1.8786	3.67719	up									96.4469	34.8684	6.73999	4.86139
A_64_P105202	2.1935	1.13323	2.1935	up	NM_001105911	chr12:12241318-12241259	Slc29a4	Rattus norvegicus solute carrier family 29 (nucleoside transporters), member 4 (Slc29a4), mRNA [NM_001105911]	GO:0016020|GO:0005337|GO:0006810	NM_001105911	Rn.18610	288499	130.986	75.0956	7.14613	6.01289
A_64_P033591	4.42833	2.14676	4.42833	up	XM_002724847	chr13:33700439-33700380	LOC100365120	PREDICTED: Rattus norvegicus hypothetical protein LOC100365120 (LOC100365120), mRNA [XM_002724847]		XM_002724847		100365120	432.721	113.533	8.78054	6.63378
A_44_P149293	2.36361	1.24099	2.36361	up	NM_001100637	chr2:35119050-35119109	Trim23	Rattus norvegicus tripartite motif-containing 23 (Trim23), mRNA [NM_001100637]	GO:0005515|GO:0004842|GO:0016567|GO:0005794|GO:0007264|GO:0003924|GO:0005634|GO:0005525|GO:0005765|GO:0046872|GO:0005622|GO:0006471|GO:0005737|GO:0016020|GO:0000139|GO:0000166|GO:0008270|GO:0019003	NM_001100637	Rn.6763	81002	114.02	61.6334	6.96042	5.71942
A_44_P101211	2.05232	1.03726	2.05232	up	NM_021846	chr2_random:2891520-2891461	Mcl1	Rattus norvegicus myeloid cell leukemia sequence 1 (Mcl1), mRNA [NM_021846]	GO:0005515|GO:0051400|GO:0043066|GO:0046982|GO:0006915|GO:0005634|GO:0007275|GO:0005575|GO:0030154|GO:0005739|GO:0005737|GO:0016020|GO:0046983|GO:0005654|GO:0016021|GO:0034097	NM_021846	Rn.161889	60430	1838.3	936.189	10.8125	9.77524
A_64_P147659	2.39962	1.2628	2.39962	up	NM_001105818	chr10:66608961-66609020	Tp53i13	Rattus norvegicus tumor protein p53 inducible protein 13 (Tp53i13), mRNA [NM_001105818]	GO:0005737|GO:0005886|GO:0016021	NM_001105818	Rn.17771	287550	195.401	98.7828	7.68704	6.42424
A_44_P248705	3.69283	1.88473	3.69283	up	NM_001107114	chr11:15904915-15905959	Usp25	Rattus norvegicus ubiquitin specific peptidase 25 (Usp25), mRNA [NM_001107114]	GO:0006511|GO:0008233|GO:0008234|GO:0004221	NM_001107114	Rn.23509	304150	432.313	134.811	8.77866	6.89393
A_64_P017718	2.4884	1.31522	2.4884	up	XR_005469	chr1:187084606-187084665		RGD1311624 protein Fragment [Source:UniProtKB/TrEMBL;Acc:Q4G026] [ENSRNOT00000054990]		XR_005469	Rn.112692		233.961	112.105	7.92841	6.61319
A_64_P079220	2.22001	1.15057	2.22001	up	XM_002726370	chr4:88376564-88376505		PREDICTED: Rattus norvegicus similar to mKIAA2027 protein (RGD1565690), mRNA [XM_002726370]		XM_002726370	Rn.162755		231.371	123.841	7.91447	6.7639
A_64_P066423	3.0156	1.59245	3.0156	up	NM_080903	chr5:153069319-153069378	Trim63	Rattus norvegicus tripartite motif-containing 63 (Trim63), mRNA [NM_080903]	GO:0005622|GO:0005515|GO:0005737|GO:0004842|GO:0006936|GO:0043292|GO:0016874|GO:0008270|GO:0005634|GO:0046872|GO:0031432	NM_080903	Rn.40636	140939	651.896	240.099	9.34427	7.75182
A_64_P054225	2.46426	1.30116	2.46426	up		chr7:013170036-013170095							347.287	162.726	8.47576	7.1746
A_64_P041318	2.06509	1.04621	2.06509	up	XM_001076577	chr10:110097134-110097193		Aspscr1 protein [Source:UniProtKB/TrEMBL;Acc:B1WC71] [ENSRNOT00000054944]		XM_001076577	Rn.216712		181.77	107.334	7.59245	6.54625
A_64_P024060	3.26768	1.70827	3.26768	up	FQ232826	chr12:33797364-33797305		Rattus norvegicus TL0AEA64YE20 mRNA sequence. [FQ232826]			Rn.101864		878.538	296.339	9.7662	8.05794
A_44_P351211	2.49963	1.32172	2.49963	up	NM_017180	chr7:50541837-50541896	Phlda1	Rattus norvegicus pleckstrin homology-like domain, family A, member 1 (Phlda1), mRNA [NM_017180]	GO:0005515|GO:0005737|GO:0016020|GO:0045210|GO:0005730|GO:0006915|GO:0005634|GO:0031410|GO:0006917|GO:0030659	NM_017180	Rn.40778	29380	1095.67	469.199	10.0722	8.75046
A_64_P071615	2.47981	1.31023	2.47981	up	XM_001075200	chr2:219334992-219335051	RGD1560826	PREDICTED: Rattus norvegicus similar to glyceraldehyde-3-phosphate dehydrogenase (RGD1560826), mRNA [XM_001075200]	GO:0051287|GO:0006006|GO:0004365|GO:0055114	XM_001075200		295423	117.744	60.6755	7.00267	5.69244
A_44_P378742	2.09965	1.07015	2.09965	up	NM_001126291	chr3:128922890-128922831	Flrt3	Rattus norvegicus fibronectin leucine rich transmembrane protein 3 (Flrt3), mRNA [NM_001126291]	GO:0005515|GO:0016020|GO:0016021|GO:0007155	NM_001126291	Rn.220263	366205	97.0417	60.064	6.74765	5.6775
A_64_P061037	2.1414	1.09855	2.1414	up	XM_002727538	chrX:41733374-41733433	LOC685244	PREDICTED: Rattus norvegicus similar to IQ motif and Sec7 domain 2, transcript variant 2 (LOC685244), mRNA [XM_002727538]	GO:0005622|GO:0005086|GO:0032012	XM_002727538	Rn.204879	685244	175.981	100.749	7.54984	6.45129
A_44_P138167	3.85165	1.94548	3.85165	up	XM_001056250	chr13:85962095-85962037		PREDICTED: Rattus norvegicus UDP-N-acteylglucosamine pyrophosphorylase 1-like 2 (Uap1l2), mRNA [XM_001056250]		XM_001056250			270.663	84.4792	8.13353	6.18805
A_64_P120724	2.59554	1.37603	2.59554	up	NM_001000299	chr3:69171668-69171727	Olr469	Rattus norvegicus olfactory receptor 469 (Olr469), mRNA [NM_001000299]	GO:0050911|GO:0004984|GO:0007186|GO:0004872|GO:0016021	NM_001000299	Rn.142967	295739	87.8856	44.7074	6.6168	5.24077
A_64_P012477	2.58182	1.36839	2.58182	up	NM_001014221	chrUn:37088931-37088990	LOC363337	Rattus norvegicus similar to RIKEN cDNA 1700081O22 (LOC363337), mRNA [NM_001014221]		NM_001014221	Rn.198445	363337	221.774	103.46	7.8561	6.48771
A_44_P145970	2.90672	1.53939	2.90672	up	NM_001108210	chr9:35017261-35017320	Hs6st1	Rattus norvegicus heparan sulfate 6-O-sulfotransferase 1 (Hs6st1), mRNA [NM_001108210]	GO:0016051|GO:0008146|GO:0016021	NM_001108210	Rn.163751	316325	237.563	97.6678	7.94933	6.40994
A_64_P107589	2.68286	1.42377	2.68286	up	XR_006095	chr2:240486369-240486428	LOC685067	PREDICTED: Rattus norvegicus similar to guanylate binding protein family, member 6 (LOC685067), miscRNA [XR_006095]		XR_006095	Rn.198178	685067	186.115	84.9921	7.62071	6.19694
A_64_P053336	2.59378	1.37506	2.59378	up	XM_002726560	chr5:120082491-120082432	LOC100366132	PREDICTED: Rattus norvegicus Glyceraldehyde-3-phosphate dehydrogenase-like (LOC100366132), mRNA [XM_002726560]	GO:0005488|GO:0008152|GO:0003824	XM_002726560		100366132	10782.6	4121.33	13.3317	11.9566
A_64_P028588	2.15499	1.10768	2.15499	up	NM_001037186	chr4:21556212-21556271	Slc25a40	Rattus norvegicus solute carrier family 25, member 40 (Slc25a40), nuclear gene encoding mitochondrial protein, mRNA [NM_001037186]	GO:0005739|GO:0016020|GO:0005488|GO:0005743|GO:0016021|GO:0055085	NM_001037186	Rn.204764	296813	234.31	128.936	7.93103	6.82335
A_44_P388745	2.08525	1.06022	2.08525	up	NM_001001088	chr9:91696432-91696373	Olr1343	Rattus norvegicus olfactory receptor 1343 (Olr1343), mRNA [NM_001001088]	GO:0050911|GO:0004984|GO:0007186|GO:0004872|GO:0016021	NM_001001088	Rn.143635	405982	115.587	70.33	6.9765	5.91628
A_44_P850422	2.53993	1.34479	2.53993	up	NM_031086	chrUn:8299202-8299261	Pros1	Rattus norvegicus protein S (alpha) (Pros1), mRNA [NM_031086]	GO:0043234|GO:0050819|GO:0050766|GO:0032496|GO:0032403|GO:0005615	NM_031086	Rn.2888	81750	102.806	52.6418	6.82505	5.48026
A_64_P040298	3.25456	1.70246	3.25456	up		chr1:045205836-045205895							293.658	107.361	8.24954	6.54708
A_64_P126355	2.12787	1.08941	2.12787	up	NM_138518	chr19:50376958-50377017	Crispld2	Rattus norvegicus cysteine-rich secretory protein LCCL domain containing 2 (Crispld2), mRNA [NM_138518]	GO:0030324|GO:0005576	NM_138518	Rn.4346	171547	7249.79	3451.81	12.7852	11.6957
A_64_P013486	2.0835	1.05901	2.0835	up	NM_001108145	chr8:54130137-54130196	Fdxacb1	Rattus norvegicus ferredoxin-fold anticodon binding domain containing 1 (Fdxacb1), mRNA [NM_001108145]	GO:0005737|GO:0000287|GO:0000049|GO:0006432|GO:0004826|GO:0043039|GO:0005524|GO:0008033	NM_001108145	Rn.67727	315646	173.871	102.14	7.52968	6.47067
A_64_P085641	2.34089	1.22706	2.34089	up	NM_012744	chr1:207212309-207212368	Pc	Rattus norvegicus pyruvate carboxylase (Pc), nuclear gene encoding mitochondrial protein, mRNA [NM_012744]	GO:0031406|GO:0008610|GO:0016874|GO:0005743|GO:0006094|GO:0006107|GO:0005625|GO:0005524|GO:0046872|GO:0005739|GO:0005737|GO:0000166|GO:0006090|GO:0005759|GO:0008152|GO:0009374|GO:0004736	NM_012744	Rn.11094	25104	1259.71	570.567	10.2777	9.05068
A_64_P037259	2.37096	1.24547	2.37096	up	XM_001062620	chr9:45164699-45164758	Ankar	PREDICTED: Rattus norvegicus ankyrin and armadillo repeat containing (Ankar), mRNA [XM_001062620]	GO:0005488	XM_001062620		501138	142.451	75.2484	7.26116	6.01569
A_42_P738438	2.31796	1.21286	2.31796	up	NM_001105862	chr11:85740898-85740839	Hic2	Rattus norvegicus hypermethylated in cancer 2 (Hic2), mRNA [NM_001105862]	GO:0005622|GO:0005515|GO:0008150|GO:0003674|GO:0008270|GO:0005634|GO:0005575|GO:0008022|GO:0003676|GO:0046872	NM_001105862	Rn.219216	287940	189.437	99.0594	7.64252	6.42967
A_44_P522682	2.71412	1.44049	2.71412	up	NM_024152	chr6:91337774-91337833	Arf6	Rattus norvegicus ADP-ribosylation factor 6 (Arf6), mRNA [NM_024152]	GO:0005515|GO:0035020|GO:0030036|GO:0005794|GO:0005886|GO:0007264|GO:0006915|GO:0031996|GO:0015031|GO:0005525|GO:0001726|GO:0031529|GO:0016358|GO:0001889|GO:0005622|GO:0005737|GO:0030838|GO:0000166|GO:0030866|GO:0055037|GO:0016192|GO:0005938|GO:0010008|GO:0005769	NM_024152	Rn.6993	79121	316.564	136.428	8.34995	6.90947
A_44_P575424	2.19171	1.13206	2.19171	up	NM_001017466	chr2:93336744-93334005	Chmp4c	Rattus norvegicus chromatin modifying protein 4C (Chmp4c), mRNA [NM_001017466]	GO:0005515|GO:0005737|GO:0016020|GO:0031902|GO:0015031|GO:0005829|GO:0005768	NM_001017466	Rn.162567	361916	195.962	108.342	7.69148	6.55943
A_64_P125312	2.18583	1.12818	2.18583	up	NM_001013167	chr5:151930751-151930692	Wasf2	Rattus norvegicus WAS protein family, member 2 (Wasf2), mRNA [NM_001013167]	GO:0005622|GO:0030027	NM_001013167	Rn.162111	313024	173.392	96.9593	7.52455	6.39637
A_64_P126772	2.85474	1.51336	2.85474	up	XM_340760	chr10:13013293-13013234	Flywch1	PREDICTED: Rattus norvegicus FLYWCH-type zinc finger 1 (Flywch1), mRNA [XM_340760]		XM_340760		360488	164.156	71.4189	7.45023	5.93687
A_64_P043619	3.28126	1.71425	3.28126	up	NM_138854	chrX:26244480-26244421	Slc38a5	Rattus norvegicus solute carrier family 38, member 5 (Slc38a5), mRNA [NM_138854]	GO:0015804|GO:0015816|GO:0015171|GO:0005886|GO:0015175|GO:0006865|GO:0015187|GO:0016021	NM_138854	Rn.81033	192208	142.587	54.9373	7.26252	5.54827
A_64_P087238	2.64717	1.40445	2.64717	up	NM_001113793	chr3:76098962-76099021	Harbi1	Rattus norvegicus harbinger transposase derived 1 (Harbi1), mRNA [NM_001113793]	GO:0005737|GO:0004518|GO:0016787|GO:0005634|GO:0046872	NM_001113793	Rn.198635	690164	807.296	336.841	9.65127	8.24682
A_44_P125659	2.17276	1.11953	2.17276	up	NM_153308	chr7:114279076-114279255	Grina	Rattus norvegicus glutamate receptor, ionotropic, N-methyl D-aspartate-associated protein 1 (glutamate binding) (Grina), mRNA [NM_153308]	GO:0005261|GO:0016020|GO:0016021	NM_153308	Rn.5898	266668	772.385	389.765	9.58648	8.46695
A_64_P076595	2.74117	1.45479	2.74117	up	XM_001080541	chr3:99049880-99049821	LOC687912	PREDICTED: Rattus norvegicus similar to high mobility group protein 17 (LOC687912), mRNA [XM_001080541]		XM_001080541		687912	265.021	115.216	8.10805	6.65326
A_44_P930534	2.33478	1.22329	2.33478	up	NM_001127504	chr1:101798292-101798351	Gas2	Rattus norvegicus growth arrest-specific 2 (Gas2), mRNA [NM_001127504]	GO:0007050	NM_001127504	Rn.19800	499156	89.9457	50.8357	6.64847	5.42518
A_64_P054261	2.32762	1.21885	2.32762	up	XM_001074743	chr3:18860936-18860877		PREDICTED: Rattus norvegicus similar to Protein C9orf126 homolog (LOC690538), mRNA [XM_001074743]		XM_001074743			237.44	121.396	7.94886	6.73001
A_64_P389571	3.87024	1.95242	3.87024	up	NM_001106396	chr20:45876719-45876778	Sesn1	Rattus norvegicus sestrin 1 (Sesn1), mRNA [NM_001106396]	GO:0007050|GO:0005634	NM_001106396	Rn.22395	294518	1997.66	546.462	10.9347	8.98225
A_64_P164232	2.48422	1.31279	2.48422	up	NM_001107756	chr3:89016208-89016149	RGD1306717	Rattus norvegicus similar to hypothetical protein MGC25461 (RGD1306717), mRNA [NM_001107756]	GO:0008080|GO:0008152	NM_001107756	Rn.40316	311257	95.6202	50.4913	6.72848	5.41569
A_64_P152818	2.50597	1.32537	2.50597	up	NM_001105801	chr10:57551115-57551056	Camta2	Rattus norvegicus calmodulin binding transcription activator 2 (Camta2), mRNA [NM_001105801]	GO:0005515|GO:0005516|GO:0042826|GO:0006357|GO:0045944|GO:0003682|GO:0030528|GO:0014898|GO:0005634|GO:0008134	NM_001105801	Rn.13745	287462	129.934	65.5953	7.13561	5.81024
A_44_P761492	2.01468	1.01055	2.01468	up	NM_001143895		Perld1	Rattus norvegicus per1-like domain containing 1 (Perld1), mRNA [NM_001143895]		NM_001143895	Rn.217141	688174	224.315	131.958	7.87053	6.85998
A_64_P008268	2.39535	1.26024	2.39535	up	NM_001108238	chr9:104746535-104746476	Ankrd12	Rattus norvegicus ankyrin repeat domain 12 (Ankrd12), mRNA [NM_001108238]	GO:0008150|GO:0003674|GO:0005575	NM_001108238	Rn.94994	316775	150.509	78.2432	7.33475	6.07451
A_64_P052555	16.4012	4.03573	16.4012	up	XM_001062242	chr14:11545380-11545439	LOC685087	PREDICTED: Rattus norvegicus hypothetical protein LOC685087 (LOC685087), mRNA [XM_001062242]			Rn.210911	685087	5508.99	357.386	12.3779	8.34214
A_64_P161399	2.52222	1.33469	2.52222	up	NM_053687	chr10:71299503-71299562	Slfn3	Rattus norvegicus schlafen 3 (Slfn3), mRNA [NM_053687]	GO:0005524	NM_053687	Rn.80831	114247	107.632	54.8527	6.87998	5.54529
A_64_P031407	2.0651	1.04621	2.0651	up	XM_001066991	chr9:54028721-54028780	Mars2	PREDICTED: Rattus norvegicus methionyl-tRNA synthetase 2, mitochondrial (Mars2), mRNA [XM_001066991]	GO:0005737|GO:0000166|GO:0006431|GO:0005759|GO:0004825|GO:0005524	XM_001066991		316403	115.038	70.7442	6.97044	5.92423
A_64_P135745	2.30366	1.20393	2.30366	up		chr4:063585888-063585947							367.759	184.441	8.56356	7.35964
A_44_P156450	2.49274	1.31773	2.49274	up	NM_033096	chr6:8349420-8349479	Ppm1b	Rattus norvegicus protein phosphatase 1B, magnesium dependent, beta isoform (Ppm1b), mRNA [NM_033096]	GO:0005515|GO:0008287|GO:0030145|GO:0006470|GO:0000287|GO:0016787|GO:0004722	NM_033096	Rn.4143	24667	407.81	187.221	8.69799	7.38026
A_44_P114919	2.13657	1.0953	2.13657	up	XM_221419	chr11:69277178-69277237	RGD1559590	Rattus norvegicus similar to glyceraldehyde-3-phosphate dehydrogenase (phosphorylating) (EC 1.2.1.12) - mouse (LOC303889), mRNA [XM_221419]				303889	12075.8	5415.87	13.4762	12.3809
A_44_P701356	2.24529	1.1669	2.24529	up	NM_001108429	chr18:35534020-35534079	Rbm27	Rattus norvegicus RNA binding motif protein 27 (Rbm27), mRNA [NM_001108429]	GO:0000166|GO:0003676	NM_001108429	Rn.218050	361317	77.2865	45.89	6.44549	5.27859
A_44_P433851	4.65033	2.21733	4.65033	up	NM_001106392	chr20:41021716-41021775	Hs3st5	Rattus norvegicus heparan sulfate (glucosamine) 3-O-sulfotransferase 5 (Hs3st5), mRNA [NM_001106392]	GO:0005515|GO:0050819|GO:0046596|GO:0008146|GO:0006477|GO:0008467|GO:0016740|GO:0015015	NM_001106392	Rn.117403	294449	566.366	139.104	9.15319	6.93586
A_44_P444257	2.23334	1.1592	2.23334	up	NM_001009719		Cdkn2d	Rattus norvegicus similar to cyclin-dependent kinase inhibitor 2D (Cdkn2d), mRNA [NM_001009719]	GO:0016301	NM_001009719	Rn.185816	494444	766.713	376.25	9.57518	8.41598
A_44_P808769	2.88117	1.52665	2.88117	up	NM_022198	chrX:44419086-44419145	Clcn4-2	Rattus norvegicus chloride channel 4-2 (Clcn4-2), mRNA [NM_022198]	GO:0006821|GO:0016020|GO:0005247|GO:0016021|GO:0055085|GO:0005254|GO:0005216	NM_022198	Rn.44406	60586	456.03	180.011	8.84802	7.32136
A_44_P318448	2.34409	1.22903	2.34409	up	XM_341803	chr1:80640671-80640730	Megf8	PREDICTED: Rattus norvegicus multiple EGF-like-domains 8 (Megf8), mRNA [XM_341803]	GO:0016020|GO:0005509|GO:0016021	XM_341803	Rn.21378	114029	110.627	60.369	6.91408	5.68505
A_44_P494632	3.27822	1.71291	3.27822	up	XM_001061768	chr4:56340612-56340671	Flnc	PREDICTED: Rattus norvegicus filamin C, gamma, transcript variant 2 (Flnc), mRNA [XM_001061768]	GO:0005515|GO:0005737|GO:0005886|GO:0003779|GO:0005829	XM_001061768		362332	1934.35	618.409	10.8862	9.1733
A_64_P133508	2.77323	1.47157	2.77323	up		chr1:247537073-247537014							84.6482	40.6821	6.57078	5.09922
A_44_P370319	2.24485	1.16662	2.24485	up	XM_219295	chr1:181632614-181632674		Rattus norvegicus similar to glyceraldehyde-3-phosphate dehydrogenase (LOC293458), mRNA [XM_219295]					11103.7	4839.23	13.3739	12.2072
A_64_P108834	2.00376	1.00271	2.00376	up		chr9:043888366-043888425							223.3	132.186	7.86615	6.86343
A_64_P081738	2.30724	1.20617	2.30724	up		chrUn:030507195-030507136							540.911	261.562	9.08393	7.87776
A_64_P158883	2.02662	1.01907	2.02662	up	NM_001100749	chr4:120802053-120801994	Mxd1	Rattus norvegicus max dimerization protein 1 (Mxd1), mRNA [NM_001100749]	GO:0005515	NM_001100749	Rn.19241	362391	404.644	227.42	8.68892	7.66985
A_44_P342416	5.04705	2.33544	5.04705	up	XM_344565	chr17:010687325-010687384		Rattus norvegicus similar to ribosomal protein S27a (LOC364669), mRNA [XM_344565]					220.758	53.8548	7.85087	5.51543
A_64_P123105	6.4557	2.69057	6.4557	up		chr1:063105135-063105076							264.739	50.5261	8.10697	5.41639
A_64_P021440	3.02062	1.59484	3.02062	up	NM_198049	chr14:7291977-7292036	Slc10a6	Rattus norvegicus solute carrier family 10 (sodium/bile acid cotransporter family), member 6 (Slc10a6), mRNA [NM_198049]	GO:0016020|GO:0005886|GO:0008508|GO:0043250|GO:0043251|GO:0016021|GO:0006814|GO:0015293|GO:0006811	NM_198049	Rn.214951	289459	316.336	123.06	8.3485	6.75366
A_43_P12212	3.06188	1.61442	3.06188	up	NM_022383	chr5:142176402-142175531	Cap1	Rattus norvegicus CAP, adenylate cyclase-associated protein 1 (yeast) (Cap1), mRNA [NM_022383]	GO:0008150|GO:0003674|GO:0000902|GO:0005737|GO:0030036|GO:0005886|GO:0005488|GO:0001667|GO:0003779|GO:0030864|GO:0005575|GO:0006898	NM_022383	Rn.112585	64185	324.837	124.388	8.38513	6.77072
A_64_P093000	2.81299	1.49211	2.81299	up	XM_001066273	chr1:267365221-267365280	Nanos1	PREDICTED: Rattus norvegicus nanos homolog 1 (Drosophila) (Nanos1), mRNA [XM_001066273]	GO:0005737|GO:0003723|GO:0008270	XM_001066273		365494	271.947	114.713	8.13893	6.64683
A_44_P437848	2.69823	1.43201	2.69823	up	XM_001068090	chrX:40823788-40823847	FAM120C	PREDICTED: Rattus norvegicus family with sequence similarity 120C (FAM120C), mRNA [XM_001068090]		XM_001068090	Rn.199241	317423	776.02	317.633	9.59471	8.1627
A_42_P737148	2.64941	1.40567	2.64941	up	NM_001033679	chr12:16131001-16131060	Prkar1b	Rattus norvegicus protein kinase, cAMP dependent regulatory, type I, beta (Prkar1b), mRNA [NM_001033679]	GO:0045859|GO:0034236|GO:0005952|GO:0008603|GO:0005625|GO:0005626|GO:0005829|GO:0007165|GO:0005737|GO:0009755|GO:0030552|GO:0000166|GO:0001932|GO:0034199	NM_001033679	Rn.145151	25521	1240.6	500.443	10.2578	8.85209
A_44_P160943	2.03238	1.02317	2.03238	up	NM_199104	chr1:248663596-248663537	Zfyve27	Rattus norvegicus zinc finger, FYVE domain containing 27 (Zfyve27), mRNA [NM_199104]	GO:0008270|GO:0046872	NM_199104	Rn.99939	309376	239.645	139.14	7.9595	6.93633
A_44_P959220	2.71872	1.44293	2.71872	up	NM_001109103	chr15:43236692-43236633	RGD1565212	Rattus norvegicus similar to 4930578I06Rik protein (RGD1565212), mRNA [NM_001109103]		NM_001109103	Rn.154857	498534	162.022	73.8929	7.43222	5.98929
A_44_P163131	2.12375	1.08661	2.12375	up	NM_001012053	chr17:50877603-50877662	Zkscan3	Rattus norvegicus zinc finger with KRAB and SCAN domains 3 (Zkscan3), mRNA [NM_001012053]	GO:0005622|GO:0005515|GO:0006355|GO:0003700|GO:0003682|GO:0016563|GO:0008270|GO:0005634|GO:0003676|GO:0003677|GO:0046872	NM_001012053	Rn.8231	306977	875.89	445.768	9.76177	8.67516
A_44_P457246	2.01696	1.01218	2.01696	up	NM_001145456	chr20:37354561-37349384	Lims1	Rattus norvegicus LIM and senescent cell antigen-like domains 1 (Lims1), mRNA [NM_001145456]	GO:0005515|GO:0043234|GO:0019904|GO:0008270|GO:0051291|GO:0005925|GO:0046872|GO:0005829	NM_001145456	Rn.100399	499443	266.228	155.294	8.11314	7.10096
A_44_P529375	2.37923	1.25049	2.37923	up	NM_001000078	chr13:89335446-89335387	Olr1579	Rattus norvegicus olfactory receptor 1579 (Olr1579), mRNA [NM_001000078]	GO:0050911|GO:0004984|GO:0007186|GO:0004872|GO:0016021	NM_001000078	Rn.142346	289239	94.2419	51.9182	6.70859	5.4581
A_44_P522847	2.06443	1.04574	2.06443	up	NM_001106368	chr1:246489304-246484857	Pik3ap1	Rattus norvegicus phosphoinositide-3-kinase adaptor protein 1 (Pik3ap1), mRNA [NM_001106368]	GO:0005515|GO:0007165|GO:0005737|GO:0005886|GO:0005634|GO:0005066	NM_001106368	Rn.15411	294048	100.163	62.6152	6.78905	5.7433
A_42_P841193	2.17967	1.12411	2.17967	up	NM_080399	chr3:51880536-51880477	Ddit4l	Rattus norvegicus DNA-damage-inducible transcript 4-like (Ddit4l), mRNA [NM_080399]	GO:0005737|GO:0009968	NM_080399	Rn.19672	140582	3206.56	1522.44	11.6287	10.5046
A_44_P1011953	4.80391	2.26421	4.80391	up	NM_198779	chr3:120301750-120301691	Gpcpd1	Rattus norvegicus glycerophosphocholine phosphodiesterase GDE1 homolog (S. cerevisiae) (Gpcpd1), mRNA [NM_198779]	GO:0006629|GO:0016787|GO:0005975|GO:0030246|GO:0008889|GO:0006071	NM_198779	Rn.11612	362219	16209.5	3329.2	13.9052	11.641
A_64_P115566	3.1506	1.65562	3.1506	up	NM_001107943	chr5:106233740-106233799	Acer2	Rattus norvegicus alkaline ceramidase 2 (Acer2), mRNA [NM_001107943]	GO:0033629|GO:0008284|GO:0005794|GO:0016811|GO:0006672|GO:0090285|GO:0005575|GO:0003674|GO:0008150|GO:0017040|GO:0030173|GO:0000139|GO:0016787|GO:0032526|GO:0016021|GO:0046512|GO:0001953	NM_001107943	Rn.6387	313339	1334.18	454.723	10.3625	8.70691
A_44_P1019480	2.25854	1.17539	2.25854	up	NM_001009689	chr1:208548496-208548437	Cdc42ep2	Rattus norvegicus CDC42 effector protein (Rho GTPase binding) 2 (Cdc42ep2), mRNA [NM_001009689]	GO:0005515|GO:0030036|GO:0005886|GO:0008360|GO:0005100|GO:0012505|GO:0005737|GO:0016020|GO:0030838|GO:0001515|GO:0031274|GO:0017049|GO:0005856	NM_001009689	Rn.17464	309175	2945.25	1351.45	11.4976	10.3222

## Sheet: 1 vs 2_down
# Fold Change cut-off: 2.0 # Condition pairs: 1 vs 2_down # Column A: ProbeName, it represents probe name. # Column B: Fold Change, positive value indicates up-regulation and negative value indicates down-regulation. # Column C: Log Fold Change, log2 value of absolute fold change. Positive value indicates up-regulation and negative value indicates down-regulation. # Column D: Absolute Fold Change…
1 vs 2_down 2.0 fold down regulated Genes
	Fold change and Regulation				Annotations								Raw Intensity		Normalized Intensity
ProbeName	Fold change([1] vs [2])	Log Fold change([1] vs [2])	Absolute Fold change([1] vs [2])	Regulation([1] vs [2])	GenbankAccession	GenomicCoordinates	GeneSymbol	Description	Go	RefSeqAccession	UniGeneID	EntrezGeneID	[1](raw)	[2](raw)	[1](normalized)	[2](normalized)
A_64_P157171	-2.3204	-1.21438	2.3204	down	XM_001063008	chr17:13950684-13950743	LOC685249	PREDICTED: Rattus norvegicus hypothetical protein LOC685249 (LOC685249), mRNA [XM_001063008]		XM_001063008		685249	2019.8	4677.95	10.9502	12.1646
A_64_P097547	-2.17363	-1.12011	2.17363	down	NM_001100528	chr3:86771666-86771725	Rag2	Rattus norvegicus recombination activating gene 2 (Rag2), mRNA [NM_001100528]	GO:0008150|GO:0003674|GO:0005575	NM_001100528	Rn.222437	295953	34.6867	104.577	5.38478	6.50489
A_42_P667696	-2.24114	-1.16423	2.24114	down	XM_236661	chr8:115883041-115883100	Dclk3	PREDICTED: Rattus norvegicus doublecortin-like kinase 3 (Dclk3), mRNA [XM_236661]	GO:0004674|GO:0023034|GO:0006468|GO:0005524	XM_236661	Rn.93158	316023	627.689	1481.65	9.29345	10.4577
A_42_P699201	-2.21361	-1.1464	2.21361	down		chr2:257797177-257797236							40.1652	120.824	5.5751	6.7215
A_42_P468771	-2.59942	-1.37819	2.59942	down	NM_001107362	chr17:72627686-72627745	Wdr37	Rattus norvegicus WD repeat domain 37 (Wdr37), mRNA [NM_001107362]		NM_001107362	Rn.163358	307075	90.1717	290.294	6.65165	8.02984
A_44_P100289	-2.082	-1.05797	2.082	down		chr2:207500328-207500269		P53 PG-III protein Fragment [Source:UniProtKB/TrEMBL;Acc:Q6I9N3] [ENSRNOT00000049514]					59.1613	160.628	6.096	7.15397
A_64_P378865	-2.55799	-1.35501	2.55799	down	NM_001000706	chr7:3632413-3632354	Olr906	Rattus norvegicus olfactory receptor 906 (Olr906), mRNA [NM_001000706]	GO:0050911|GO:0004984|GO:0007186|GO:0016021	NM_001000706	Rn.143394	404951	121.364	371.937	7.04451	8.39953
A_64_P151473	-2.6956	-1.43061	2.6956	down		chr5:017190359-017190300							9108.71	23137.2	13.0964	14.527
A_64_P095695	-2.00566	-1.00407	2.00566	down		chr17:074911909-074911968							84.5832	212.658	6.5698	7.57387
A_42_P797965	-3.20548	-1.68054	3.20548	down	NM_001108497	chr1:167330068-167332736	RGD1306959	Rattus norvegicus similar to C11orf17 protein (RGD1306959), mRNA [NM_001108497]	GO:0005515	NM_001108497	Rn.106344	361624	731.582	2445.31	9.50908	11.1896
A_64_P096257	-2.53627	-1.34271	2.53627	down	NM_001160228	chr10:31282663-31282722	Adam19	Rattus norvegicus a disintegrin and metallopeptidase domain 19 (meltrin beta) (Adam19), mRNA [NM_001160228]	GO:0008150|GO:0003674|GO:0006508|GO:0008270|GO:0005575|GO:0004222	NM_001160228	Rn.113277	303068	2378.71	5942.04	11.1861	12.5288
A_64_P023381	-2.55079	-1.35094	2.55079	down	XM_001073278	chr8:111237296-111237355	RGD1307220	PREDICTED: Rattus norvegicus similar to RIKEN cDNA E330026B02 (RGD1307220), mRNA [XM_001073278]		XM_001073278	Rn.29821	315980	48.7847	164.749	5.84534	7.19629
A_42_P571433	-2.14818	-1.10312	2.14818	down	NM_031059	chr14:78260990-78261049	Msx1	Rattus norvegicus msh homeobox 1 (Msx1), mRNA [NM_031059]	GO:0005515|GO:0016564|GO:0043066|GO:0003700|GO:0008285|GO:0051216|GO:0010463|GO:0005634|GO:0030509|GO:0030326|GO:0000122|GO:0001837|GO:0005575|GO:0001701|GO:0043565|GO:0003674|GO:0051789|GO:0003007|GO:0007517|GO:0045944|GO:0042476|GO:0030901|GO:0030900	NM_031059	Rn.18117	81710	318.025	750.561	8.35557	9.45868
A_44_P317600	-58.4617	-5.86942	58.4617	down	NM_012612	chr5:165074636-165074695	Nppa	Rattus norvegicus natriuretic peptide precursor A (Nppa), mRNA [NM_012612]	GO:0032868|GO:0030308|GO:0048471|GO:0005102|GO:0005576|GO:0005634|GO:0051428|GO:0042629|GO:0042312|GO:0005737|GO:0050880|GO:0005179|GO:0050891|GO:0006182|GO:0008217|GO:0007168|GO:0050878	NM_012612	Rn.2004	24602	227.353	13634.9	7.88785	13.7573
A_64_P082164	-2.19524	-1.13438	2.19524	down	XR_005978	chrUn:56756689-56756748	LOC503361	PREDICTED: Rattus norvegicus similar to nidogen 2 (LOC503361), mRNA [XR_005978]			Rn.214985	503361	109.641	292.085	6.90213	8.0365
A_42_P508984	-3.26598	-1.70751	3.26598	down	NM_001007729	chr14:18812614-18812555	Pf4	Rattus norvegicus platelet factor 4 (Pf4), mRNA [NM_001007729]	GO:0008009|GO:0043066|GO:0032760|GO:0030595|GO:0010744|GO:0019221|GO:0030168|GO:0005576|GO:0045651|GO:0031982|GO:0005615|GO:0010628|GO:0045653|GO:0043234|GO:0003674|GO:0006955|GO:0006461|GO:0006935|GO:0045918|GO:0045347|GO:0016525|GO:0031091|GO:0031093|GO:0008201	NM_001007729	Rn.6800	360918	1335.66	4411.83	10.3637	12.0712
A_64_P143596	-2.03082	-1.02207	2.03082	down	XM_002729620	chr6:47913639-47913580		PE responsive protein c64 Fragment [Source:UniProtKB/TrEMBL;Acc:Q5F4P0] [ENSRNOT00000060139]		XM_002729620	Rn.40541		143.71	346.914	7.27276	8.29483
A_44_P821875	-2.12307	-1.08615	2.12307	down	NM_001009500	chr4:168803389-168803330	Ly49i7	Rattus norvegicus immunoreceptor Ly49i7 (Ly49i7), mRNA [NM_001009500]	GO:0005488|GO:0004872	NM_001009500	Rn.129028	494210	42.8359	122.845	5.66521	6.75137
A_44_P1050200	-2.52191	-1.33451	2.52191	down	NM_001108000	chr5:172805351-172805410	Fam132a	Rattus norvegicus family with sequence similarity 132, member A (Fam132a), mRNA [NM_001108000]		NM_001108000	Rn.16254	313774	665.993	1742.94	9.36976	10.7043
A_64_P078510	-2.0538	-1.0383	2.0538	down	XM_001053102	chr5:107968543-107968484	RGD1561246	PREDICTED: Rattus norvegicus similar to put. precursor MuIFN-alpha 5 (RGD1561246), mRNA [XM_001053102]	GO:0006952|GO:0005576|GO:0009615|GO:0005615|GO:0005125|GO:0005126	XM_001053102		502959	260.145	598.607	8.08165	9.11994
A_42_P535608	-2.32244	-1.21564	2.32244	down	NM_001107160	chr19:25867803-25867744	Asf1b	Rattus norvegicus ASF1 anti-silencing function 1 homolog B (S. cerevisiae) (Asf1b), mRNA [NM_001107160]	GO:0005515|GO:0042393|GO:0006334|GO:0005634|GO:0000785|GO:0006333	NM_001107160	Rn.899	304648	168.777	454.214	7.48975	8.70539
A_64_P031476	-2.30436	-1.20437	2.30436	down	NM_001107172	chr13:44695141-44695200	Slc26a9	Rattus norvegicus solute carrier family 26, member 9 (Slc26a9), mRNA [NM_001107172]	GO:0005215|GO:0016020|GO:0008272|GO:0008271|GO:0016021|GO:0055085	NM_001107172	Rn.218579	304784	321.349	813.646	8.37163	9.57599
A_42_P778587	-2.57575	-1.36499	2.57575	down	NM_001135767	chr10:84557375-84557434	Gngt2	Rattus norvegicus guanine nucleotide binding protein (G protein), gamma transducing activity polypeptide 2 (Gngt2), mRNA [NM_001135767]	GO:0016020|GO:0007186|GO:0005834|GO:0003924|GO:0004871	NM_001135767	Rn.37315	690825	1233.4	3266.95	10.2498	11.6148
A_42_P580844	-2.94399	-1.55777	2.94399	down	NM_019296	chr20:20043755-20043814	Cdc2	Rattus norvegicus cell division cycle 2, G1 to S and G2 to M (Cdc2), mRNA [NM_019296]	GO:0060045|GO:0005515|GO:0007095|GO:0042542|GO:0014070|GO:0070301|GO:0033160|GO:0030261|GO:0045471|GO:0034501|GO:0031100|GO:0005634|GO:0071445|GO:0014075|GO:0048678|GO:0031145|GO:0005829|GO:0005737|GO:0000166|GO:0005876|GO:0000080|GO:0014823|GO:0042493|GO:0030332|GO:0007569|GO:0045740|GO:0051437|GO:0030496|GO:0009636|GO:0010243|GO:0006916|GO:0005524|GO:0008353|GO:0010628|GO:0045931|GO:0035173|GO:…	NM_019296	Rn.6934	54237	182.972	613.203	7.59985	9.15762
A_64_P100594	-2.43068	-1.28136	2.43068	down	NM_001000360	chr3:74101624-74101565	Olr713	Rattus norvegicus olfactory receptor 713 (Olr713), mRNA [NM_001000360]	GO:0050911|GO:0004984|GO:0007186|GO:0004872|GO:0016021	NM_001000360	Rn.142802	295907	82.7965	252.103	6.54129	7.82265
A_44_P543511	-2.03939	-1.02814	2.03939	down	NM_001024749	chr1:138003895-138002901	RGD1305713	Rattus norvegicus similar to RIKEN cDNA 3110040N11 (RGD1305713), mRNA [NM_001024749]		NM_001024749	Rn.138288	293059	1046.28	2195.18	10.012	11.0401
A_42_P695401	-2.05066	-1.03609	2.05066	down	NM_031530	chr10:70257919-70257978	Ccl2	Rattus norvegicus chemokine (C-C motif) ligand 2 (Ccl2), mRNA [NM_031530]	GO:0005515|GO:0009408|GO:0045471|GO:0031100|GO:0019221|GO:0005615|GO:0009617|GO:0006955|GO:0005737|GO:0006954|GO:0006935|GO:0031727|GO:0043025|GO:0032496|GO:0007179|GO:0043200|GO:0008201|GO:0010332|GO:0046677|GO:0048010|GO:0001666|GO:0008009|GO:0014823|GO:0070098|GO:0001664|GO:0042493|GO:0030593|GO:0033552|GO:0006874|GO:0060137|GO:0051384|GO:0006916|GO:0005576|GO:0010574|GO:0002548|GO:0009612|GO:…	NM_031530	Rn.4772	24770	821.221	1749.89	9.67385	10.7099
A_42_P771373	-4.71129	-2.23612	4.71129	down	NM_012614	chr4:78045125-78045184	Npy	Rattus norvegicus neuropeptide Y (Npy), mRNA [NM_012614]	GO:0008343|GO:0007631|GO:0001664|GO:0031841|GO:0032100|GO:0007268|GO:0005576|GO:0045776|GO:0005615|GO:0004983|GO:0050909|GO:0005179|GO:0007218|GO:0008217	NM_012614	Rn.9714	24604	1594.69	7449.46	10.6056	12.8417
A_64_P124621	-2.30608	-1.20544	2.30608	down		chr5:122536138-122536079							42.5224	132.026	5.65574	6.86119
A_44_P1042711	-2.30435	-1.20436	2.30435	down	NM_001108426	chr18:27108170-27108229	Kif20a	Rattus norvegicus kinesin family member 20A (Kif20a), mRNA [NM_001108426]	GO:0005515|GO:0000166|GO:0005874|GO:0005654|GO:0003777|GO:0005524|GO:0007018	NM_001108426	Rn.101107	361308	86.7908	249.084	6.60281	7.80716
A_42_P565621	-2.13611	-1.09498	2.13611	down	NM_001105971	chr13:88482898-88482957	Slamf9	Rattus norvegicus SLAM family member 9 (Slamf9), mRNA [NM_001105971]		NM_001105971	Rn.205911	289235	415.274	963.768	8.72278	9.81776
A_64_P029482	-2.20653	-1.14178	2.20653	down		chr9:089332367-089332308							116.805	311.754	6.99336	8.13514
A_64_P018331	-2.4771	-1.30865	2.4771	down	NM_001107720	chr2:214035385-214035444	Lppr5	Rattus norvegicus lipid phosphate phosphatase-related protein type 5 (Lppr5), mRNA [NM_001107720]	GO:0016020|GO:0003824	NM_001107720	Rn.151385	310812	93.2807	284.491	6.69138	8.00004
A_64_P112342	-2.3811	-1.25163	2.3811	down		chr1:124382207-124382148							76.3265	228.653	6.42631	7.67794
A_64_P130858	-2.43407	-1.28337	2.43407	down	NM_001003705	chr19:9680987-9681046	Slc38a7	Rattus norvegicus solute carrier family 38, member 7 (Slc38a7), mRNA [NM_001003705]	GO:0016020|GO:0006865|GO:0016021|GO:0006814|GO:0006811	NM_001003705	Rn.27294	291840	33.1588	111.222	5.31701	6.60038
A_64_P100442	-2.76302	-1.46625	2.76302	down	XM_001069122	chr3:57321608-57321667		homeobox D8 Gene [Source:MGI (curated);Acc:MGI:96209] [ENSRNOT00000067861]			Rn.13330		199.412	620.59	7.71211	9.17836
A_64_P145982	-2.37064	-1.24527	2.37064	down	NM_001109366	chrX:42211062-42211121	LOC503435	Rattus norvegicus hypothetical LOC503435 (LOC503435), mRNA [NM_001109366]	GO:0016020|GO:0005198|GO:0016021|GO:0005923	NM_001109366	Rn.218620	503435	62.3753	190.027	6.1584	7.40368
A_64_P027229	-2.01706	-1.01225	2.01706	down		chr8:051382878-051382937							1273.99	2627.23	10.2969	11.3092
A_42_P629321	-8.95723	-3.16305	8.95723	down	NM_031590	chr3:154760083-154760142	Wisp2	Rattus norvegicus WNT1 inducible signaling pathway protein 2 (Wisp2), mRNA [NM_031590]	GO:0005737|GO:0008285|GO:0009986|GO:0005886|GO:0005576|GO:0007155|GO:0001558|GO:0005520	NM_031590	Rn.53991	29576	85.1184	911.069	6.57691	9.73997
A_42_P628098	-2.07732	-1.05473	2.07732	down	NM_001107991	chr5:162247557-162247616	Lrrc38	Rattus norvegicus leucine rich repeat containing 38 (Lrrc38), mRNA [NM_001107991]	GO:0005515	NM_001107991	Rn.218649	313681	514.622	1135.01	9.0119	10.0666
A_44_P374638	-2.36943	-1.24454	2.36943	down	NM_024391	chr19:47729687-47729628	Hsd17b2	Rattus norvegicus hydroxysteroid (17-beta) dehydrogenase 2 (Hsd17b2), mRNA [NM_024391]	GO:0006694|GO:0004303|GO:0016020|GO:0005488|GO:0050327|GO:0016491|GO:0032526|GO:0016021|GO:0055114	NM_024391	Rn.10515	79243	127.206	359.669	7.1074	8.35194
A_64_P021878	-2.05147	-1.03666	2.05147	down	NM_001167664	chr10:104835613-104835672	LOC501738	Rattus norvegicus hypothetical LOC501738 (LOC501738), mRNA [NM_001167664]	GO:0004872	NM_001167664	Rn.222423	501738	97.8639	247.707	6.76091	7.79756
A_44_P196146	-2.40152	-1.26395	2.40152	down	NM_031349	chr3:68368367-68368426	Aplnr	Rattus norvegicus apelin receptor (Aplnr), mRNA [NM_031349]	GO:0042277|GO:0007186|GO:0005886|GO:0004930|GO:0005634|GO:0004872|GO:0031410|GO:0016021|GO:0050878	NM_031349	Rn.7965	83518	271.952	719.891	8.13917	9.40312
A_42_P637122	-2.77994	-1.47505	2.77994	down	NM_001108351	chr13:108740107-108740048	Sertad4	Rattus norvegicus SERTA domain containing 4 (Sertad4), mRNA [NM_001108351]	GO:0005515	NM_001108351	Rn.101908	360899	467.644	1388.23	8.88594	10.361
A_42_P512838	-2.45169	-1.29378	2.45169	down	NM_001106884	chr9:8059124-8059065	Trem2	Rattus norvegicus triggering receptor expressed on myeloid cells 2 (Trem2), mRNA [NM_001106884]	GO:0005886|GO:0004872	NM_001106884	Rn.106975	301227	166.196	473.242	7.46806	8.76184
A_42_P819656	-2.20234	-1.13904	2.20234	down	NM_130409	chr13:53252398-53252339	Cfh	Rattus norvegicus complement factor H (Cfh), mRNA [NM_130409]	GO:0005515|GO:0030449|GO:0006956|GO:0005737|GO:0005886|GO:0005634|GO:0005615	NM_130409	Rn.222556	155012	2734.3	5953.52	11.3919	12.531
A_42_P758886	-2.34634	-1.23041	2.34634	down	NM_019258	chr3:137563292-137563351	Cst8	Rattus norvegicus cystatin 8 (cystatin-related epididymal specific) (Cst8), mRNA [NM_019258]	GO:0005737|GO:0004869|GO:0009986|GO:0005576|GO:0030414	NM_019258	Rn.18514	29679	257.155	668.213	8.06053	9.29095
A_44_P491796	-5.18464	-2.37424	5.18464	down	NM_012881	chr14:6422441-6422382	Spp1	Rattus norvegicus secreted phosphoprotein 1 (Spp1), mRNA [NM_012881]	GO:0048471|GO:0010033|GO:0010811|GO:0031988|GO:0050840|GO:0045177|GO:0005576|GO:0033280|GO:0042995|GO:0048545|GO:0005125|GO:0005615|GO:0031214|GO:0001649|GO:0030154|GO:0048685|GO:0005737|GO:0006954|GO:0045780|GO:0007155	NM_012881	Rn.8871	25353	181.087	1054.47	7.58801	9.96225
A_64_P078210	-2.15631	-1.10857	2.15631	down	NM_001044303	chr2:204375762-204375821	Aknad1	Rattus norvegicus AKNA domain containing 1 (Aknad1), mRNA [NM_001044303]		NM_001044303	Rn.153981	691416	73.537	200.123	6.3754	7.48397
A_44_P472855	-2.25758	-1.17478	2.25758	down	NM_001000961	chr8:41310280-41310221	Olr1279	Rattus norvegicus olfactory receptor 1279 (Olr1279), mRNA [NM_001000961]	GO:0050911|GO:0004984|GO:0007186|GO:0016021	NM_001000961	Rn.143503	405313	270.528	678.048	8.1327	9.30748
A_42_P773816	-4.58665	-2.19744	4.58665	down	NM_017079	chr2:179011261-179011202	Cd1d1	Rattus norvegicus CD1d1 molecule (Cd1d1), mRNA [NM_017079]	GO:0005886|GO:0019882|GO:0045087|GO:0042612|GO:0030884|GO:0048006|GO:0016021|GO:0005765|GO:0010008|GO:0005768	NM_017079	Rn.11120	25109	619.897	2943.92	9.27671	11.4741
A_64_P045053	-2.10554	-1.07419	2.10554	down		chr4:058967616-058967557							283.984	663.187	8.20538	9.27957
A_64_P393339	-2.22054	-1.15091	2.22054	down	XM_002725299	chr17:90335717-90335776	LOC100365831	PREDICTED: Rattus norvegicus very low-density lipoprotein receptor-like (LOC100365831), mRNA [XM_002725299]	GO:0016020	XM_002725299	Rn.218104	100365831	50.4952	149.558	5.88807	7.03898
A_44_P248235	-2.14514	-1.10107	2.14514	down	NM_001106048	chr15:51173568-51173627	Dok2	Rattus norvegicus docking protein 2 (Dok2), mRNA [NM_001106048]	GO:0005515|GO:0005158|GO:0007265|GO:0005066|GO:0007169|GO:0005069|GO:0042802	NM_001106048	Rn.126595	290361	56.8742	159.604	6.0405	7.14157
A_44_P1017820	-2.35961	-1.23855	2.35961	down	NM_001005548	chr8:80290488-80290547	Leo1	Rattus norvegicus Leo1, Paf1/RNA polymerase II complex component, homolog (S. cerevisiae) (Leo1), mRNA [NM_001005548]	GO:0005515|GO:0033523|GO:0016593|GO:0005634|GO:0010390|GO:0045449	NM_001005548	Rn.43195	300837	210.806	560.973	7.78896	9.02751
A_64_P392006	-3.62303	-1.8572	3.62303	down		chr1:61541386-61541445							56.0122	260.507	6.01461	7.87181
A_64_P158123	-2.2431	-1.16549	2.2431	down	NM_001100524	chr2:138615604-138615545	Pcdh18	Rattus norvegicus protocadherin 18 (Pcdh18), mRNA [NM_001100524]	GO:0007420	NM_001100524	Rn.61115	295027	358.917	880.73	8.52478	9.69027
A_44_P214936	-2.86602	-1.51905	2.86602	down	NM_203325	chr5:78468284-78468225	Mup5	Rattus norvegicus major urinary protein 5 (Mup5), mRNA [NM_203325]	GO:0004866	NM_203325	Rn.154508	298107	101.711	354.552	6.81032	8.32937
A_42_P469969	-6.25406	-2.64479	6.25406	down	NM_198768	chr2:148704756-148704697	Igsf10	Rattus norvegicus immunoglobulin superfamily, member 10 (Igsf10), mRNA [NM_198768]	GO:0001503|GO:0007275|GO:0005576|GO:0042246|GO:0030154	NM_198768	Rn.205647	310448	361.337	2422.46	8.53559	11.1804
A_43_P16707	-2.2361	-1.16098	2.2361	down	BC079460	chr10:71660293-71660234	Ccl6	C-C motif chemokine 6 Precursor (Small-inducible cytokine A6) [Source:UniProtKB/Swiss-Prot;Acc:Q68FP3] [ENSRNOT00000045867]	GO:0031726|GO:0008009|GO:0006955|GO:0060326|GO:0006915|GO:0005576|GO:0005615		Rn.7857	287910	2159.45	4810.41	11.0389	12.1999
A_43_P19907	-4.83741	-2.27424	4.83741	down	NM_001012125	chr8:62088377-62088318	Loxl1	Rattus norvegicus lysyl oxidase-like 1 (Loxl1), mRNA [NM_001012125]	GO:0031012|GO:0005515|GO:0016641|GO:0005507|GO:0005578|GO:0055114	NM_001012125	Rn.770	315714	192.564	1039.87	7.66717	9.94141
A_44_P367541	-2.7956	-1.48316	2.7956	down	NM_001001061	chr3:73217790-73217731	Olr671	Rattus norvegicus olfactory receptor 671 (Olr671), mRNA [NM_001001061]	GO:0050911|GO:0004984|GO:0007186|GO:0004872|GO:0016021	NM_001001061	Rn.142831	405949	185.752	591.906	7.61708	9.10023
A_44_P350521	-4.141	-2.04998	4.141	down	NM_053304	chr10:83637956-83638015	Col1a1	Rattus norvegicus collagen, type I, alpha 1 (Col1a1), mRNA [NM_053304]	GO:0005515|GO:0042542|GO:0005581|GO:0034505|GO:0005886|GO:0071300|GO:0007605|GO:0048706|GO:0010812|GO:0043434|GO:0015031|GO:0051591|GO:0005615|GO:0042802|GO:0005584|GO:0003674|GO:0005737|GO:0010035|GO:0060351|GO:0030199|GO:0001568|GO:0048407|GO:0007584|GO:0031960|GO:0005576|GO:0005575|GO:0001649|GO:0009612|GO:0031012|GO:0001958|GO:0001501|GO:0060346|GO:0001957|GO:0071363|GO:0060325|GO:0001503|GO:…	NM_053304	Rn.2953	29393	2219.53	9091.31	11.0834	13.1334
A_64_P012927	-2.36181	-1.23989	2.36181	down	NM_001109534	chrX:160177790-160177849	Tktl1	Rattus norvegicus transketolase-like 1 (Tktl1), mRNA [NM_001109534]	GO:0008152|GO:0003824	NM_001109534	Rn.159707	689374	37.9616	121.876	5.49879	6.73868
A_42_P562010	-2.23193	-1.15829	2.23193	down	NM_199105	chr2:171432387-171432446	Fam198b	Rattus norvegicus family with sequence similarity 198, member B (Fam198b), mRNA [NM_199105]	GO:0005794|GO:0016020|GO:0000139|GO:0016021	NM_199105	Rn.20514	310540	1222.11	2787.37	10.2358	11.3941
A_42_P565275	-3.00998	-1.58976	3.00998	down	NM_001105955	chr13:52860527-52860586	Aspm	Rattus norvegicus asp (abnormal spindle) homolog, microcephaly associated (Drosophila) (Aspm), mRNA [NM_001105955]	GO:0008150|GO:0003674|GO:0005575	NM_001105955	Rn.55479	289054	73.1401	276.66	6.36909	7.95885
A_64_P051518	-2.04332	-1.03092	2.04332	down	NM_001033686	chr16:18224958-18225017	Cyp4f18	Rattus norvegicus cytochrome P450, family 4, subfamily f, polypeptide 18 (Cyp4f18), mRNA [NM_001033686]	GO:0005792|GO:0004497|GO:0019825|GO:0016020|GO:0005783|GO:0050051|GO:0005789|GO:0009055|GO:0016021|GO:0046872|GO:0055114|GO:0020037	NM_001033686	Rn.215683	290623	139.062	338.445	7.22325	8.25417
A_42_P740370	-2.74659	-1.45764	2.74659	down	NM_001106306	chr1:191511058-191510999	Cpxm2	Rattus norvegicus carboxypeptidase X (M14 family), member 2 (Cpxm2), mRNA [NM_001106306]	GO:0031012|GO:0006508|GO:0008270|GO:0007155|GO:0005615|GO:0004181	NM_001106306	Rn.24920	293566	195.504	608.903	7.68746	9.1451
A_42_P757414	-2.35298	-1.23449	2.35298	down	XM_001074393	chr15:68795310-68795251	Diaph3	PREDICTED: Rattus norvegicus diaphanous homolog 3 (Drosophila) (Diaph3), mRNA [XM_001074393]	GO:0003674|GO:0005737|GO:0030036|GO:0017048|GO:0005634|GO:0003779|GO:0007283|GO:0016043	XM_001074393		290396	37.0672	119.691	5.47199	6.70648
A_64_P129662	-3.77207	-1.91536	3.77207	down	NM_001106057	chr15:95106437-95106378	Slitrk6	Rattus norvegicus SLIT and NTRK-like family, member 6 (Slitrk6), mRNA [NM_001106057]	GO:0005515|GO:0007409	NM_001106057	Rn.99063	290467	117.66	523.411	7.00181	8.91717
A_64_P106983	-2.27141	-1.18359	2.27141	down	XM_001062416	chr1:131052744-131052685	LOC685124	PREDICTED: Rattus norvegicus hypothetical protein LOC685124 (LOC685124), mRNA [XM_001062416]			Rn.198508	685124	55.6494	164.29	6.00797	7.19155
A_64_P103758	-2.68622	-1.42558	2.68622	down									107.43	348.23	6.87732	8.30289
A_44_P280786	-2.0263	-1.01885	2.0263	down	NM_019184	chr1:243320626-243320685	Cyp2c11	Rattus norvegicus cytochrome P450, subfamily 2, polypeptide 11 (Cyp2c11), mRNA [NM_019184]	GO:0005792|GO:0008390|GO:0006805|GO:0070330|GO:0016020|GO:0005783|GO:0005789|GO:0009055|GO:0046872|GO:0055114|GO:0020037	NM_019184	Rn.10870	29277	156.993	374.297	7.38991	8.40876
A_42_P679269	-2.45781	-1.29737	2.45781	down	NM_001007609	chr10:43118589-43118648	Mfap3	Rattus norvegicus microfibrillar-associated protein 3 (Mfap3), mRNA [NM_001007609]	GO:0005886|GO:0016021	NM_001007609	Rn.163119	287299	172.781	491.308	7.52052	8.81789
A_42_P757258	-2.15485	-1.10759	2.15485	down	NM_001107609	chr1:238943395-238943812	Kif20b	Rattus norvegicus kinesin family member 20B (Kif20b), mRNA [NM_001107609]	GO:0005813|GO:0000166|GO:0050699|GO:0005874|GO:0005730|GO:0005654|GO:0003777|GO:0016887|GO:0005524|GO:0007018	NM_001107609	Rn.208134	309523	50.888	146.081	5.89701	7.0046
A_64_P139826	-2.24855	-1.169	2.24855	down	NM_001109580	chr2:144129166-144129107	LOC690333	Rattus norvegicus hypothetical protein LOC690333 (LOC690333), mRNA [NM_001109580]		NM_001109580	Rn.46844	690333	113.569	309.057	6.95129	8.12029
A_64_P044257	-2.07362	-1.05215	2.07362	down		chr4:051095768-051095709							171.305	414.795	7.50932	8.56147
A_64_P133566	-2.10847	-1.0762	2.10847	down									46.5569	131.694	5.77963	6.85583
A_64_P019372	-2.4087	-1.26825	2.4087	down	NM_001166577	chr10:105123992-105123933	Cd300e	Rattus norvegicus CD300e molecule (Cd300e), mRNA [NM_001166577]		NM_001166577	Rn.222424	690076	62.8292	193.591	6.16815	7.43641
A_42_P576823	-2.69533	-1.43046	2.69533	down	XM_225460	chr1:195310204-195310145	RGD1566252	PREDICTED: Rattus norvegicus antigen identified by monoclonal antibody Ki-67 (Mki67), mRNA [XM_225460]		XM_225460		366937	180.29	555.775	7.58143	9.0119
A_64_P012232	-2.52281	-1.33503	2.52281	down	NM_017136	chr7:96111693-96111752	Sqle	Rattus norvegicus squalene epoxidase (Sqle), mRNA [NM_017136]	GO:0005792|GO:0006725|GO:0010033|GO:0050660|GO:0005789|GO:0004506|GO:0016021|GO:0055114|GO:0008203	NM_017136	Rn.33239	29230	560.754	1496	9.13814	10.4732
A_64_P084479	-2.28766	-1.19388	2.28766	down	NM_001013952	chr7:18855974-18856033	LOC300308	Rattus norvegicus similar to hypothetical protein 4930509O22 (LOC300308), mRNA [NM_001013952]	GO:0000166|GO:0004674|GO:0006468|GO:0030317|GO:0005524|GO:0016772	NM_001013952	Rn.68319	300308	124.375	340.661	7.07437	8.26824
A_64_P006794	-2.00515	-1.00371	2.00515	down	NM_175869	chr8:97622880-97622939	Plod2	Rattus norvegicus procollagen lysine, 2-oxoglutarate 5-dioxygenase 2 (Plod2), transcript variant 1, mRNA [NM_175869]	GO:0005515|GO:0001666|GO:0031418|GO:0005506|GO:0005783|GO:0008475|GO:0005575|GO:0046872|GO:0032870|GO:0003674|GO:0016020|GO:0030867|GO:0016705|GO:0016702|GO:0055114	NM_175869	Rn.12945	300901	980.208	2027.3	9.9152	10.9189
A_44_P1019604	-2.10759	-1.07559	2.10759	down	NM_001106542	chr3:155802226-155802557	Ube2c	Rattus norvegicus ubiquitin-conjugating enzyme E2C (Ube2c), mRNA [NM_001106542]	GO:0005515|GO:0010994|GO:0051246|GO:0006511|GO:0010458|GO:0004842|GO:0016567|GO:0016874|GO:0051437|GO:0031536|GO:0051436|GO:0005524|GO:0031145|GO:0005829|GO:0008054|GO:0070979|GO:0005680|GO:0005654	NM_001106542	Rn.3102	296368	70.5894	188.906	6.32076	7.39636
A_64_P092414	-2.45455	-1.29546	2.45455	down	NM_053488	chr9:44375592-44375533	Col5a2	Rattus norvegicus collagen, type V, alpha 2 (Col5a2), mRNA [NM_053488]	GO:0005581|GO:0001501|GO:0001503|GO:0030199|GO:0048592|GO:0046332|GO:0043588|GO:0005588|GO:0005201	NM_053488	Rn.2875	85250	2045.08	4991.44	10.9661	12.2616
A_42_P543654	-2.29157	-1.19634	2.29157	down	NM_001109243	chr4:116330038-116330097	Fam176a	Rattus norvegicus family with sequence similarity 176, member A (Fam176a), mRNA [NM_001109243]	GO:0008150|GO:0003674|GO:0005575	NM_001109243	Rn.828	500221	134.031	365.268	7.17629	8.37263
A_64_P034175	-2.2951	-1.19856	2.2951	down		chr17:072300795-072300736							44.0568	136.044	5.70673	6.90529
A_44_P897884	-2.73657	-1.45237	2.73657	down	NM_001017492	chr13:67744893-67744952	Apobec4	Rattus norvegicus apolipoprotein B mRNA editing enzyme, catalytic polypeptide-like 4 (putative) (Apobec4), mRNA [NM_001017492]	GO:0016814|GO:0006397|GO:0016787|GO:0008270|GO:0046872	NM_001017492	Rn.162330	498251	269.066	814.374	8.12509	9.57746
A_64_P012086	-2.32321	-1.21612	2.32321	down	XM_001056842	chr10:61186337-61186278	LOC680358	PREDICTED: Rattus norvegicus similar to olfactory receptor Olr1504 (LOC680358), mRNA [XM_001056842]	GO:0004984|GO:0007186|GO:0016021	XM_001056842		680358	58.0519	175.515	6.06832	7.28444
A_44_P360972	-2.79444	-1.48256	2.79444	down	NM_001099477	chr14:850592-850651	Vom2r70	Rattus norvegicus vomeronasal 2 receptor, 70 (Vom2r70), mRNA [NM_001099477]	GO:0005886|GO:0004930|GO:0004872|GO:0016021	NM_001099477	Rn.217631	364086	82.8602	289.755	6.54342	8.02598
A_44_P269407	-2.61155	-1.38491	2.61155	down	NM_001170582	chr16:71592657-71592716	Adam32	Rattus norvegicus ADAM metallopeptidase domain 32 (Adam32), mRNA [NM_001170582]	GO:0007229|GO:0006508|GO:0008270|GO:0008233|GO:0004222	NM_001170582	Rn.170874	361170	63.8329	212.657	6.18842	7.57333
A_42_P612939	-2.47756	-1.30892	2.47756	down	NM_001107155	chr12:43869614-43869673	Tmem119	Rattus norvegicus transmembrane protein 119 (Tmem119), mRNA [NM_001107155]	GO:0008150|GO:0003674|GO:0016021|GO:0005575	NM_001107155	Rn.155038	304581	73.685	229.797	6.37826	7.68719
A_43_P14973	-3.71318	-1.89266	3.71318	down	NM_001108644	chr4:158981851-158981910	Mfap5	Rattus norvegicus microfibrillar associated protein 5 (Mfap5), mRNA [NM_001108644]	GO:0001527	NM_001108644	Rn.25217	362429	5008.88	17812.8	12.2484	14.1411
A_42_P523070	-2.59083	-1.37342	2.59083	down	NM_001039019	chr10:92077628-92077569	Kif18b	Rattus norvegicus kinesin family member 18B (Kif18b), mRNA [NM_001039019]	GO:0000166|GO:0005874|GO:0003777|GO:0005524|GO:0007018	NM_001039019	Rn.112739	303575	29.2486	105.953	5.1528	6.52621
A_64_P152860	-2.21144	-1.14499	2.21144	down		chr18:037202989-037203048							670.975	1544	9.37992	10.5249
A_64_P137252	-2.0803	-1.05679	2.0803	down	NM_001009525	chr1:62875001-62874942	Vom1r26	Rattus norvegicus vomeronasal 1 receptor, 26 (Vom1r26), mRNA [NM_001009525]	GO:0016503|GO:0007186|GO:0004872|GO:0016021	NM_001009525	Rn.129440	494245	38.3924	109.245	5.5164	6.5732
A_64_P096252	-2.22869	-1.15619	2.22869	down	NM_001160228	chr10:31274286-31274345	Adam19	Rattus norvegicus a disintegrin and metallopeptidase domain 19 (meltrin beta) (Adam19), mRNA [NM_001160228]	GO:0008150|GO:0003674|GO:0006508|GO:0008270|GO:0005575|GO:0004222	NM_001160228	Rn.113277	303068	797.551	1847.21	9.63223	10.7884
A_44_P914760	-2.09136	-1.06444	2.09136	down	DV715586	chr2:39597639-39597698		RVL5283 Wackym-Soares normalized rat vestibular cDNA library Rattus norvegicus cDNA 5', mRNA sequence [DV715586]			Rn.222459		150.65	372.226	7.33655	8.40099
A_64_P005611	-2.50023	-1.32206	2.50023	down	NM_001107717	chr2:204456731-204456672	Fndc7	Rattus norvegicus fibronectin type III domain containing 7 (Fndc7), mRNA [NM_001107717]		NM_001107717	Rn.218635	310787	33.5348	115.369	5.3337	6.65576
A_42_P538268	-2.63443	-1.39749	2.63443	down	NM_001106268	chr1:120599899-120599958	Chsy1	Rattus norvegicus chondroitin sulfate synthase 1 (Chsy1), mRNA [NM_001106268]	GO:0003674|GO:0030206|GO:0016758|GO:0032580|GO:0031667|GO:0005575|GO:0047238	NM_001106268	Rn.13788	292999	776.935	2129.95	9.59584	10.9933
A_44_P290321	-2.54097	-1.34538	2.54097	down	NM_001000465	chr8:42417154-42417095	Olr1306	Rattus norvegicus olfactory receptor 1306 (Olr1306), mRNA [NM_001000465]	GO:0050911|GO:0004984|GO:0007186|GO:0004872|GO:0016021	NM_001000465	Rn.217601	300607	103.876	321.968	6.83563	8.18101
A_42_P520891	-2.00996	-1.00717	2.00996	down	NM_001107529	chr1:136133173-136133232	Prc1	Rattus norvegicus protein regulator of cytokinesis 1 (Prc1), mRNA [NM_001107529]	GO:0005515	NM_001107529	Rn.138438	308761	113.975	277.902	6.95949	7.96666
A_64_P085107	-2.02414	-1.01731	2.02414	down		chr5:171865124-171865183							1511.28	3092.73	10.5288	11.5461
A_64_P151164	-2.35844	-1.23783	2.35844	down		chr1:266136223-266136164							95.9059	279.036	6.73234	7.97017
A_64_P081668	-2.7408	-1.4546	2.7408	down	XM_001079282	chr7:17743394-17743335	RGD1564285	PREDICTED: Rattus norvegicus similar to hypothetical protein 4930509O22 (RGD1564285), mRNA [XM_001079282]	GO:0004674|GO:0006468|GO:0005524	XM_001079282		299662	2454.7	6731.88	11.2372	12.6918
A_64_P090229	-2.06233	-1.04428	2.06233	down	NM_001000905	chr4:152732921-152732980	Olr824	Rattus norvegicus olfactory receptor 824 (Olr824), mRNA [NM_001000905]	GO:0050911|GO:0004984|GO:0007186|GO:0016021	NM_001000905	Rn.143086	405215	162.321	392.822	7.4347	8.47898
A_44_P520859	-2.51909	-1.3329	2.51909	down	NM_001105766	chr10:12993623-12993682	Pkmyt1	Rattus norvegicus protein kinase, membrane associated tyrosine/threonine 1 (Pkmyt1), mRNA [NM_001105766]	GO:0005515|GO:0000166|GO:0016301|GO:0004674|GO:0006468|GO:0005654|GO:0005524	NM_001105766	Rn.204349	287101	545.635	1460.41	9.10023	10.4331
A_42_P584734	-2.22433	-1.15337	2.22433	down	NM_024375	chr16:9570485-9570544	Gdf10	Rattus norvegicus growth differentiation factor 10 (Gdf10), mRNA [NM_024375]	GO:0045669|GO:0030278|GO:0042698|GO:0021549|GO:0005576|GO:0040007|GO:0008083|GO:0005615|GO:0005125|GO:0071559|GO:0001649	NM_024375	Rn.8707	79216	35.007	107.681	5.3984	6.55176
A_44_P112497	-2.04435	-1.03164	2.04435	down	XM_234487	chr6:125420313-125420372	Kif4b	PREDICTED: Rattus norvegicus kinesin family member 4B (Kif4b), mRNA [XM_234487]	GO:0000166|GO:0005874|GO:0003777|GO:0005524|GO:0007018	XM_234487		299255	75.9286	195.591	6.41779	7.44944
A_44_P547934	-2.11976	-1.0839	2.11976	down	NM_001000408	chr5:60178883-60178824	Olr833	Rattus norvegicus olfactory receptor 833 (Olr833), mRNA [NM_001000408]	GO:0050911|GO:0004984|GO:0007186|GO:0004872|GO:0016021	NM_001000408	Rn.143215	298397	53.1293	149.179	5.9512	7.03509
A_64_P117369	-2.45837	-1.2977	2.45837	down		chr9:100935153-100935212							63.6089	199.706	6.1838	7.48151
A_64_P120520	-2.02952	-1.02114	2.02952	down	XM_229383	chr17:97081171-97081160	RGD1561231	PREDICTED: Rattus norvegicus similar to serine/threonine kinase (RGD1561546), mRNA [XM_229383]	GO:0004672|GO:0006468|GO:0005524	XM_229383	Rn.145497	291345	34.522	96.9927	5.37544	6.39658
A_64_P122382	-2.05375	-1.03826	2.05375	down	NM_012854	chr13:43957707-43957766	Il10	Rattus norvegicus interleukin 10 (Il10), mRNA [NM_012854]	GO:0010468|GO:0005515|GO:0051045|GO:0032715|GO:0060670|GO:0002237|GO:0001818|GO:0050715|GO:0005615|GO:0002740|GO:0045348|GO:0043193|GO:0051091|GO:0006955|GO:0006954|GO:0045019|GO:0002904|GO:0032496|GO:0042742|GO:0014823|GO:0032868|GO:0043066|GO:0030886|GO:0042493|GO:0006950|GO:0042536|GO:0030889|GO:0051384|GO:0005576|GO:0005141|GO:0005125|GO:0032695|GO:0050728|GO:0032800|GO:0051930	NM_012854	Rn.9868	25325	92.1064	233.52	6.67651	7.71477
A_44_P201276	-2.01513	-1.01088	2.01513	down	XM_218261	chr1:69340886-69340827	RGD1566307	PREDICTED: Rattus norvegicus similar to PIRB1 (RGD1566307), mRNA [XM_218261]		XM_218261		308350	108.056	264.965	6.88554	7.89642
A_64_P050650	-3.38867	-1.76072	3.38867	down	XM_344594	chr17:42177493-42177552	Sox4	PREDICTED: Rattus norvegicus SRY (sex determining region Y)-box 4 (Sox4), mRNA [XM_344594]	GO:0005515|GO:0001666|GO:0043066|GO:0008284|GO:0006355|GO:0005737|GO:0043065|GO:0003700|GO:0050821|GO:0005634|GO:0045893|GO:0003677	XM_344594		364712	970.931	3377.99	9.90032	11.661
A_64_P040885	-2.15798	-1.10968	2.15798	down		chr2:127334917-127334858							113.752	297.483	6.95501	8.06469
A_64_P051039	-2.28854	-1.19442	2.28854	down	NM_138533	chr14:82973742-82973683	Spon2	Rattus norvegicus spondin 2, extracellular matrix protein (Spon2), mRNA [NM_138533]	GO:0031012|GO:0045087|GO:0005578|GO:0005102|GO:0005576|GO:0007155|GO:0046872	NM_138533	Rn.6699	171569	231.357	594.595	7.9139	9.10833
A_64_P007990	-2.73565	-1.45188	2.73565	down	NM_001126285	chr8:124160035-124159976	Slc22a13	Rattus norvegicus solute carrier family 22 (organic anion transporter), member 13 (Slc22a13), mRNA [NM_001126285]	GO:0008150|GO:0005215|GO:0003674|GO:0016020|GO:0016021|GO:0005575|GO:0055085	NM_001126285	Rn.99291	316062	180.338	563.641	7.58237	9.03426
A_64_P165736	-2.34882	-1.23194	2.34882	down	NM_001105886	chr3:57285475-57285534	Hoxd13	Rattus norvegicus homeo box D13 (Hoxd13), mRNA [NM_001105886]	GO:0043565|GO:0003674|GO:0006355|GO:0003700|GO:0048619|GO:0005634|GO:0005575	NM_001105886	Rn.79274	288154	38.1986	121.928	5.50765	6.73959
A_64_P118543	-2.47846	-1.30944	2.47846	down		chr3:051867542-051867483							47.9795	158.369	5.81882	7.12827
A_64_P147084	-2.35776	-1.23742	2.35776	down	NM_001013992	chr15:6526926-6526867	Zfp385d	Rattus norvegicus zinc finger protein 385D (Zfp385d), mRNA [NM_001013992]	GO:0005622|GO:0008150|GO:0003674|GO:0008270|GO:0005634|GO:0005575|GO:0003676|GO:0046872	NM_001013992	Rn.215186	305691	621.907	1538.54	9.28286	10.5203
A_64_P076322	-2.22997	-1.15703	2.22997	down	NM_001037774	chr11:28421304-28421245	Cldn8	Rattus norvegicus claudin 8 (Cldn8), mRNA [NM_001037774]	GO:0005515|GO:0030054|GO:0005886|GO:0005783|GO:0005198|GO:0016021|GO:0005923	NM_001037774	Rn.79297	304124	45.3513	135.657	5.74482	6.90184
A_44_P127958	-2.3954	-1.26027	2.3954	down	NM_134335	chr8:63785072-63785131	Myo9a	Rattus norvegicus myosin IXA (Myo9a), mRNA [NM_134335]	GO:0005515|GO:0023034|GO:0016459|GO:0005575|GO:0005524|GO:0046872|GO:0005622|GO:0003674|GO:0007165|GO:0008150|GO:0003774|GO:0005737|GO:0000166|GO:0016020|GO:0016021|GO:0005096	NM_134335	Rn.88901	171296	65.2771	199.205	6.21578	7.47605
A_42_P655047	-2.33632	-1.22423	2.33632	down	NM_001105739	chr3:9936736-9936795	Prrx2	Rattus norvegicus paired related homeobox 2 (Prrx2), mRNA [NM_001105739]	GO:0043565|GO:0006355|GO:0003700|GO:0007275|GO:0005634	NM_001105739	Rn.93004	113931	43.1472	135.459	5.67604	6.90028
A_64_P108200	-2.51035	-1.32789	2.51035	down	NM_001009645	chr1:186205248-186205189	Kif22	Rattus norvegicus kinesin family member 22 (Kif22), mRNA [NM_001009645]	GO:0005515|GO:0006281|GO:0000166|GO:0005874|GO:0005819|GO:0005634|GO:0003777|GO:0005524|GO:0003677|GO:0000785|GO:0007018	NM_001009645	Rn.8601	293502	134.9	401.552	7.18412	8.51201
A_44_P508695	-3.19046	-1.67377	3.19046	down	NM_001134800	chr7:127096115-127096174	Zbed4	Rattus norvegicus zinc finger, BED-type containing 4 (Zbed4), mRNA [NM_001134800]	GO:0005737|GO:0046983|GO:0005634|GO:0003677	NM_001134800	Rn.162962	315211	2151.66	6816.97	11.0318	12.7056
A_64_P113041	-2.10924	-1.07673	2.10924	down	XM_001055324	chr16:2354868-2354927	Il17rd	PREDICTED: Rattus norvegicus interleukin 17 receptor D (Il17rd), mRNA [XM_001055324]		XM_001055324		498576	34.594	101.21	5.37995	6.45668
A_44_P451071	-2.05092	-1.03627	2.05092	down	NM_133307	chr16:5954575-5954516	Prkcd	Rattus norvegicus protein kinase C, delta (Prkcd), mRNA [NM_133307]	GO:0005515|GO:0042542|GO:0014070|GO:0004699|GO:0005886|GO:0009408|GO:0045471|GO:0005634|GO:0046872|GO:0005829|GO:0005739|GO:0005737|GO:0046777|GO:0000166|GO:0015810|GO:0043406|GO:0046326|GO:0042149|GO:0043200|GO:0006979|GO:0001666|GO:0032869|GO:0043065|GO:0019901|GO:0042493|GO:0023034|GO:0007568|GO:0005624|GO:0010243|GO:0006917|GO:0008022|GO:0005524|GO:0009612|GO:0009749|GO:0010149|GO:0016020|GO:…	NM_133307	Rn.98279	170538	1123.41	2366.79	10.1115	11.1477
A_44_P487339	-2.32955	-1.22005	2.32955	down	NM_001047866	chr13:23816845-23907329	RGD1566343	Rattus norvegicus similar to contactin associated protein-like 5 isoform 1 (RGD1566343), mRNA [NM_001047866]	GO:0007165|GO:0016020|GO:0005102|GO:0016021|GO:0007155	NM_001047866	Rn.202374	297846	235.078	612.995	7.93653	9.15658
A_64_P042157	-2.00614	-1.00442	2.00614	down	NM_001107473	chr1:65557162-65557221	Zim1	Rattus norvegicus zinc finger, imprinted 1 (Zim1), mRNA [NM_001107473]	GO:0005622|GO:0006355|GO:0008270|GO:0003676|GO:0046872	NM_001107473	Rn.218660	308322	54.4795	144.219	5.98092	6.98534
A_64_P030020	-2.0884	-1.0624	2.0884	down	XM_224998	chr16_random:001009751-001009692		Rattus norvegicus similar to RIKEN cDNA 9130410M22 (LOC306587), mRNA [XM_224998]					43.0598	121.717	5.67307	6.73546
A_64_P059728	-2.00879	-1.00632	2.00879	down	XM_214813	chr1:069165512-069165453		Q67EV3_RAT (Q67EV3) GP49B1, complete [TC597252]					244.695	551.606	7.9921	8.99843
A_44_P177541	-2.66784	-1.41567	2.66784	down	NM_001000822	chr5:139223447-139223388	Olr860	Rattus norvegicus olfactory receptor 860 (Olr860), mRNA [NM_001000822]	GO:0050911|GO:0004984|GO:0007186|GO:0016021	NM_001000822	Rn.143177	405111	80.9667	271.064	6.51302	7.92869
A_64_P124473	-7.22446	-2.85289	7.22446	down	NM_021586	chr6:108826471-108826444	Ltbp2	Rattus norvegicus latent transforming growth factor beta binding protein 2 (Ltbp2), mRNA [NM_021586]	GO:0031012|GO:0005515|GO:0005488|GO:0005509|GO:0007179|GO:0005615	NM_021586	Rn.40921	59106	95.9508	820.04	6.73325	9.58614
A_42_P501233	-2.76268	-1.46607	2.76268	down	NM_024483	chr3:119280118-119280059	Adra1d	Rattus norvegicus adrenergic, alpha-1D-, receptor (Adra1d), mRNA [NM_024483]	GO:0004935|GO:0004937|GO:0005886|GO:0004930|GO:0004872|GO:0016021	NM_024483	Rn.11314	29413	248.223	759.523	8.01049	9.47656
A_43_P11040	-2.91937	-1.54566	2.91937	down	NM_001009639	chr19:35284099-35284040	Tppp3	Rattus norvegicus tubulin polymerization-promoting protein family member 3 (Tppp3), mRNA [NM_001009639]	GO:0005737|GO:0015631|GO:0001578|GO:0005874|GO:0005856	NM_001009639	Rn.196026	291966	3727.39	10800.4	11.8392	13.3849
A_42_P718418	-5.38801	-2.42975	5.38801	down	NM_001025042	chr3:95878416-95878357	Fibin	Rattus norvegicus fin bud initiation factor homolog (zebrafish) (Fibin), mRNA [NM_001025042]	GO:0005794|GO:0005576	NM_001025042	Rn.43451	499856	223.169	1324.37	7.86516	10.2949
A_64_P165616	-2.64421	-1.40284	2.64421	down	NM_001107315	chr16:59780798-59780739	Pragmin	Rattus norvegicus pragma of Rnd2 (Pragmin), mRNA [NM_001107315]	GO:0006468|GO:0004713|GO:0005524	NM_001107315	Rn.51831	306506	40.4786	144.483	5.5852	6.98804
A_44_P480433	-2.03183	-1.02278	2.03183	down	NM_001033064	chr1:250192949-250193008	Kazald1	Rattus norvegicus Kazal-type serine peptidase inhibitor domain 1 (Kazald1), mRNA [NM_001033064]	GO:0031012|GO:0030198|GO:0005576|GO:0005614|GO:0001558|GO:0005520	NM_001033064	Rn.138194	293997	347.233	771.261	8.47553	9.49831
A_44_P156673	-2.09505	-1.06698	2.09505	down	NM_001170428	chr13:98810944-98810885	LOC289334	Rattus norvegicus similar to hypothetical protein FLJ35728 (LOC289334), mRNA [NM_001170428]		NM_001170428	Rn.124734	289334	28.11	83.1243	5.09757	6.16455
A_44_P318323	-2.03402	-1.02433	2.03402	down	NM_173323	chr14:22522550-22522609	Ugt2b7	Rattus norvegicus UDP glucuronosyltransferase 2 family, polypeptide B7 (Ugt2b7), mRNA [NM_173323]	GO:0008150|GO:0005792|GO:0003674|GO:0016020|GO:0005783|GO:0008152|GO:0005789|GO:0015020|GO:0016021|GO:0005575	NM_173323	Rn.11131	286989	122.164	300.217	7.05359	8.07793
A_64_P001686	-2.32713	-1.21855	2.32713	down	NM_001134865	chr7:113716438-113716379	Zc3h3	Rattus norvegicus zinc finger CCCH type containing 3 (Zc3h3), mRNA [NM_001134865]	GO:0006378|GO:0016973|GO:0008270|GO:0005634|GO:0010793|GO:0003676|GO:0046872	NM_001134865	Rn.198237	300032	680.253	1639.61	9.39579	10.6143
A_64_P078240	-6.20222	-2.63279	6.20222	down	NM_001106337	chr1:213739483-213739424	Ms4a12	Rattus norvegicus membrane-spanning 4-domains, subfamily A, member 12 (Ms4a12), mRNA [NM_001106337]		NM_001106337	Rn.81309	293741	26.5056	225.106	5.02471	7.65749
A_64_P116600	-2.52332	-1.33533	2.52332	down	NM_153724	chr11:32386680-32386621	Rcan1	Rattus norvegicus regulator of calcineurin 1 (Rcan1), mRNA [NM_153724]	GO:0005515|GO:0030346|GO:0007165|GO:0043627|GO:0019722|GO:0051151|GO:0007519|GO:0009612	NM_153724	Rn.12942	266766	15384.5	36067.8	13.8315	15.1668
A_64_P029750	-2.16339	-1.1133	2.16339	down	NM_001110143	chr16:47625137-47625078	Cldn22	Rattus norvegicus claudin 22 (Cldn22), mRNA [NM_001110143]	GO:0030054|GO:0005886|GO:0005198|GO:0016021|GO:0005923	NM_001110143	Rn.47883	306454	29.5676	89.9804	5.16838	6.28167
A_64_P051307	-2.40088	-1.26356	2.40088	down	NM_053470	chr9:12025100-12025159	Runx2	Rattus norvegicus runt related transcription factor 2 (Runx2), mRNA [NM_053470]	GO:0005515|GO:0045667|GO:0006355|GO:0003700|GO:0016563|GO:0005730|GO:0016481|GO:0005634|GO:0045893|GO:0045778|GO:0005524|GO:0008134	NM_053470	Rn.83672	367218	182.961	503.687	7.5996	8.86316
A_44_P328008	-2.97371	-1.57226	2.97371	down	NM_001007012	chr2:203157340-203157399	Alx3	Rattus norvegicus aristaless-like homeobox 3 (Alx3), mRNA [NM_001007012]	GO:0043565|GO:0007389|GO:0006355|GO:0003700|GO:0035116|GO:0048704|GO:0042981|GO:0005634|GO:0035115	NM_001007012	Rn.18878	365900	74.2456	276.826	6.38846	7.96073
A_64_P009255	-2.52862	-1.33835	2.52862	down	NM_001012091	chr3:143272816-143272757	Foxs1	Rattus norvegicus forkhead box S1 (Foxs1), mRNA [NM_001012091]	GO:0043565|GO:0016566|GO:0006355|GO:0001568|GO:0050885|GO:0005634|GO:0040018|GO:0043433	NM_001012091	Rn.3227	311547	203.861	583.519	7.74304	9.08139
A_42_P830301	-2.02047	-1.01469	2.02047	down	NM_001105668	chr4:41321419-41321478	Mdfic	Rattus norvegicus MyoD family inhibitor domain containing (Mdfic), mRNA [NM_001105668]	GO:0005515|GO:0030111|GO:0030332|GO:0007257|GO:0045893|GO:0030957|GO:0050434|GO:0008134	NM_001105668	Rn.18295	362325	908.408	1898.51	9.81149	10.8262
A_64_P151027	-2.58881	-1.37229	2.58881	down	NM_031669	chr1:199893249-199893308	Prap1	Rattus norvegicus proline-rich acidic protein 1 (Prap1), mRNA [NM_031669]	GO:0005576	NM_031669	Rn.43329	60574	442.009	1226.91	8.80882	10.1811
A_64_P046627	-2.53617	-1.34265	2.53617	down		chr1:024455310-024455369							286.148	804.158	8.21563	9.55829
A_64_P070163	-2.07245	-1.05134	2.07245	down									68.6878	181.502	6.28341	7.33475
A_64_P097972	-2.02578	-1.01848	2.02578	down		chr3:158181049-158181108		DDX27_MOUSE (Q921N6) Probable ATP-dependent RNA helicase DDX27 (DEAD box protein 27) , partial (74%) [TC616929]					380.188	842.924	8.60811	9.62659
A_64_P078987	-2.18965	-1.1307	2.18965	down	NM_001099491	chr1:61662781-61662840	Vom2r17	Rattus norvegicus vomeronasal 2 receptor, 17 (Vom2r17), mRNA [NM_001099491]	GO:0004930|GO:0016021	NM_001099491	Rn.10809	690716	171.736	436.675	7.51279	8.64349
A_64_P037574	-2.3319	-1.2215	2.3319	down	NM_181092	chr20:5202367-5202426	Syngap1	Rattus norvegicus synaptic Ras GTPase activating protein 1 homolog (rat) (Syngap1), transcript variant 1, mRNA [NM_181092]	GO:0005622|GO:0051056|GO:0007165|GO:0017124|GO:0030054|GO:0016020|GO:0045202|GO:0005096	NM_181092	Rn.9908	192117	40.2863	126.864	5.57927	6.80077
A_64_P069136	-2.21568	-1.14775	2.21568	down	XM_001063206	chr9:84455148-84455089	RGD1563917	PREDICTED: Rattus norvegicus similar to Nuclear autoantigen Sp-100 (Speckled 100 kDa) (RGD1563917), mRNA [XM_001063206]	GO:0005634	XM_001063206	Rn.163087	501176	112.841	302.831	6.94073	8.08848
A_64_P165526	-2.59622	-1.37641	2.59622	down	NM_001106773	chr7:20043606-20043665	Bpil2	Rattus norvegicus bactericidal/permeability-increasing protein-like 2 (Bpil2), mRNA [NM_001106773]	GO:0008289	NM_001106773	Rn.218679	299685	142.543	435.4	7.26211	8.63852
A_64_P059565	-2.00252	-1.00182	2.00252	down	NM_183403	chr6:99372793-99372734	Gpx2	Rattus norvegicus glutathione peroxidase 2 (Gpx2), mRNA [NM_183403]	GO:0004602|GO:0005737|GO:0001659|GO:0002862|GO:0051702|GO:0009609|GO:0016491|GO:0006979|GO:0055114	NM_183403	Rn.3503	29326	321.637	706.373	8.3741	9.37592
A_64_P108444	-2.06456	-1.04583	2.06456	down	XM_001055463	chr1:248585919-248585860	Golga7b	PREDICTED: Rattus norvegicus golgi autoantigen, golgin subfamily a, 7B (Golga7b), mRNA [XM_001055463]		XM_001055463	Rn.110924	309378	82.5379	213.947	6.53787	7.5837
A_64_P056648	-2.24642	-1.16763	2.24642	down	NM_001106074	chr16:19432178-19432119	Crlf1	Rattus norvegicus cytokine receptor-like factor 1 (Crlf1), mRNA [NM_001106074]	GO:0008150|GO:0003674|GO:0001657|GO:0019955|GO:0004872|GO:0005575	NM_001106074	Rn.38637	290655	189.86	489.65	7.64494	8.81257
A_64_P040855	-2.28161	-1.19005	2.28161	down	NM_001000110	chr1:65743839-65743898	Olr3	Rattus norvegicus olfactory receptor 3 (Olr3), mRNA [NM_001000110]	GO:0050911|GO:0004984|GO:0007186|GO:0004872|GO:0016021	NM_001000110	Rn.142006	292559	808.873	1922.35	9.65491	10.845
A_64_P061770	-2.02616	-1.01875	2.02616	down	NM_001044302	chr2:203955821-203955880	Psrc1	Rattus norvegicus proline/serine-rich coiled-coil 1 (Psrc1), mRNA [NM_001044302]	GO:0005515|GO:0008017|GO:0030308|GO:0031116|GO:0060236|GO:0001578|GO:0030496|GO:0005829|GO:0043193|GO:0000922|GO:0005737|GO:0007049|GO:0007067|GO:0005876|GO:0007080|GO:0051301	NM_001044302	Rn.137457	691380	49.2731	133.351	5.85857	6.87732
A_64_P005106	-2.0427	-1.03048	2.0427	down		chr6:128229619-128229560							924.103	1950.43	9.83036	10.8608
A_44_P461989	-2.29356	-1.19759	2.29356	down	NM_001024786	chr5:123998821-123998762	Wdr78	Rattus norvegicus WD repeat domain 78 (Wdr78), mRNA [NM_001024786]		NM_001024786	Rn.162077	313417	249.329	633.227	8.01606	9.21365
A_43_P16491	-2.08779	-1.06198	2.08779	down	NM_001015033	chr5:149126166-149126225	Col16a1	Rattus norvegicus collagen, type XVI, alpha 1 (Col16a1), mRNA [NM_001015033]	GO:0005515|GO:0005178|GO:0005198|GO:0007155	NM_001015033	Rn.74081	366474	721.508	1575.9	9.48997	10.5519
A_64_P015723	-2.25715	-1.1745	2.25715	down	NM_001000918	chr3:97376395-97376336	Olr774	Rattus norvegicus olfactory receptor 774 (Olr774), mRNA [NM_001000918]	GO:0050911|GO:0004984|GO:0007186|GO:0004872|GO:0016021	NM_001000918	Rn.142756	405233	184.335	479.876	7.60787	8.78237
A_64_P010318	-2.762	-1.46571	2.762	down	NM_001106207	chr1:36324960-36325019	Myct1	Rattus norvegicus myc target 1 (Myct1), mRNA [NM_001106207]		NM_001106207	Rn.55418	292264	241.773	740.418	7.97536	9.44108
A_64_P054697	-2.02216	-1.0159	2.02216	down	XM_001074900	chr10:41622661-41622602	RGD1563169	PREDICTED: Rattus norvegicus similar to hypothetical protein 4930474N05 (RGD1563169), mRNA [XM_001074900]	GO:0005622|GO:0005085|GO:0051056	XM_001074900		363602	33.6472	94.1102	5.33846	6.35436
A_64_P118665	-2.12733	-1.08904	2.12733	down	NM_001109514	chr2:93567612-93567671	Pmp2	Rattus norvegicus peripheral myelin protein 2 (Pmp2), mRNA [NM_001109514]	GO:0005215|GO:0008289	NM_001109514	Rn.68131	688790	39.2746	113.626	5.54545	6.63449
A_64_P122352	-2.29445	-1.19815	2.29445	down	XM_001058964	chr14:70662105-70662164	Fam184b	PREDICTED: Rattus norvegicus family with sequence similarity 184, member B (Fam184b), mRNA [XM_001058964]		XM_001058964		289671	121.657	336.565	7.04792	8.24607
A_64_P070268	-2.13819	-1.09639	2.13819	down		chr7:106823295-106823354							133.311	340.329	7.16982	8.26621
A_64_P008229	-2.33452	-1.22313	2.33452	down	NM_001044287	chr10:65713500-65713441	Evi2a	Rattus norvegicus ecotropic viral integration site 2A (Evi2a), mRNA [NM_001044287]	GO:0016021	NM_001044287	Rn.203744	685433	323.095	829.376	8.37857	9.6017
A_64_P009072	-2.41662	-1.27299	2.41662	down									394.702	1033.11	8.65583	9.92881
A_42_P627436	-2.09062	-1.06393	2.09062	down	AJ271682	chr4:179118256-179118315	Slco1b3	solute carrier organic anion transporter family, member 1b2 [Source:RefSeq peptide;Acc:NP_113838] [ENSRNOT00000013409]	GO:0005215|GO:0005886|GO:0042493|GO:0033993|GO:0043434|GO:0051384|GO:0015125|GO:0001889|GO:0016323|GO:0006857|GO:0015721|GO:0032496|GO:0008514|GO:0016021|GO:0034097|GO:0015893|GO:0015238|GO:0046677|GO:0006811|GO:0015198		Rn.48740	58978	78.3585	206.162	6.46575	7.52968
A_43_P16031	-2.26409	-1.17893	2.26409	down	XM_001053505	chr18:70715777-70715718		Mitogen-activated protein kinase 4 Fragment (MAP kinase 4)(MAPK 4)(EC 2.7.11.24)(Extracellular signal-regulated kinase 4)(ERK-4)(MAP kinase isoform p63)(p63-MAPK)(MNK2) [Source:UniProtKB/Swiss-Prot;Acc:Q63454] [ENSRNOT00000020851]		XM_001053505	Rn.146899		68.912	197.681	6.28753	7.46647
A_44_P262569	-2.00609	-1.00438	2.00609	down	NM_001109668	chr1:202019728-202019669	Tollip	Rattus norvegicus toll interacting protein (Tollip), mRNA [NM_001109668]	GO:0005515|GO:0016310|GO:0007165|GO:0005737|GO:0006954|GO:0045087|GO:0019900|GO:0035325	NM_001109668	Rn.137040	361677	83.9675	211.476	6.5613	7.56568
A_64_P100768	-2.00036	-1.00026	2.00036	down	XM_001056626	chr9:35448080-35448139	Cnnm4	Metal transporter CNNM4 (Cyclin-M4)(Ancient conserved domain-containing protein 4) [Source:UniProtKB/Swiss-Prot;Acc:P0C588] [ENSRNOT00000021434]	GO:0005886|GO:0016021|GO:0031214|GO:0007601|GO:0050896|GO:0006811	XM_001056626	Rn.857	363216	77.9368	196.572	6.45836	7.45862
A_64_P001741	-2.3112	-1.20864	2.3112	down	NM_053702	chr2:123063101-123063042	Ccna2	Rattus norvegicus cyclin A2 (Ccna2), mRNA [NM_053702]	GO:0005515|GO:0003674|GO:0033762|GO:0031100|GO:0007265|GO:0005654|GO:0005634|GO:0048146|GO:0005575|GO:0032355	NM_053702	Rn.13094	114494	30.7701	98.8581	5.21683	6.42547
A_64_P155315	-2.4524	-1.29419	2.4524	down	NM_001106983	chr10:13125356-13125415	Prss32	Rattus norvegicus protease, serine, 32 (Prss32), mRNA [NM_001106983]	GO:0004252|GO:0006508|GO:0008233	NM_001106983	Rn.143939	302970	512.34	1329.27	9.00597	10.3002
A_44_P518037	-2.93267	-1.55221	2.93267	down	NM_001008347	chr1:193357161-193357220	Fank1	Rattus norvegicus fibronectin type 3 and ankyrin repeat domains 1 (Fank1), mRNA [NM_001008347]	GO:0005737|GO:0005634	NM_001008347	Rn.214047	309071	36.2471	145.25	5.44322	6.99544
A_64_P038047	-2.33588	-1.22396	2.33588	down	XM_001069078	chrUn:33161417-33161476	LOC688991	PREDICTED: Rattus norvegicus similar to Discs large homolog 5 (Placenta and prostate DLG) (Discs large protein P-dlg) (LOC688991), mRNA [XM_001069078]		XM_001069078		688991	89.5175	259.389	6.6412	7.86516
A_64_P065932	-2.33165	-1.22135	2.33165	down	NM_001109492	chr13:57482902-57482961	B3galt2	Rattus norvegicus UDP-Gal:betaGlcNAc beta 1,3-galactosyltransferase, polypeptide 2 (B3galt2), mRNA [NM_001109492]	GO:0005794|GO:0016020|GO:0016757|GO:0006486|GO:0016021|GO:0008378	NM_001109492	Rn.164870	686081	77.2037	226.596	6.44397	7.66532
A_64_P032658	-2.08127	-1.05746	2.08127	down	XM_001075871	chr8:19198891-19198832		Putative gustatory receptor clone PTE01 Fragment [Source:UniProtKB/Swiss-Prot;Acc:P35894] [ENSRNOT00000067321]		XM_001075871			128.261	321.076	7.11846	8.17592
A_64_P104185	-3.0564	-1.61183	3.0564	down	XM_001068424	chr6:25885656-25885715		PREDICTED: Rattus norvegicus calcium and integrin binding family member 4 (Cib4), mRNA [XM_001068424]		XM_001068424			33.6132	140.407	5.33721	6.94905
A_44_P125025	-2.07685	-1.0544	2.07685	down	NM_013174	chr6:110173915-110173856	Tgfb3	Rattus norvegicus transforming growth factor, beta 3 (Tgfb3), mRNA [NM_013174]	GO:0005515|GO:0043627|GO:0043932|GO:0051491|GO:0030879|GO:0009790|GO:0048702|GO:0005615|GO:0005114|GO:0042802|GO:0043524|GO:0043025|GO:0009887|GO:0051781|GO:0007179|GO:0050678|GO:0048839|GO:0007565|GO:0030501|GO:0046982|GO:0009986|GO:0007568|GO:0045740|GO:0001701|GO:0005160|GO:0045216|GO:0070483|GO:0032967|GO:0007184|GO:0042060|GO:0032570|GO:0016049|GO:0008083|GO:0045601|GO:0008285|GO:0030324|GO:…	NM_013174	Rn.7018	25717	807.59	1744.4	9.65167	10.7061
A_44_P128350	-2.24646	-1.16765	2.24646	down	NM_001107942	chr13:48859676-48860352	Lad1	Rattus norvegicus ladinin 1 (Lad1), mRNA [NM_001107942]		NM_001107942	Rn.99717	313325	89.2489	248.512	6.63548	7.80313
A_64_P154445	-2.29866	-1.20079	2.29866	down	NM_001134607	chr18:17205818-17205877	RGD1562608	Rattus norvegicus similar to KIAA1328 protein (RGD1562608), mRNA [NM_001134607]		NM_001134607	Rn.215821	498831	33.8667	107.45	5.34708	6.54787
A_64_P122686	-2.08705	-1.06147	2.08705	down									48.4477	134.885	5.83394	6.89541
A_64_P079192	-2.18023	-1.12448	2.18023	down		chr4:104911525-104911584							113.074	298.196	6.94471	8.06919
A_64_P161255	-2.43058	-1.2813	2.43058	down	NM_001000751	chr9:91809019-91809078	Olr1351	Rattus norvegicus olfactory receptor 1351 (Olr1351), mRNA [NM_001000751]	GO:0050911|GO:0004984|GO:0007186|GO:0004872|GO:0016021	NM_001000751	Rn.143630	405021	130.69	378.365	7.1431	8.4244
A_44_P306551	-2.27075	-1.18317	2.27075	down	M64373	chr19:25194847-25194788		Voltage-dependent P/Q-type calcium channel subunit alpha-1A (Voltage-gated calcium channel subunit alpha Cav2.1)(Calcium channel, L type, alpha-1 polypeptide, isoform 4)(Brain calcium channel I)(BI)(Rat brain class A)(RBA-I) [Source:UniProtKB/Swiss-Prot;Acc:P54282] [ENSRNOT00000064590]			Rn.87769		91.3637	256.736	6.6677	7.85087
A_64_P090674	-2.29618	-1.19924	2.29618	down	XM_001063315	chr10:91557145-91557086		PREDICTED: Rattus norvegicus similar to Integrin alpha-IIb precursor (Platelet membrane glycoprotein IIb) (GPalpha IIb) (GPIIb) (CD41 antigen), transcript variant 1 (LOC685269), mRNA [XM_001063315]		XM_001063315			361.316	907.074	8.53521	9.73445
A_64_P104748	-2.1179	-1.08263	2.1179	down	NM_001109496	chr20:47080979-47081038	LOC688390	Rattus norvegicus hypothetical protein LOC688390 (LOC688390), mRNA [NM_001109496]		NM_001109496	Rn.199078	688390	368.963	856.405	8.56703	9.64967
A_64_P118225	-2.0857	-1.06053	2.0857	down	XM_001064613	chrUn:59359623-59359564	LOC685636	PREDICTED: Rattus norvegicus hypothetical protein LOC685636 (LOC685636), mRNA [XM_001064613]		XM_001064613		685636	59.685	162.008	6.10577	7.1663
A_64_P032265	-2.57603	-1.36515	2.57603	down		chr12:019884215-019884156		PILRA_MOUSE (Q2YFS3) Paired immunoglobin-like type 2 receptor alpha precursor (Inhibitory receptor PILR-alpha) (Cell surface receptor FDF03), partial (65%) [TC583664]					766.466	2058.71	9.57387	10.939
A_64_P038107	-3.03441	-1.60141	3.03441	down	NM_012907	chr4:159033355-159033296	Apobec1	Rattus norvegicus apolipoprotein B mRNA editing enzyme, catalytic polypeptide 1 (Apobec1), mRNA [NM_012907]	GO:0005515|GO:0003723|GO:0045471|GO:0005634|GO:0046087|GO:0010043|GO:0046872|GO:0005737|GO:0042953|GO:0051607|GO:0042127|GO:0004126|GO:0017091|GO:0048255|GO:0010332|GO:0006397|GO:0032869|GO:0016556|GO:0042493|GO:0016554|GO:0006970|GO:0051592|GO:0016787|GO:0008270|GO:0042158	NM_012907	Rn.10002	25383	277.763	936.726	8.17468	9.77609
A_42_P723540	-2.2049	-1.14071	2.2049	down	NM_001024767	chr13:44078037-44077978	Dyrk3	Rattus norvegicus dual-specificity tyrosine-(Y)-phosphorylation regulated kinase 3 (Dyrk3), mRNA [NM_001024767]	GO:0005515|GO:0004672|GO:0000287|GO:0000166|GO:0004674|GO:0030218|GO:0006468|GO:0005634|GO:0004713|GO:0005524|GO:0016740	NM_001024767	Rn.162390	304775	160.794	415.63	7.42285	8.56356
A_42_P551104	-2.35567	-1.23614	2.35567	down	NM_022543	chr11:57223407-57223348	Ccdc80	Rattus norvegicus coiled-coil domain containing 80 (Ccdc80), mRNA [NM_022543]	GO:0030198|GO:0010811|GO:0005576|GO:0005614|GO:0001968|GO:0008201|GO:0043231|GO:0005604	NM_022543	Rn.2193	64387	18562	40577.1	14.102	15.3382
A_64_P165913	-2.15479	-1.10755	2.15479	down	NM_022191	chr2:198857331-198857390	Syt6	Rattus norvegicus synaptotagmin VI (Syt6), mRNA [NM_022191]	GO:0019905|GO:0005215|GO:0016020|GO:0008021|GO:0006897	NM_022191	Rn.48074	60565	96.8913	257.166	6.74576	7.85331
A_44_P295789	-2.52923	-1.3387	2.52923	down	NM_012834		Comp	Rattus norvegicus cartilage oligomeric matrix protein (Comp), mRNA [NM_012834]	GO:0005515|GO:0005509|GO:0005518|GO:0005578|GO:0006915|GO:0043395|GO:0005576|GO:0006916|GO:0005615|GO:0031012|GO:0030198|GO:0060173|GO:0005499|GO:0001968|GO:0007155|GO:0008201|GO:0005201	NM_012834	Rn.10343	25304	43.1996	147.303	5.67852	7.01722
A_44_P915100	-2.02827	-1.02025	2.02827	down	NM_023954	chr4:163119260-163119201	Kcna6	Rattus norvegicus potassium voltage gated channel, shaker related subfamily, member 6 (Kcna6), mRNA [NM_023954]	GO:0005515|GO:0005244|GO:0016020|GO:0008076|GO:0005249|GO:0016021|GO:0055085|GO:0006811	NM_023954	Rn.60676	64358	224.58	514.536	7.87264	8.89289
A_44_P233726	-2.01544	-1.01109	2.01544	down	NM_001000487	chr7:5159405-5159346	Olr962	Rattus norvegicus olfactory receptor 962 (Olr962), mRNA [NM_001000487]	GO:0050911|GO:0004984|GO:0007186|GO:0004872|GO:0016021	NM_001000487	Rn.143375	302045	242.258	548.903	7.97798	8.98907
A_64_P069071	-2.83082	-1.50122	2.83082	down	NM_001045843	chr15:53877189-53877248	Lpar6	Rattus norvegicus lysophosphatidic acid receptor 6 (Lpar6), mRNA [NM_001045843]	GO:0005886|GO:0045028|GO:0004930|GO:0004872|GO:0016021	NM_001045843	Rn.203876	691774	721.975	2130.01	9.49216	10.9934
A_42_P667220	-2.03612	-1.02582	2.03612	down	XM_001080370	chr1:93976586-93976645	RGD1561832	PREDICTED: Rattus norvegicus similar to CDNA sequence BC043301 (RGD1561832), mRNA [XM_001080370]		XM_001080370	Rn.47393	499143	94.4358	237.07	6.71112	7.73694
A_64_P142424	-2.65247	-1.40733	2.65247	down		chr4:086711068-086711009							206.984	617.67	7.76379	9.17112
A_43_P11812	-3.34915	-1.74379	3.34915	down	NM_017087	chrX:159393349-159393408	Bgn	Rattus norvegicus biglycan (Bgn), mRNA [NM_017087]	GO:0042383|GO:0031012|GO:0030133|GO:0005515|GO:0019800|GO:0001974|GO:0050840|GO:0005578|GO:0044424|GO:0005576|GO:0005539	NM_017087	Rn.783	25181	12812.7	39850.8	13.555	15.2988
A_44_P996729	-2.00348	-1.00251	2.00348	down	NM_031054	chr19:15246280-15246221	Mmp2	Rattus norvegicus matrix metallopeptidase 2 (Mmp2), mRNA [NM_031054]	GO:0005515|GO:0042542|GO:0043627|GO:0048771|GO:0005634|GO:0005615|GO:0046872|GO:0043231|GO:0005737|GO:0001541|GO:0045906|GO:0071392|GO:0014012|GO:0051602|GO:0030574|GO:0006508|GO:0034097|GO:0001968|GO:0006979|GO:0009314|GO:0014823|GO:0001666|GO:0007565|GO:0060033|GO:0043065|GO:0007567|GO:0042493|GO:0007568|GO:0060740|GO:0005578|GO:0005576|GO:0001542|GO:0001525|GO:0009612|GO:0007162|GO:0016477|GO:…	NM_031054	Rn.6422	81686	6728.3	12745.5	12.6581	13.6606
A_64_P138919	-7.26454	-2.86087	7.26454	down	NM_012722	chr12:23076983-23077042	Eln	Rattus norvegicus elastin (Eln), mRNA [NM_012722]	GO:0005515|GO:0043149|GO:0005578|GO:0050840|GO:0005576|GO:0030023|GO:0005626|GO:0005739|GO:0030833|GO:0001974|GO:0007519|GO:0030198|GO:0048251	NM_012722	Rn.54384	25043	2107.42	14666.5	11.0059	13.8668
A_64_P050974	-2.11283	-1.07918	2.11283	down	NM_001013142	chr19:633876-633935	Cmtm2a	Rattus norvegicus CKLF-like MARVEL transmembrane domain containing 2A (Cmtm2a), mRNA [NM_001013142]	GO:0005515|GO:0005737|GO:0016020|GO:0003714|GO:0005634|GO:0016021|GO:0045892	NM_001013142	Rn.163394	307616	216.935	519.93	7.82662	8.90579
A_64_P106543	-2.43774	-1.28554	2.43774	down	XM_002724870	chr13:52998458-52998399		Cfh protein [Source:UniProtKB/TrEMBL;Acc:Q5FVP9] [ENSRNOT00000036922]		XM_002724870	Rn.222556		32.6905	109.845	5.2959	6.58145
A_64_P057300	-2.19059	-1.13132	2.19059	down	NM_001109473	chr3:7835666-7835607	Gtf3c4	Rattus norvegicus general transcription factor IIIC, polypeptide 4 (Gtf3c4), mRNA [NM_001109473]	GO:0005515|GO:0000127	NM_001109473	Rn.12334	685539	190.088	479.049	7.64734	8.77866
A_44_P410378	-2.12363	-1.08653	2.12363	down	NM_001106749	chr6:109935228-109935169	RGD1310769	Rattus norvegicus similar to HSPC288 (RGD1310769), mRNA [NM_001106749]	GO:0030133|GO:0016021	NM_001106749	Rn.162887	299207	234.836	558.812	7.9343	9.02083
A_64_P149501	-2.55514	-1.3534	2.55514	down	NM_001135009	chr16:83157776-83157835	Col4a1	Rattus norvegicus collagen, type IV, alpha 1 (Col4a1), mRNA [NM_001135009]	GO:0005515|GO:0003674|GO:0048407|GO:0030855|GO:0005587|GO:0005575	NM_001135009	Rn.53801	290905	9531.03	22966.5	13.1593	14.5127
A_44_P239300	-2.32863	-1.21948	2.32863	down	NM_001013975	chr10:110049298-110048807	RGD1307119	Rattus norvegicus hypothetical LOC303743 (RGD1307119), mRNA [NM_001013975]		NM_001013975	Rn.137117	303743	39.2714	123.886	5.54529	6.76477
A_64_P033298	-2.10941	-1.07684	2.10941	down	XM_002727836	chr10:102388891-102388950	Sox9	PREDICTED: Rattus norvegicus SRY-box containing gene 9 (LOC100361122), mRNA [XM_002727836]	GO:0003700|GO:0051216|GO:0005634|GO:0003677	XM_002727836		140586	430.18	983.117	8.77052	9.84736
A_64_P114099	-2.36317	-1.24072	2.36317	down	NM_017056	chr9:72397835-72397776	Tnp1	Rattus norvegicus transition protein 1 (Tnp1), mRNA [NM_017056]	GO:0000012|GO:0006342|GO:0005694|GO:0007286|GO:0007290|GO:0005634|GO:0007275|GO:0030317|GO:0006337|GO:0007283|GO:0003677|GO:0030154|GO:0019953|GO:0006338|GO:0000786|GO:0001673|GO:0045892	NM_017056	Rn.9959	24839	312.651	811.69	8.33072	9.57144
A_64_P071115	-2.22914	-1.15649	2.22914	down	XM_225207	chr17:22175423-22175482	Zfp169	PREDICTED: Rattus norvegicus zinc finger protein 169 (Zfp169), mRNA [XM_225207]	GO:0005622|GO:0006355|GO:0008270|GO:0003676|GO:0046872	XM_225207		306816	33.0227	102.005	5.31162	6.46811
A_64_P038659	-2.24149	-1.16446	2.24149	down	NM_001107019	chr10:61682573-61682514	Garnl4	Rattus norvegicus GTPase activating Rap/RanGAP domain-like 4 (Garnl4), mRNA [NM_001107019]	GO:0005622|GO:0051056|GO:0005096	NM_001107019	Rn.20246	303298	79.256	223.189	6.48204	7.6465
A_43_P18332	-2.59256	-1.37438	2.59256	down	NM_001039699	chr9:7109636-7109577	Lrfn2	Rattus norvegicus leucine rich repeat and fibronectin type III domain containing 2 (Lrfn2), mRNA [NM_001039699]	GO:0005515|GO:0030054|GO:0005886|GO:0045211|GO:0045202|GO:0016021	NM_001039699	Rn.219938	316205	159.896	483.118	7.41688	8.79126
A_44_P151638	-2.56533	-1.35915	2.56533	down	NM_012537	chr7:112977829-112977770	Cyp11b1	Rattus norvegicus cytochrome P450, family 11, subfamily b, polypeptide 1 (Cyp11b1), nuclear gene encoding mitochondrial protein, mRNA [NM_012537]	GO:0006694|GO:0031966|GO:0006704|GO:0009055|GO:0030176|GO:0047783|GO:0004507|GO:0046872|GO:0034651|GO:0005739|GO:0004497|GO:0016020|GO:0006700|GO:0008217|GO:0032342|GO:0005496|GO:0008202|GO:0008211|GO:0055114|GO:0020037	NM_012537	Rn.198235	500892	70.4325	228.554	6.31823	7.67737
A_64_P147769	-2.57726	-1.36584	2.57726	down	NM_012770	chr15:41620437-41620378	Gucy1b2	Rattus norvegicus guanylate cyclase 1, soluble, beta 2 (Gucy1b2), mRNA [NM_012770]	GO:0005737|GO:0000166|GO:0023034|GO:0043167|GO:0004383|GO:0005525|GO:0046872|GO:0020037	NM_012770	Rn.10933	25206	159.329	478.278	7.41078	8.77662
A_64_P051927	-2.64661	-1.40415	2.64661	down	NM_001008887	chr13:13339506-13339447	Serpinb3	Rattus norvegicus serine protease inhibitor B3 (Serpinb3), mRNA [NM_001008887]	GO:0004867|GO:0008233	NM_001008887	Rn.213030	304688	190.462	571.714	7.65088	9.05503
A_64_P119777	-2.30721	-1.20615	2.30721	down	XM_001053103	chr6:47914053-47914112	Pxdn	PREDICTED: Rattus norvegicus peroxidasin homolog (Drosophila) (Pxdn), partial mRNA [XM_001053103]	GO:0031012|GO:0005515|GO:0004601|GO:0030198|GO:0005783|GO:0042744|GO:0006979|GO:0005615|GO:0055114|GO:0020037|GO:0005201	XM_001053103		554172	6685.09	14551.5	12.647	13.8531
A_64_P134008	-2.16283	-1.11292	2.16283	down	NM_017297	chr8:32083382-32083323	Kcnj5	Rattus norvegicus potassium inwardly-rectifying channel, subfamily J, member 5 (Kcnj5), mRNA [NM_017297]	GO:0005515|GO:0005242|GO:0005244|GO:0016020|GO:0015467|GO:0030315|GO:0016021|GO:0006813|GO:0009897|GO:0006811	NM_017297	Rn.10047	29713	36.8521	109.526	5.46442	6.57734
A_43_P11489	-2.19697	-1.13551	2.19697	down	NM_012618	chr2:182887318-182887377	S100a4	Rattus norvegicus S100 calcium-binding protein A4 (S100a4), mRNA [NM_012618]	GO:0005515|GO:0043005|GO:0048471|GO:0005737|GO:0050786|GO:0046982|GO:0005509|GO:0005730|GO:0005634|GO:0043123|GO:0042803|GO:0048306	NM_012618	Rn.504	24615	2529.67	5538.4	11.2802	12.4158
A_42_P638494	-5.94219	-2.57099	5.94219	down	NM_031545	chr5:165062879-165062938	Nppb	Rattus norvegicus natriuretic peptide precursor B (Nppb), mRNA [NM_031545]	GO:0001666|GO:0014070|GO:0048471|GO:0030308|GO:0042493|GO:0005102|GO:0043434|GO:0048662|GO:0005576|GO:0005634|GO:0051428|GO:0005615|GO:0007507|GO:0051592|GO:0005737|GO:0050880|GO:0006954|GO:0005179|GO:0006182|GO:0008217|GO:0007168	NM_031545	Rn.3835	25105	3910.98	22409.2	11.9083	14.4793
A_44_P267199	-2.08419	-1.05949	2.08419	down	NM_001173344	chr1:84300874-84300815	Spred3	Rattus norvegicus sprouty-related, EVH1 domain containing 3 (Spred3), mRNA [NM_001173344]	GO:0016020|GO:0007275|GO:0009966	NM_001173344	Rn.137062	308478	63.7691	170.697	6.18787	7.24736
A_64_P073829	-2.71533	-1.44113	2.71533	down	XM_001078042	chr3:3893255-3893196	Lcn3	PREDICTED: Rattus norvegicus lipocalin 3 (Lcn3), mRNA [XM_001078042]	GO:0005515|GO:0005215|GO:0005488	XM_001078042	Rn.63709	502611	34.4607	128.173	5.37186	6.81299
A_64_P131414	-2.38735	-1.25541	2.38735	down		chr10:088504644-088504585							79.6203	238.74	6.48965	7.74506
A_64_P043936	-2.11876	-1.08322	2.11876	down		chr1:255766894-255766835							425.99	977.187	8.75638	9.8396
A_64_P092419	-2.57065	-1.36213	2.57065	down	NM_053488	chr9:44374214-44374155	Col5a2	Rattus norvegicus collagen, type V, alpha 2 (Col5a2), mRNA [NM_053488]	GO:0005581|GO:0001501|GO:0001503|GO:0030199|GO:0048592|GO:0046332|GO:0043588|GO:0005588|GO:0005201	NM_053488	Rn.2875	85250	3709.74	9445.42	11.8317	13.1939
A_64_P131538	-2.18417	-1.12709	2.18417	down	NM_001000739	chr1:162032328-162032269	Olr150	Rattus norvegicus olfactory receptor 150 (Olr150), mRNA [NM_001000739]	GO:0050911|GO:0004984|GO:0007186|GO:0016021	NM_001000739	Rn.141850	405001	33.0847	100.032	5.31449	6.44158
A_64_P061984	-2.86341	-1.51773	2.86341	down		chr7:142995471-142995530							2570.26	7360.27	11.3015	12.8192
A_64_P094827	-2.14041	-1.09788	2.14041	down		chr13:087581662-087581603							53.5508	151.429	5.96175	7.05963
A_64_P129246	-2.0529	-1.03766	2.0529	down	NM_001163002	chr10:106012430-106012489	LOC689926	Rattus norvegicus hypothetical protein LOC689926 (LOC689926), mRNA [NM_001163002]		NM_001163002	Rn.198906	689926	430.444	957.9	8.77107	9.80873
A_64_P112104	-2.02287	-1.0164	2.02287	down		chr7:043341031-043341090							29.3535	83.6567	5.15827	6.17467
A_44_P1048149	-2.12868	-1.08996	2.12868	down	NM_001108769	chr8:70815249-70815190	Fbxl22	Rattus norvegicus F-box and leucine-rich repeat protein 22 (Fbxl22), mRNA [NM_001108769]		NM_001108769	Rn.53443	363083	6779.14	13707.7	12.675	13.7649
A_64_P119876	-2.00977	-1.00703	2.00977	down	NM_001109211	chr3:169887786-169887727	Bhlhe23	Rattus norvegicus basic helix-loop-helix family, member e23 (Bhlhe23), mRNA [NM_001109211]	GO:0030528|GO:0005634	NM_001109211	Rn.218533	499952	464.667	1006.71	8.87776	9.88479
A_64_P349957	-2.01828	-1.01313	2.01828	down	NM_001105668	chr4:41291762-41291821	Mdfic	Rattus norvegicus MyoD family inhibitor domain containing (Mdfic), mRNA [NM_001105668]	GO:0005515|GO:0030111|GO:0030332|GO:0007257|GO:0045893|GO:0030957|GO:0050434|GO:0008134	NM_001105668	Rn.18295	362325	76.7875	195.57	6.43609	7.44921
A_42_P755887	-2.14863	-1.10342	2.14863	down	NM_133552		Mlxipl	Rattus norvegicus MLX interacting protein-like (Mlxipl), mRNA [NM_133552]	GO:0005515|GO:0003700|GO:0006357|GO:0005634|GO:0005829|GO:0009749|GO:0035538|GO:0043565|GO:0006110|GO:0005737|GO:0030528|GO:0005654|GO:0071333	NM_133552	Rn.144656	171078	248.978	597.744	8.01324	9.11666
A_64_P011184	-2.59816	-1.37749	2.59816	down	NM_001025646	chr1:242398200-242398259	Cep55	Rattus norvegicus centrosomal protein 55kDa (Cep55), mRNA [NM_001025646]	GO:0007067|GO:0007049|GO:0005737|GO:0005814|GO:0005856|GO:0051301	NM_001025646	Rn.90818	294074	49.9317	171.33	5.87569	7.25318
A_64_P224782	-2.35553	-1.23605	2.35553	down	XM_001065284	chr13:64660615-64660556	RGD1307830	PREDICTED: Rattus norvegicus similar to cDNA sequence BC003331, transcript variant 2 (RGD1307830), mRNA [XM_001065284]	GO:0016491|GO:0008270|GO:0055114	XM_001065284	Rn.128700	304863	34.2716	111.167	5.36366	6.59971
A_44_P332790	-4.95586	-2.30913	4.95586	down	NM_013046	chr4:126425403-126425344	Trh	Rattus norvegicus thyrotropin releasing hormone (Trh), mRNA [NM_013046]	GO:0005515|GO:0051412|GO:0014070|GO:0001666|GO:0005886|GO:0045471|GO:0009409|GO:0014050|GO:0005576|GO:0005634|GO:0014054|GO:0009749|GO:0005737|GO:0009755|GO:0007628|GO:0042755|GO:0032024|GO:0008437|GO:0030141|GO:0005184	NM_013046	Rn.22	25569	29.5881	199.443	5.16912	7.47825
A_64_P019325	-2.27701	-1.18714	2.27701	down	NM_001014024	chr1:187059312-187059371	Orai3	Rattus norvegicus ORAI calcium release-activated calcium modulator 3 (Orai3), mRNA [NM_001014024]	GO:0005515|GO:0016020|GO:0016021	NM_001014024	Rn.42186	309000	1724.66	3973.94	10.7172	11.9043
A_64_P057402	-2.24445	-1.16636	2.24445	down	NM_001012070	chr1:213438439-213438498	Gpr44	Rattus norvegicus G protein-coupled receptor 44 (Gpr44), mRNA [NM_001012070]	GO:0004982|GO:0045745|GO:0019722|GO:0006935|GO:0004930|GO:0004872|GO:0016021|GO:0001785|GO:0004956|GO:0007193|GO:0004958	NM_001012070	Rn.198542	309212	163.541	428.527	7.44365	8.61001
A_64_P024670	-2.62755	-1.39372	2.62755	down	NM_019164	chr10:83205694-83205753	Chad	Rattus norvegicus chondroadherin (Chad), mRNA [NM_019164]	GO:0005515|GO:0001502|GO:0005578|GO:0005576	NM_019164	Rn.9899	29195	80.6227	266.103	6.50854	7.90226
A_43_P12624	-2.02937	-1.02104	2.02937	down	NM_031655	chr2:157310097-157310038	Lxn	Rattus norvegicus latexin (Lxn), mRNA [NM_031655]	GO:0005515|GO:0004857|GO:0005737|GO:0008191|GO:0050965	NM_031655	Rn.11404	59073	651.936	1392.46	9.34452	10.3656
A_42_P826938	-2.46972	-1.30435	2.46972	down	NM_001109374	chr4:111169291-111169350	LRRTM1	Rattus norvegicus leucine rich repeat transmembrane neuronal 1 (LRRTM1), mRNA [NM_001109374]	GO:0005515|GO:0030424|GO:0009986|GO:0005783|GO:0030426	NM_001109374	Rn.171424	679668	117.843	349.697	7.0046	8.30895
A_43_P12791	-2.78005	-1.47511	2.78005	down	NM_053383	chr3:137188629-137188570	Cd93	Rattus norvegicus CD93 molecule (Cd93), mRNA [NM_053383]	GO:0005515|GO:0016337|GO:0016020|GO:0005886|GO:0005488|GO:0005509|GO:0001849|GO:0005529|GO:0004872|GO:0016021	NM_053383	Rn.162695	84398	2998	8269.85	11.5261	13.0012
A_64_P040870	-2.55573	-1.35373	2.55573	down	NM_175837	chr5:135915634-135915693	Cyp4a1	Rattus norvegicus cytochrome P450, family 4, subfamily a, polypeptide 1 (Cyp4a1), mRNA [NM_175837]	GO:0046456|GO:0008393|GO:0019369|GO:0005792|GO:0008391|GO:0001822|GO:0005783|GO:0018685|GO:0009055|GO:0001890|GO:0046872|GO:0043651|GO:0004497|GO:0016020|GO:0005789|GO:0048252|GO:0055114|GO:0020037	NM_175837	Rn.92401	170544	3320.31	8442.27	11.6811	13.0348
A_64_P042177	-3.08184	-1.62379	3.08184	down	XM_001064784	chr9:8984169-8984110		Uncharacterized protein C6orf132 homolog [Source:UniProtKB/Swiss-Prot;Acc:Q91Z58] [ENSRNOT00000020516]		XM_001064784			163.711	578.059	7.44507	9.06886
A_64_P034064	-2.02979	-1.02133	2.02979	down	NM_145787	chr1:97729831-97729772	Mrgprx3	Rattus norvegicus MAS-related GPR, member X3 (Mrgprx3), mRNA [NM_145787]	GO:0007186|GO:0016021	NM_145787	Rn.81069	252960	69.8452	180.746	6.30612	7.32745
A_42_P588504	-2.37704	-1.24917	2.37704	down	XM_575808	chr5:59429542-59429601	RGD1559864	PREDICTED: Rattus norvegicus similar to mKIAA1045 protein, transcript variant 2 (RGD1559864), mRNA [XM_575808]		XM_575808	Rn.169839	500446	620.386	1545.4	9.27848	10.5276
A_64_P096679	-2.38053	-1.25129	2.38053	down		chr1:258472359-258472300							290.716	764.333	8.23714	9.48842
A_64_P081939	-4.46247	-2.15784	4.46247	down	XR_007793	chr8:83342416-83342357		PREDICTED: Rattus norvegicus similar to RIKEN cDNA 2410146L05 (RGD1311103), miscRNA [XR_007793]		XR_007793	Rn.12843		58.5474	335.075	6.08182	8.23966
A_64_P116009	-2.23151	-1.15802	2.23151	down		chr3:011423483-011423542							52.8623	155.546	5.94586	7.10387
A_42_P536702	-2.08584	-1.06063	2.08584	down	NM_017342	chr15:50923195-50923136	Sftpc	Rattus norvegicus surfactant protein C (Sftpc), mRNA [NM_017342]	GO:0003674|GO:0050828|GO:0005737|GO:0007585|GO:0005576|GO:0005615	NM_017342	Rn.3926	50683	44.4316	124.849	5.71651	6.77714
A_64_P028198	-2.6867	-1.42584	2.6867	down		chr7:009372064-009372123							817.897	2281.51	9.66958	11.0954
A_64_P117775	-2.18594	-1.12825	2.18594	down		chr15:024846501-024846442							50.2679	146.857	5.88337	7.01162
A_44_P412236	-2.01107	-1.00796	2.01107	down	NM_053730	chr12:17894918-17896384	Stag3	Rattus norvegicus stromal antigen 3 (Stag3), mRNA [NM_053730]	GO:0007049|GO:0007126|GO:0007059|GO:0000795|GO:0005488|GO:0000802|GO:0030893|GO:0005634|GO:0001673	NM_053730	Rn.18997	114522	287.587	639.47	8.22135	9.22931
A_64_P064621	-2.02259	-1.0162	2.02259	down	NM_053559	chr8:5577478-5577536	Trpc6	Rattus norvegicus transient receptor potential cation channel, subfamily C, member 6 (Trpc6), mRNA [NM_053559]	GO:0005515|GO:0034220|GO:0005261|GO:0070588|GO:0015279|GO:0007204|GO:0005216	NM_053559	Rn.105986	89823	52.4021	140.643	5.93472	6.95092
A_42_P550360	-2.13444	-1.09386	2.13444	down	NM_001013067	chr1:94531050-94531109	Klk1b21	Rattus norvegicus kallikrein 1-related peptidase b21 (Klk1b21), mRNA [NM_001013067]	GO:0004252|GO:0006508|GO:0008233	NM_001013067	Rn.79264	292866	64.918	177.826	6.20816	7.30201
A_44_P217590	-2.42752	-1.27948	2.42752	down	NM_053794	chr4:156298742-156298683	Wnk1	Rattus norvegicus WNK lysine deficient protein kinase 1 (Wnk1), mRNA [NM_053794]	GO:0033673|GO:0005515|GO:0000287|GO:0005625|GO:0005626|GO:0005524|GO:0007243|GO:0030291|GO:0003084|GO:0005737|GO:0046777|GO:0004672|GO:0000166|GO:0004674|GO:0050794|GO:0042598|GO:0019870|GO:0006468|GO:0016740|GO:0006811	NM_053794	Rn.27409	116477	84.8321	257.001	6.57292	7.8524
A_44_P458021	-2.89948	-1.53579	2.89948	down	NM_012870	chr7:90606941-90606882	Tnfrsf11b	Rattus norvegicus tumor necrosis factor receptor superfamily, member 11b (Tnfrsf11b), mRNA [NM_012870]	GO:0005515|GO:0046685|GO:0043627|GO:0007584|GO:0042493|GO:0005578|GO:0006915|GO:0045671|GO:0005576|GO:0005125|GO:0005615|GO:0045779|GO:0007165|GO:0010035|GO:0030198|GO:0032026|GO:0004872|GO:0042489	NM_012870	Rn.202973	25341	59.3548	221.399	6.09973	7.63553
A_64_P035709	-2.41382	-1.27132	2.41382	down	NM_001109492	chr13:57480585-57480644	B3galt2	Rattus norvegicus UDP-Gal:betaGlcNAc beta 1,3-galactosyltransferase, polypeptide 2 (B3galt2), mRNA [NM_001109492]	GO:0005794|GO:0016020|GO:0016757|GO:0006486|GO:0016021|GO:0008378	NM_001109492	Rn.164870	686081	552.185	1414.17	9.11763	10.3889
A_44_P116870	-2.2348	-1.16015	2.2348	down	NM_001009691	chr2:178799623-178799564	Dclk2	Rattus norvegicus doublecortin-like kinase 2 (Dclk2), mRNA [NM_001009691]	GO:0005737|GO:0000166|GO:0004674|GO:0023034|GO:0006468|GO:0005856|GO:0005524|GO:0016740	NM_001009691	Rn.23327	310698	69.8228	197.504	6.3052	7.46535
A_64_P010898	-2.395	-1.26003	2.395	down		chr6:103540771-103540712							27.2219	92.0577	5.05849	6.31852
A_64_P015932	-2.1358	-1.09478	2.1358	down	NM_001013230	chr12:43843376-43843435	Selplg	Rattus norvegicus selectin P ligand (Selplg), mRNA [NM_001013230]	GO:0005515|GO:0005529|GO:0071354|GO:0050901	NM_001013230	Rn.215585	363930	592.006	1334.52	9.21061	10.3054
A_64_P094080	-2.3002	-1.20176	2.3002	down	NM_001000238	chr1:200459683-200459742	Olr302	Rattus norvegicus olfactory receptor 302 (Olr302), mRNA [NM_001000238]	GO:0050911|GO:0004984|GO:0007186|GO:0004872|GO:0016021	NM_001000238	Rn.141736	293600	276.756	703.888	8.1682	9.36996
A_64_P052265	-2.13428	-1.09375	2.13428	down	NM_001009486	chr4:168892949-168892890	Klra2	Rattus norvegicus killer cell lectin-like receptor, subfamily A, member 2 (Klra2), mRNA [NM_001009486]	GO:0008150|GO:0003674|GO:0005575	NM_001009486	Rn.123178	494194	74.2538	199.937	6.38865	7.4824
A_64_P100463	-2.04012	-1.02866	2.04012	down		chr1:232292295-232292236							64.727	168.77	6.20479	7.23344
A_43_P11843	-2.16201	-1.11238	2.16201	down	NM_017163	chr1:30420374-30421525	Slc6a18	Rattus norvegicus solute carrier family 6, member 18 (Slc6a18), mRNA [NM_017163]	GO:0016020|GO:0005886|GO:0005887|GO:0005328|GO:0006865|GO:0006836|GO:0006970|GO:0006972|GO:0015293	NM_017163	Rn.9998	29323	84.9914	229.797	6.57509	7.68746
A_64_P014962	-2.42373	-1.27723	2.42373	down	XM_002727995	chr13:32722728-32722669	LOC313149	PREDICTED: Rattus norvegicus hypothetical LOC313149 (LOC313149), partial mRNA [XM_002727995]		XM_002727995	Rn.156194	313149	220.741	601.162	7.84966	9.12689
A_64_P161833	-2.02725	-1.01953	2.02725	down	NM_001107439	chr19:52743440-52743381	Snai3	Rattus norvegicus snail homolog 3 (Drosophila) (Snai3), mRNA [NM_001107439]	GO:0005622|GO:0005667|GO:0006355|GO:0003700|GO:0008270|GO:0003676	NM_001107439	Rn.127187	307919	365.975	812.63	8.5545	9.57403
A_64_P017183	-2.04117	-1.0294	2.04117	down	NM_022253		Cbp	Rattus norvegicus Csk binding protein (Cbp), mRNA [NM_022253]	GO:0007165|GO:0005886|GO:0005887|GO:0005068	NM_022253	Rn.127786	64019	222.817	514.422	7.86287	8.89227
A_64_P031417	-3.19399	-1.67536	3.19399	down	NM_001005899	chr4:159709889-159709948	Clecsf6	Rattus norvegicus C-type (calcium dependent, carbohydrate recognition domain) lectin, superfamily member 6 (Clecsf6), mRNA [NM_001005899]	GO:0016020|GO:0005488|GO:0045087|GO:0005529|GO:0016021	NM_001005899	Rn.24032	474143	52.9481	219.661	5.94845	7.62381
A_43_P12996	-3.08536	-1.62544	3.08536	down	NM_053955		Crym	Rattus norvegicus crystallin, mu (Crym), mRNA [NM_053955]	GO:0050661|GO:0003714|GO:0007605|GO:0070327|GO:0033280|GO:0000122|GO:0003824|GO:0070324|GO:0042803|GO:0005829|GO:0003674|GO:0005737|GO:0005488|GO:0008152|GO:0009725|GO:0006839	NM_053955	Rn.24561	117024	1831.83	5585.55	10.8061	12.4315
A_64_P161705	-2.40397	-1.26542	2.40397	down	NM_001109519	chr1:85744330-85744389	LOC688924	Rattus norvegicus hypothetical protein LOC688924 (LOC688924), mRNA [NM_001109519]	GO:0009607|GO:0016021	NM_001109519	Rn.218710	688924	71.3018	216.009	6.33325	7.59867
A_44_P400741	-2.27944	-1.18868	2.27944	down	NM_001106080	chr16:24920632-24920573	Tktl2	Rattus norvegicus transketolase-like 2 (Tktl2), mRNA [NM_001106080]	GO:0005737|GO:0008152|GO:0003824	NM_001106080	Rn.124739	290685	93.9269	264.261	6.70393	7.89262
A_64_P098491	-2.01765	-1.01268	2.01765	down		chr8:092371080-092371021							147.255	352.235	7.30797	8.32065
A_64_P022785	-2.26823	-1.18156	2.26823	down	NM_173107	chr16:48304377-48304436	Stox2	Rattus norvegicus storkhead box 2 (Stox2), transcript variant 2, mRNA [NM_173107]		NM_173107	Rn.61768	306459	35.0397	109.781	5.39915	6.58071
A_44_P171090	-2.63674	-1.39876	2.63674	down	NM_001106971	chrX:16064466-16064407	Dusp21	Rattus norvegicus dual specificity phosphatase 21 (Dusp21), mRNA [NM_001106971]	GO:0016791|GO:0005737|GO:0006470|GO:0016787|GO:0005634|GO:0035335|GO:0017017|GO:0004725	NM_001106971	Rn.218599	302867	64.2488	215.686	6.19649	7.59525
A_64_P053115	-2.45042	-1.29303	2.45042	down	NM_001136151	chr18:28670981-28670922	Nrg2	Rattus norvegicus neuregulin 2 (Nrg2), mRNA [NM_001136151]	GO:0005006|GO:0005154|GO:0007173|GO:0005886|GO:0005576|GO:0016021|GO:0009790|GO:0008083|GO:0043125	NM_001136151	Rn.22434	432361	84.9546	259.621	6.57408	7.86711
A_64_P157743	-2.12872	-1.08998	2.12872	down	NM_019233	chr9:82443354-82443413	Ccl20	Rattus norvegicus chemokine (C-C motif) ligand 20 (Ccl20), mRNA [NM_019233]	GO:0008009|GO:0006955|GO:0006954|GO:0006935|GO:0042466|GO:0005576|GO:0005615	NM_019233	Rn.10722	29538	60.7699	166.975	6.12792	7.21791
A_43_P15024	-4.36444	-2.1258	4.36444	down	NM_001108563	chr2:203777821-203777762	Sypl2	Rattus norvegicus synaptophysin-like 2 (Sypl2), mRNA [NM_001108563]	GO:0005215|GO:0016020|GO:0016021|GO:0008021	NM_001108563	Rn.6456	362018	56.3486	315.085	6.02503	8.15082
A_42_P553444	-2.0519	-1.03696	2.0519	down	L14933	chr1:221120099-221120040		Proprotein convertase subtilisin/kexin type 5 Precursor; Fragment (EC 3.4.21.-)(Proprotein convertase 5)(PC5)(Subtilisin/kexin-like protease PC5)(rPC5)(Proprotein convertase 6)(PC6) [Source:UniProtKB/Swiss-Prot;Acc:P41413] [ENSRNOT00000016164]			Rn.222452		68.4639	179.537	6.28007	7.31703
A_44_P214811	-3.81192	-1.93052	3.81192	down	NM_022712	chr11:69976687-69976628	Tfrc	Rattus norvegicus transferrin receptor (Tfrc), mRNA [NM_022712]	GO:0048471|GO:0005886|GO:0051087|GO:0010042|GO:0006879|GO:0005739|GO:0010035|GO:0004998|GO:0010039|GO:0006508|GO:0004872|GO:0032526|GO:0070062|GO:0001666|GO:0042470|GO:0010033|GO:0007584|GO:0007568|GO:0005576|GO:0006953|GO:0006897|GO:0005905|GO:0016023|GO:0030544|GO:0008233|GO:0016021|GO:0046688|GO:0005768	NM_022712	Rn.98672	64678	3840.85	14104.5	11.8816	13.8121
A_64_P015482	-2.21306	-1.14604	2.21306	down	XM_001069996	chr12:21049507-21049566	LOC686428	PREDICTED: Rattus norvegicus similar to Emu2 (LOC686428), mRNA [XM_001069996]		XM_001069996		686428	37.9525	114.563	5.49838	6.64442
A_44_P214873	-23.2972	-4.54208	23.2972	down	NM_024362	chr1:171161969-171162028	Arntl	Rattus norvegicus aryl hydrocarbon receptor nuclear translocator-like (Arntl), mRNA [NM_024362]	GO:0005515|GO:0005667|GO:0006355|GO:0003700|GO:0042176|GO:0051879|GO:0005634|GO:0003677|GO:0045944|GO:0007623|GO:0042752|GO:0004872|GO:0004871|GO:0017162|GO:0000060	NM_024362	Rn.14532	29657	121.65	3198.02	7.04768	11.5898
A_44_P250988	-5.24942	-2.39216	5.24942	down	NM_001130579	chr7:121146515-121146574	Serhl2	Rattus norvegicus serine hydrolase-like 2 (Serhl2), mRNA [NM_001130579]	GO:0016787	NM_001130579	Rn.218880	500911	331.077	1868.9	8.4135	10.8057
A_44_P144591	-3.71305	-1.89261	3.71305	down	NM_172333	chr7:74637736-74637795	Cthrc1	Rattus norvegicus collagen triple helix repeat containing 1 (Cthrc1), mRNA [NM_172333]	GO:0016477|GO:0005578|GO:0005576	NM_172333	Rn.9468	282836	30.6366	155.436	5.21039	7.10299
A_64_P060710	-2.03701	-1.02645	2.03701	down	NM_023995	chr4:169254211-169254152	Tas2r107	Rattus norvegicus taste receptor, type 2, member 107 (Tas2r107), mRNA [NM_023995]	GO:0008150|GO:0050909|GO:0016020|GO:0008527|GO:0004872|GO:0016021|GO:0050896	NM_023995	Rn.48784	78981	69.9573	181.438	6.30743	7.33389
A_44_P522823	-2.36196	-1.23998	2.36196	down		chr14:70442122-70442181	LOC681839					681839	46.4382	147.145	5.77489	7.01488
A_64_P135072	-2.92815	-1.54999	2.92815	down		chr17:004228024-004228083							212.832	697.102	7.80171	9.35169
A_64_P013250	-2.03575	-1.02556	2.03575	down	XM_001072422	chr7:6089953-6090012	Olr991	PREDICTED: Rattus norvegicus olfactory receptor 991 (Olr991), mRNA [XM_001072422]	GO:0050911|GO:0004984|GO:0007186|GO:0016021	XM_001072422		500780	73.0071	188.225	6.36535	7.39091
A_64_P123341	-2.90633	-1.5392	2.90633	down	NM_147212	chr5:78163612-78163553	LOC259244	Rattus norvegicus alpha-2u globulin PGCL3 (LOC259244), mRNA [NM_147212]	GO:0005550|GO:0005215	NM_147212	Rn.86412	259244	291.345	938.683	8.24021	9.77941
A_44_P712484	-4.73619	-2.24373	4.73619	down	XM_222205	chr12:36318774-36318715	RGD1309762	PREDICTED: Rattus norvegicus similar to KIAA0614 protein (RGD1309762), mRNA [XM_222205]	GO:0005622|GO:0016881|GO:0006464	XM_222205	Rn.2635	304503	362.587	1843.05	8.5405	10.7842
A_44_P288241	-2.30207	-1.20293	2.30207	down	XM_001059692	chr12:6108221-6108162	RGD1307396	PREDICTED: Rattus norvegicus similar to RIKEN cDNA 6330406I15 (RGD1307396), mRNA [XM_001059692]		XM_001059692	Rn.14770	360757	79.7138	230.983	6.49124	7.69417
A_64_P075666	-2.45314	-1.29463	2.45314	down		chr2:151475173-151475232							48.6039	158.887	5.84004	7.13467
A_44_P522388	-2.0518	-1.03689	2.0518	down	NM_017323	chr4:126344135-126344194	Nr2c2	Rattus norvegicus nuclear receptor subfamily 2, group C, member 2 (Nr2c2), mRNA [NM_017323]	GO:0043565|GO:0005515|GO:0006355|GO:0003700|GO:0005730|GO:0003707|GO:0008270|GO:0005634|GO:0004872|GO:0046872|GO:0048137	NM_017323	Rn.10485	50659	84.6654	217.127	6.57097	7.60787
A_64_P151929	-2.09031	-1.06372	2.09031	down		chr19:045635348-045635289							80.1137	210.673	6.49741	7.56113
A_64_P006898	-2.06618	-1.04697	2.06618	down	NM_001013237	chr1:185501308-185501249	Cd19	Rattus norvegicus CD19 molecule (Cd19), mRNA [NM_001013237]	GO:0050853|GO:0005515|GO:0009897	NM_001013237	Rn.105569	365367	100.227	254.483	6.79034	7.83731
[truncated: 457 more rows]

## Sheet: 1 vs 3_up
# Fold Change cut-off: 2.0 # Condition pairs: 1 vs 3_up # Column A: ProbeName, it represents probe name. # Column B: Fold Change, positive value indicates up-regulation and negative value indicates down-regulation. # Column C: Log Fold Change, log2 value of absolute fold change. Positive value indicates up-regulation and negative value indicates down-regulation. # Column D: Absolute Fold Change b…
[truncated: 1,417 more rows]

[truncated: 3 more sheets: 1 vs 3_down, 2 vs 3_up, 2 vs 3_down]
