# Supplementary material for: Identification of apoptosis-related microRNAs and their target genes in myocardial infarction post-transplantation with skeletal myoblasts
Source: J Transl Med. 2015 Aug 19;13:270. doi: 10.1186/s12967-015-0603-0 (PMC4539916; doi:10.1186/s12967-015-0603-0)
Supplement: Additional file 10: — Table S7. Genes involved in positive regulation of cell death, response to hypoxia, and negative regulation of apoptotic process. [file 12967_2015_603_MOESM10_ESM.xls]

## Sheet: 差异基因的显著性功能列表
GO ID	GO Name	Total Count	Diff Count	P Value	FDR	Gene
GO:0042493	response to drug	409	8	1.37018e-07	6.49465e-05	[Ccl3, Egr1, Fos, Gata6, Mmp9, Smad1, Tnfrsf11b, Txnrd1]
GO:0045669	positive regulation of osteoblast differentiation	39	4	3.03889e-07	7.20218e-05	[Cebpb, Gdf10, Id4, Smad1]
GO:0010942	positive regulation of cell death	22	3	4.22073e-06	0.000666875	[Egr1, Mycn, Txnrd1]
GO:0045944	positive regulation of transcription from RNA polymerase II promoter	478	7	5.81073e-06	0.000688571	[Arntl, Egr1, Fos, Gata6, Id4, Mycn, Smad1]
GO:0071455	cellular response to hyperoxia	3	2	6.02277e-06	0.000570959	[Egr1, Txnrd1]
GO:0001666	response to hypoxia	209	5	1.31241e-05	0.0010368	[Angptl4, Apold1, Cited2, Ddit4, Mmp9]
GO:0070995	NADPH oxidation	5	2	2.00387e-05	0.00135691	[Fmo2, Txnrd1]
GO:0000082	G1/S transition of mitotic cell cycle	39	3	2.46133e-05	0.00145834	[Camk2d, Id4, Spdya]
GO:0050878	regulation of body fluid levels	6	2	3.00302e-05	0.00158159	[Aplnr, Nppa]
GO:0043066	negative regulation of apoptotic process	252	5	3.21508e-05	0.00152395	[Angptl4, Dpep1, Eif5a, Gata6, Xiap]
GO:0008217	regulation of blood pressure	43	3	3.31006e-05	0.00142633	[Cacna1c, Nppa, Npy]
GO:0007623	circadian rhythm	56	3	7.33628e-05	0.00289783	[Arntl, Egr1, Per2]
GO:0042752	regulation of circadian rhythm	10	2	8.9757e-05	0.00327268	[Arntl, Crem]
GO:0000122	negative regulation of transcription from RNA polymerase II promoter	315	5	9.22288e-05	0.0031226	[Cited2, Egr1, Gata6, Id4, Per2]
GO:0032496	response to lipopolysaccharide	169	4	0.000105276	0.00332671	[Cebpb, Fos, Mmp9, Pros1]
GO:0051591	response to cAMP	64	3	0.000109364	0.00314173	[Cdo1, Fos, Gata6]
GO:0030198	extracellular matrix organization	64	3	0.000109364	0.00314173	[Kazald1, Mmp9, Tnfrsf11b]
GO:0045671	negative regulation of osteoclast differentiation	11	2	0.000109601	0.00280817	[Ccl3, Tnfrsf11b]
GO:0048712	negative regulation of astrocyte differentiation	11	2	0.000109601	0.00280817	[Id4, Mycn]
GO:0009612	response to mechanical stimulus	69	3	0.000136825	0.00324276	[Cited2, Fos, Mmp9]
GO:0071371	cellular response to gonadotropin stimulus	13	2	0.000155147	0.00350189	[Egr1, Gata6]
GO:0006816	calcium ion transport	75	3	0.000175257	0.00377598	[Cacna1c, Camk2d, Ccl3]
GO:0043627	response to estrogen stimulus	81	3	0.000220083	0.00453563	[Cited2, Gata6, Tnfrsf11b]
GO:0009636	response to toxin	86	3	0.000262636	0.00518706	[Ccl3, Fos, Gata6]
GO:0001889	liver development	87	3	0.000271737	0.00515213	[Arf6, Cited2, Gata6]
GO:0051260	protein homooligomerization	90	3	0.000300256	0.00547389	[Angptl4, Glul, Mat1a]
GO:0070848	response to growth factor stimulus	18	2	0.00030292	0.00531793	[Gata6, Lum]
GO:0071277	cellular response to calcium ion	19	2	0.000338244	0.00572599	[Dpep1, Fos]
GO:0010628	positive regulation of gene expression	101	3	0.000421149	0.0068836	[Cited2, Egr1, Smad1]
GO:0001892	embryonic placenta development	22	2	0.000455659	0.00719941	[Cebpb, Cited2]
GO:0035690	cellular response to drug	24	2	0.000543417	0.00817713	[Dpep1, Egr1]
GO:0045787	positive regulation of cell cycle	24	2	0.000543417	0.00817713	[Cited2, Nr4a3]
GO:0045892	negative regulation of transcription, DNA-dependent	264	4	0.000573264	0.00823416	[Cebpb, Cited2, Rasd1, Sumo1]
GO:0002053	positive regulation of mesenchymal cell proliferation	25	2	0.000590124	0.00822702	[Irs2, Mycn]
GO:0010033	response to organic substance	114	3	0.000599648	0.00812095	[Asah1, Mmp9, Sqle]
GO:0006355	regulation of transcription, DNA-dependent	729	6	0.000628484	0.00827504	[Cebpb, Crem, Gata6, Per2, Tmpo, Zbtb44]
GO:0030509	BMP signaling pathway	28	2	0.000741495	0.00949915	[Egr1, Smad1]
GO:0045471	response to ethanol	124	3	0.000765484	0.00954841	[Cdo1, Egr1, Mmp9]
GO:0007179	transforming growth factor beta receptor signaling pathway	39	2	0.00143885	0.00988431	[Fos, Smad1]
GO:0000165	MAPK cascade	30	2	0.00085173	0.0103518	[Ccl3, Smad1]
GO:0032024	positive regulation of insulin secretion	33	2	0.00103096	0.0122169	[Glul, Irs2]
GO:0001649	osteoblast differentiation	35	2	0.00115964	0.0134065	[Ccl3, Gdf10]
GO:0043525	positive regulation of neuron apoptosis	40	2	0.00151318	0.0101738	[Ccl3, Egr1]
GO:0021766	hippocampus development	40	2	0.00151318	0.0101738	[Id4, Nr4a3]
GO:0006508	proteolysis	586	5	0.00154552	0.0101747	[Adamts1, Dpep1, Mmp9, Otud5, Tinagl1]
GO:0071456	cellular response to hypoxia	43	2	0.00174695	0.0113432	[Egr1, Gata6]
GO:0006468	protein phosphorylation	185	3	0.00240783	0.0154231	[Camk2d, Ccl3, Smad1]
GO:0030336	negative regulation of cell migration	51	2	0.00244847	0.0153719	[Cited2, Dpep1]
GO:0007010	cytoskeleton organization	51	2	0.00244847	0.0153719	[Ccl3, Cfl1]
GO:0006874	cellular calcium ion homeostasis	55	2	0.00284124	0.0174903	[Cacna1c, Ccl3]
GO:0034465	response to carbon monoxide	2	1	0.00285096	0.0155328	[Egr1]
GO:0045601	regulation of endothelial cell differentiation	2	1	0.00285096	0.0155328	[Apold1]
GO:0010818	T cell chemotaxis	2	1	0.00285096	0.0155328	[Ccl3]
GO:0031468	nuclear envelope reassembly	2	1	0.00285096	0.0155328	[Tmpo]
GO:0043308	eosinophil degranulation	2	1	0.00285096	0.0155328	[Ccl3]
GO:0061156	pulmonary artery morphogenesis	2	1	0.00285096	0.0155328	[Cited2]
GO:0006542	glutamine biosynthetic process	2	1	0.00285096	0.0155328	[Glul]
GO:0014808	release of sequestered calcium ion into cytosol by sarcoplasmic reticulum	2	1	0.00285096	0.0155328	[Ccl3]
GO:0072086	specification of loop of Henle identity	2	1	0.00285096	0.0155328	[Irx2]
GO:0016999	antibiotic metabolic process	2	1	0.00285096	0.0155328	[Dpep1]
GO:0001710	mesodermal cell fate commitment	2	1	0.00285096	0.0155328	[Smad1]
GO:0060998	regulation of dendritic spine development	2	1	0.00285096	0.0155328	[Arf6]
GO:0042118	endothelial cell activation	2	1	0.00285096	0.0155328	[Apold1]
GO:0019448	L-cysteine catabolic process	2	1	0.00285096	0.0155328	[Cdo1]
GO:0071506	cellular response to mycophenolic acid	2	1	0.00285096	0.0155328	[Egr1]
GO:0019676	ammonia assimilation cycle	2	1	0.00285096	0.0155328	[Glul]
GO:0003310	pancreatic A cell differentiation	2	1	0.00285096	0.0155328	[Gata6]
GO:0032911	negative regulation of transforming growth factor beta1 production	2	1	0.00285096	0.0155328	[Gata6]
GO:0002903	negative regulation of B cell apoptosis	2	1	0.00285096	0.0155328	[Irs2]
GO:0010243	response to organic nitrogen	57	2	0.00304799	0.0148943	[Cdo1, Smad1]
GO:0008584	male gonad development	58	2	0.00315394	0.0152548	[Cited2, Gata6]
GO:0014070	response to organic cyclic compound	204	3	0.00317141	0.0151843	[Fos, Lum, Mmp9]
GO:0071363	cellular response to growth factor stimulus	63	2	0.0037092	0.0175816	[Cited2, Egr1]
GO:0045766	positive regulation of angiogenesis	64	2	0.00382532	0.0179525	[Gata6, Mmp9]
GO:0032869	cellular response to insulin stimulus	67	2	0.00418375	0.0194421	[Akap1, Egr1]
GO:0002521	leukocyte differentiation	3	1	0.00427342	0.0179257	[Cited2]
GO:0010748	negative regulation of plasma membrane long-chain fatty acid transport	3	1	0.00427342	0.0179257	[Irs2]
GO:0050891	multicellular organismal water homeostasis	3	1	0.00427342	0.0179257	[Nppa]
GO:0006452	translational frameshifting	3	1	0.00427342	0.0179257	[Eif5a]
GO:0006556	S-adenosylmethionine biosynthetic process	3	1	0.00427342	0.0179257	[Mat1a]
GO:0019087	transformation of host cell by virus	3	1	0.00427342	0.0179257	[Mmp9]
GO:0045408	regulation of interleukin-6 biosynthetic process	3	1	0.00427342	0.0179257	[Cebpb]
GO:0033363	secretory granule organization	3	1	0.00427342	0.0179257	[Mta1]
GO:0060411	cardiac septum morphogenesis	3	1	0.00427342	0.0179257	[Cited2]
GO:0051489	regulation of filopodium assembly	3	1	0.00427342	0.0179257	[Arf6]
GO:0035020	regulation of Rac protein signal transduction	3	1	0.00427342	0.0179257	[Arf6]
GO:0060575	intestinal epithelial cell differentiation	3	1	0.00427342	0.0179257	[Gata6]
GO:0060486	Clara cell differentiation	3	1	0.00427342	0.0179257	[Gata6]
GO:0002051	osteoblast fate commitment	3	1	0.00427342	0.0179257	[Smad1]
GO:0003309	type B pancreatic cell differentiation	3	1	0.00427342	0.0179257	[Gata6]
GO:0001994	norepinephrine-epinephrine vasoconstriction involved in regulation of systemic arterial blood pressure	3	1	0.00427342	0.0179257	[Adra1d]
GO:0051149	positive regulation of muscle cell differentiation	3	1	0.00427342	0.0179257	[Eif5a]
GO:0045905	positive regulation of translational termination	3	1	0.00427342	0.0179257	[Eif5a]
GO:0045901	positive regulation of translational elongation	3	1	0.00427342	0.0179257	[Eif5a]
GO:0042592	homeostatic process	3	1	0.00427342	0.0179257	[Smad1]
GO:0060947	cardiac vascular smooth muscle cell differentiation	3	1	0.00427342	0.0179257	[Gata6]
GO:0043524	negative regulation of neuron apoptosis	74	2	0.0050781	0.0194114	[Nr4a3, Xiap]
GO:0035308	negative regulation of protein dephosphorylation	4	1	0.00569389	0.0197722	[Akap1]
GO:0006534	cysteine metabolic process	4	1	0.00569389	0.0197722	[Cdo1]
GO:0035239	tube morphogenesis	4	1	0.00569389	0.0197722	[Gata6]
GO:0003197	endocardial cushion development	4	1	0.00569389	0.0197722	[Cited2]
GO:0006068	ethanol catabolic process	4	1	0.00569389	0.0197722	[Adh7]
GO:0060510	Type II pneumocyte differentiation	4	1	0.00569389	0.0197722	[Gata6]
GO:0051891	positive regulation of cardioblast differentiation	4	1	0.00569389	0.0197722	[Gata6]
GO:0022604	regulation of cell morphogenesis	4	1	0.00569389	0.0197722	[Cfl1]
GO:0060430	lung saccule development	4	1	0.00569389	0.0197722	[Gata6]
GO:0071383	cellular response to steroid hormone stimulus	4	1	0.00569389	0.0197722	[Egr1]
GO:0048245	eosinophil chemotaxis	4	1	0.00569389	0.0197722	[Ccl3]
GO:0060341	regulation of cellular localization	4	1	0.00569389	0.0197722	[Camk2d]
GO:0071280	cellular response to copper ion	4	1	0.00569389	0.0197722	[Txnrd1]
GO:0019695	choline metabolic process	4	1	0.00569389	0.0197722	[Chka]
GO:0071504	cellular response to heparin	4	1	0.00569389	0.0197722	[Egr1]
GO:0021895	cerebral cortex neuron differentiation	4	1	0.00569389	0.0197722	[Id4]
GO:0060083	smooth muscle contraction involved in micturition	4	1	0.00569389	0.0197722	[Cacna1c]
GO:0071559	response to transforming growth factor beta stimulus	4	1	0.00569389	0.0197722	[Gdf10]
GO:0042133	neurotransmitter metabolic process	4	1	0.00569389	0.0197722	[Glul]
GO:0030252	growth hormone secretion	4	1	0.00569389	0.0197722	[Cacna1c]
GO:0051005	negative regulation of lipoprotein lipase activity	4	1	0.00569389	0.0197722	[Angptl4]
GO:0051534	negative regulation of NFAT protein import into nucleus	4	1	0.00569389	0.0197722	[Akap1]
GO:0045820	negative regulation of glycolysis	4	1	0.00569389	0.0197722	[Ddit4]
GO:0001661	conditioned taste aversion	4	1	0.00569389	0.0197722	[Fos]
GO:0007268	synaptic transmission	79	2	0.00576593	0.0182813	[Cacna1c, Npy]
GO:0001822	kidney development	79	2	0.00576593	0.0182813	[Adamts1, Smad1]
GO:0007165	signal transduction	501	4	0.00583086	0.0183035	[Angptl4, Rasd1, Tnfrsf11b, Ywhag]
GO:0006915	apoptotic process	254	3	0.00583503	0.0181961	[Arf6, Ddit4, Tnfrsf11b]
GO:0030324	lung development	83	2	0.00634514	0.0195935	[Asah1, Mycn]
GO:0009749	response to glucose stimulus	83	2	0.00634514	0.0195935	[Egr1, Irs2]
GO:0006974	response to DNA damage stimulus	85	2	0.00664429	0.0203187	[Spdya, Xiap]
GO:0050667	homocysteine metabolic process	5	1	0.00711235	0.0208746	[Dpep1]
GO:0048752	semicircular canal morphogenesis	5	1	0.00711235	0.0208746	[Nr4a3]
GO:0008612	peptidyl-lysine modification to hypusine	5	1	0.00711235	0.0208746	[Eif5a]
GO:2000378	negative regulation of reactive oxygen species metabolic process	5	1	0.00711235	0.0208746	[Mycn]
GO:0046620	regulation of organ growth	5	1	0.00711235	0.0208746	[Cacna1c]
GO:0042312	regulation of vasodilation	5	1	0.00711235	0.0208746	[Nppa]
GO:0034614	cellular response to reactive oxygen species	5	1	0.00711235	0.0208746	[Fos]
GO:0071732	cellular response to nitric oxide	5	1	0.00711235	0.0208746	[Dpep1]
GO:0070887	cellular response to chemical stimulus	5	1	0.00711235	0.0208746	[Akap1]
GO:0051549	positive regulation of keratinocyte migration	5	1	0.00711235	0.0208746	[Mmp9]
GO:0050819	negative regulation of coagulation	5	1	0.00711235	0.0208746	[Pros1]
GO:0001523	retinoid metabolic process	5	1	0.00711235	0.0208746	[Adh7]
GO:0030335	positive regulation of cell migration	89	2	0.00726149	0.0204878	[Ccl3, Irs2]
GO:0015031	protein transport	278	3	0.00747384	0.0209621	[Arf6, Eif5a, Gdi2]
GO:0030154	cell differentiation	283	3	0.00784603	0.0218766	[Angptl4, Apold1, Arf6]
GO:0006646	phosphatidylethanolamine biosynthetic process	6	1	0.00852881	0.0226479	[Chka]
GO:0033598	mammary gland epithelial cell proliferation	6	1	0.00852881	0.0226479	[Cebpb]
GO:0007263	nitric oxide mediated signal transduction	6	1	0.00852881	0.0226479	[Rasd1]
GO:0010614	negative regulation of cardiac muscle hypertrophy	6	1	0.00852881	0.0226479	[Akap1]
GO:0030851	granulocyte differentiation	6	1	0.00852881	0.0226479	[Cited2]
GO:0071460	cellular response to cell-matrix adhesion	6	1	0.00852881	0.0226479	[Mmp9]
GO:0034405	response to fluid shear stress	6	1	0.00852881	0.0226479	[Cited2]
GO:0006687	glycosphingolipid metabolic process	6	1	0.00852881	0.0226479	[Crem]
GO:0007168	receptor guanylyl cyclase signaling pathway	6	1	0.00852881	0.0226479	[Nppa]
GO:0060033	anatomical structure regression	6	1	0.00852881	0.0226479	[Mmp9]
GO:0048247	lymphocyte chemotaxis	6	1	0.00852881	0.0226479	[Ccl3]
GO:0032354	response to follicle-stimulating hormone stimulus	6	1	0.00852881	0.0226479	[Egr1]
GO:0043615	astrocyte cell migration	6	1	0.00852881	0.0226479	[Ccl3]
GO:0032000	positive regulation of fatty acid beta-oxidation	6	1	0.00852881	0.0226479	[Irs2]
GO:0031915	positive regulation of synaptic plasticity	6	1	0.00852881	0.0226479	[Mmp9]
GO:0009404	toxin metabolic process	6	1	0.00852881	0.0226479	[Fmo2]
GO:0006916	anti-apoptosis	101	2	0.0092616	0.0234759	[Cebpb, Xiap]
GO:0010738	regulation of protein kinase A signaling cascade	7	1	0.00994328	0.0244203	[Akap1]
GO:0048645	organ formation	7	1	0.00994328	0.0244203	[Gata6]
GO:0006725	cellular aromatic compound metabolic process	7	1	0.00994328	0.0244203	[Sqle]
GO:0002548	monocyte chemotaxis	7	1	0.00994328	0.0244203	[Ccl3]
GO:0019229	regulation of vasoconstriction	7	1	0.00994328	0.0244203	[Cacna1c]
GO:0007183	SMAD protein complex assembly	7	1	0.00994328	0.0244203	[Smad1]
GO:0016446	somatic hypermutation of immunoglobulin genes	7	1	0.00994328	0.0244203	[Polm]
GO:0048246	macrophage chemotaxis	7	1	0.00994328	0.0244203	[Ccl3]
GO:0060136	embryonic process involved in female pregnancy	7	1	0.00994328	0.0244203	[Cited2]
GO:0001775	cell activation	7	1	0.00994328	0.0244203	[Ccl3]
GO:0007589	body fluid secretion	7	1	0.00994328	0.0244203	[Tsc22d3]
GO:0001525	angiogenesis	108	2	0.0105289	0.0250788	[Angptl4, Apold1]
GO:0007584	response to nutrient	109	2	0.0107158	0.0253965	[Mmp9, Tnfrsf11b]
GO:0048771	tissue remodeling	8	1	0.0113558	0.0259404	[Mmp9]
GO:0045737	positive regulation of cyclin-dependent protein kinase activity	8	1	0.0113558	0.0259404	[Spdya]
GO:0010907	positive regulation of glucose metabolic process	8	1	0.0113558	0.0259404	[Irs2]
GO:0031334	positive regulation of protein complex assembly	8	1	0.0113558	0.0259404	[Sumo1]
GO:0006939	smooth muscle contraction	8	1	0.0113558	0.0259404	[Cacna1c]
GO:0006082	organic acid metabolic process	8	1	0.0113558	0.0259404	[Fmo2]
GO:0061036	positive regulation of cartilage development	8	1	0.0113558	0.0259404	[Smad1]
GO:0071480	cellular response to gamma radiation	8	1	0.0113558	0.0259404	[Egr1]
GO:0003148	outflow tract septum morphogenesis	8	1	0.0113558	0.0259404	[Gata6]
GO:0048596	embryonic camera-type eye morphogenesis	8	1	0.0113558	0.0259404	[Cited2]
GO:0071158	positive regulation of cell cycle arrest	8	1	0.0113558	0.0259404	[Gata6]
GO:0030595	leukocyte chemotaxis	8	1	0.0113558	0.0259404	[Ccl3]
GO:0031529	ruffle organization	8	1	0.0113558	0.0259404	[Arf6]
GO:0002089	lens morphogenesis in camera-type eye	8	1	0.0113558	0.0259404	[Cited2]
GO:0006979	response to oxidative stress	115	2	0.0118683	0.0261655	[Mmp9, Txnrd1]
GO:0022010	central nervous system myelination	9	1	0.0127662	0.0275054	[Id4]
GO:0045792	negative regulation of cell size	9	1	0.0127662	0.0275054	[Cfl1]
GO:0045779	negative regulation of bone resorption	9	1	0.0127662	0.0275054	[Tnfrsf11b]
GO:0010613	positive regulation of cardiac muscle hypertrophy	9	1	0.0127662	0.0275054	[Camk2d]
GO:0006790	sulfur compound metabolic process	9	1	0.0127662	0.0275054	[Txnrd1]
GO:0033673	negative regulation of kinase activity	9	1	0.0127662	0.0275054	[Irs2]
GO:0090004	positive regulation of establishment of protein localization in plasma membrane	9	1	0.0127662	0.0275054	[Arf6]
GO:0050718	positive regulation of interleukin-1 beta secretion	9	1	0.0127662	0.0275054	[Ccl3]
GO:0001542	ovulation from ovarian follicle	9	1	0.0127662	0.0275054	[Adamts1]
GO:0050880	regulation of blood vessel size	10	1	0.0141747	0.0293398	[Nppa]
GO:0030431	sleep	10	1	0.0141747	0.0293398	[Fos]
GO:0070498	interleukin-1-mediated signaling pathway	10	1	0.0141747	0.0293398	[Egr1]
GO:0006536	glutamate metabolic process	10	1	0.0141747	0.0293398	[Glul]
GO:0060347	heart trabecula formation	10	1	0.0141747	0.0293398	[Adamts1]
GO:0048384	retinoic acid receptor signaling pathway	10	1	0.0141747	0.0293398	[Crem]
GO:0016925	protein sumoylation	10	1	0.0141747	0.0293398	[Sumo1]
GO:0002244	hemopoietic progenitor cell differentiation	10	1	0.0141747	0.0293398	[Cited2]
GO:0042573	retinoic acid metabolic process	10	1	0.0141747	0.0293398	[Adh7]
GO:0006656	phosphatidylcholine biosynthetic process	11	1	0.0155812	0.0309017	[Chka]
GO:0048715	negative regulation of oligodendrocyte differentiation	11	1	0.0155812	0.0309017	[Id4]
GO:0060644	mammary gland epithelial cell differentiation	11	1	0.0155812	0.0309017	[Cebpb]
GO:0006865	amino acid transport	11	1	0.0155812	0.0309017	[Slc3a1]
GO:0048821	erythrocyte development	11	1	0.0155812	0.0309017	[Cited2]
GO:0001829	trophectodermal cell differentiation	11	1	0.0155812	0.0309017	[Cited2]
GO:0032007	negative regulation of TOR signaling cascade	11	1	0.0155812	0.0309017	[Ddit4]
GO:0070328	triglyceride homeostasis	11	1	0.0155812	0.0309017	[Angptl4]
GO:0042176	regulation of protein catabolic process	11	1	0.0155812	0.0309017	[Arntl]
GO:0042698	ovulation cycle	11	1	0.0155812	0.0309017	[Gdf10]
GO:0030278	regulation of ossification	11	1	0.0155812	0.0309017	[Gdf10]
GO:0007507	heart development	136	2	0.0163045	0.0315442	[Cited2, Nppa]
GO:0009629	response to gravity	12	1	0.0169858	0.0318862	[Fos]
GO:0045725	positive regulation of glycogen biosynthetic process	12	1	0.0169858	0.0318862	[Irs2]
GO:0045672	positive regulation of osteoclast differentiation	12	1	0.0169858	0.0318862	[Ccl3]
GO:0042744	hydrogen peroxide catabolic process	12	1	0.0169858	0.0318862	[Txnrd1]
GO:0050775	positive regulation of dendrite morphogenesis	12	1	0.0169858	0.0318862	[Smad1]
GO:0003281	ventricular septum development	12	1	0.0169858	0.0318862	[Cited2]
GO:0033554	cellular response to stress	12	1	0.0169858	0.0318862	[Nr4a3]
GO:0006182	cGMP biosynthetic process	12	1	0.0169858	0.0318862	[Nppa]
GO:0033762	response to glucagon stimulus	12	1	0.0169858	0.0318862	[Cdo1]
GO:0021954	central nervous system neuron development	12	1	0.0169858	0.0318862	[Npy]
GO:0071372	cellular response to follicle-stimulating hormone stimulus	12	1	0.0169858	0.0318862	[Egr1]
GO:0032026	response to magnesium ion	12	1	0.0169858	0.0318862	[Tnfrsf11b]
GO:0071345	cellular response to cytokine stimulus	12	1	0.0169858	0.0318862	[Mmp9]
GO:0051145	smooth muscle cell differentiation	12	1	0.0169858	0.0318862	[Gata6]
GO:0016192	vesicle-mediated transport	143	2	0.0179176	0.0326651	[Arf6, Gdi2]
GO:0060045	positive regulation of cardiac muscle cell proliferation	13	1	0.0183883	0.0332674	[Gata6]
GO:0060349	bone morphogenesis	13	1	0.0183883	0.0332674	[Cited2]
GO:0042572	retinol metabolic process	13	1	0.0183883	0.0332674	[Adh7]
GO:0006954	inflammatory response	146	2	0.0186288	0.0334472	[Ccl3, Smad1]
GO:0030866	cortical actin cytoskeleton organization	14	1	0.0197889	0.0349998	[Arf6]
GO:0030574	collagen catabolic process	14	1	0.0197889	0.0349998	[Mmp9]
GO:0030534	adult behavior	14	1	0.0197889	0.0349998	[Nr4a3]
GO:0046697	decidualization	14	1	0.0197889	0.0349998	[Cited2]
GO:0001841	neural tube formation	14	1	0.0197889	0.0349998	[Cited2]
GO:0071236	cellular response to antibiotic	14	1	0.0197889	0.0349998	[Egr1]
GO:0007405	neuroblast proliferation	14	1	0.0197889	0.0349998	[Id4]
GO:0019216	regulation of lipid metabolic process	15	1	0.0211875	0.0368546	[Angptl4]
GO:0010269	response to selenium ion	15	1	0.0211875	0.0368546	[Txnrd1]
GO:0030902	hindbrain development	16	1	0.0225841	0.0385762	[Smad1]
GO:0034698	response to gonadotropin stimulus	16	1	0.0225841	0.0385762	[Egr1]
GO:0046685	response to arsenic-containing substance	16	1	0.0225841	0.0385762	[Tnfrsf11b]
GO:0006805	xenobiotic metabolic process	16	1	0.0225841	0.0385762	[Fmo2]
GO:0060395	SMAD protein signal transduction	16	1	0.0225841	0.0385762	[Fos]
GO:0034394	protein localization at cell surface	16	1	0.0225841	0.0385762	[Arf6]
GO:0017144	drug metabolic process	16	1	0.0225841	0.0385762	[Fmo2]
GO:0051262	protein tetramerization	16	1	0.0225841	0.0385762	[Txnrd1]
GO:0007568	aging	162	2	0.0226184	0.0380181	[Eif5a, Fos]
GO:0017156	calcium ion-dependent exocytosis	17	1	0.0239788	0.0394651	[Cacna1c]
GO:0000060	protein import into nucleus, translocation	17	1	0.0239788	0.0394651	[Arntl]
GO:0043392	negative regulation of DNA binding	17	1	0.0239788	0.0394651	[Sumo1]
GO:0045664	regulation of neuron differentiation	17	1	0.0239788	0.0394651	[Ywhag]
GO:0051968	positive regulation of synaptic transmission, glutamatergic	17	1	0.0239788	0.0394651	[Glul]
GO:0030511	positive regulation of transforming growth factor beta receptor signaling pathway	17	1	0.0239788	0.0394651	[Cited2]
GO:0003151	outflow tract morphogenesis	17	1	0.0239788	0.0394651	[Cited2]
GO:0051928	positive regulation of calcium ion transport	17	1	0.0239788	0.0394651	[Ccl3]
GO:0043086	negative regulation of catalytic activity	17	1	0.0239788	0.0394651	[Angptl4]
GO:0031668	cellular response to extracellular stimulus	17	1	0.0239788	0.0394651	[Fos]
GO:0007422	peripheral nervous system development	17	1	0.0239788	0.0394651	[Cited2]
GO:0007420	brain development	170	2	0.0247336	0.0398767	[Id4, Irs2]
GO:0055007	cardiac muscle cell differentiation	18	1	0.0253715	0.040356	[Gata6]
GO:0072593	reactive oxygen species metabolic process	18	1	0.0253715	0.040356	[Ddit4]
GO:0001502	cartilage condensation	18	1	0.0253715	0.040356	[Mycn]
GO:0006807	nitrogen compound metabolic process	18	1	0.0253715	0.040356	[Glul]
GO:0007610	behavior	18	1	0.0253715	0.040356	[Ccl3]
GO:0050850	positive regulation of calcium-mediated signaling	18	1	0.0253715	0.040356	[Ccl3]
GO:0030010	establishment of cell polarity	18	1	0.0253715	0.040356	[Wee1]
GO:0043065	positive regulation of apoptotic process	176	2	0.0263712	0.0413905	[Gata6, Mmp9]
GO:0006644	phospholipid metabolic process	19	1	0.0267622	0.0413202	[Gata6]
GO:0007492	endoderm development	19	1	0.0267622	0.0413202	[Gata6]
GO:0019933	cAMP-mediated signaling	19	1	0.0267622	0.0413202	[Crem]
GO:0048754	branching morphogenesis of a tube	19	1	0.0267622	0.0413202	[Mycn]
GO:0009880	embryonic pattern specification	19	1	0.0267622	0.0413202	[Smad1]
GO:0050766	positive regulation of phagocytosis	19	1	0.0267622	0.0413202	[Pros1]
GO:0048709	oligodendrocyte differentiation	19	1	0.0267622	0.0413202	[Egr1]
GO:0060291	long-term synaptic potentiation	19	1	0.0267622	0.0413202	[Egr1]
GO:0009416	response to light stimulus	19	1	0.0267622	0.0413202	[Fos]
GO:0045599	negative regulation of fat cell differentiation	20	1	0.028151	0.0426995	[Id4]
GO:0060048	cardiac muscle contraction	20	1	0.028151	0.0426995	[Camk2d]
GO:0030217	T cell differentiation	21	1	0.0295378	0.0445181	[Egr1]
GO:0030513	positive regulation of BMP signaling pathway	21	1	0.0295378	0.0445181	[Gata6]
GO:0006749	glutathione metabolic process	22	1	0.0309227	0.0461649	[Txnrd1]
GO:0030879	mammary gland development	22	1	0.0309227	0.0461649	[Irs2]
GO:0045597	positive regulation of cell differentiation	22	1	0.0309227	0.0461649	[Smad1]
GO:0030593	neutrophil chemotaxis	22	1	0.0309227	0.0461649	[Ccl3]
GO:0007276	gamete generation	23	1	0.0323056	0.047335	[Smad1]
GO:0030838	positive regulation of actin filament polymerization	23	1	0.0323056	0.047335	[Arf6]
GO:0034612	response to tumor necrosis factor	23	1	0.0323056	0.047335	[Mmp9]
GO:0033189	response to vitamin A	23	1	0.0323056	0.047335	[Mmp9]
GO:0032760	positive regulation of tumor necrosis factor production	23	1	0.0323056	0.047335	[Ccl3]
GO:0042157	lipoprotein metabolic process	23	1	0.0323056	0.047335	[Apold1]
GO:0030183	B cell differentiation	23	1	0.0323056	0.047335	[Polm]
GO:0001656	metanephros development	23	1	0.0323056	0.047335	[Irx2]
GO:0007264	small GTPase mediated signal transduction	198	2	0.0327355	0.0473067	[Arf6, Rasd1]
GO:0030901	midbrain development	24	1	0.0336866	0.0480224	[Smad1]
GO:0050873	brown fat cell differentiation	24	1	0.0336866	0.0480224	[Cebpb]
GO:0030325	adrenal gland development	24	1	0.0336866	0.0480224	[Cited2]
GO:0001707	mesoderm formation	24	1	0.0336866	0.0480224	[Nr4a3]
GO:0071347	cellular response to interleukin-1	24	1	0.0336866	0.0480224	[Mmp9]
GO:0001890	placenta development	24	1	0.0336866	0.0480224	[Txnrd1]
GO:0007569	cell aging	24	1	0.0336866	0.0480224	[Cited2]
GO:0031016	pancreas development	24	1	0.0336866	0.0480224	[Gata6]
GO:0007399	nervous system development	202	2	0.0339513	0.0477535	[Arf6, Fos]
GO:0007275	multicellular organismal development	497	3	0.034416	0.0482639	[Angptl4, Apold1, Spdya]
GO:0034613	cellular protein localization	25	1	0.0350656	0.0490298	[Id4]
GO:0006730	one-carbon metabolic process	26	1	0.0364427	0.0505083	[Mat1a]
GO:0046326	positive regulation of glucose import	26	1	0.0364427	0.0505083	[Irs2]
GO:0032436	positive regulation of proteasomal ubiquitin-dependent protein catabolic process	26	1	0.0364427	0.0505083	[Sumo1]
GO:0007631	feeding behavior	26	1	0.0364427	0.0505083	[Npy]
GO:0050729	positive regulation of inflammatory response	26	1	0.0364427	0.0505083	[Ccl3]
GO:0009968	negative regulation of signal transduction	27	1	0.0378178	0.0515846	[Ddit4]
GO:0021549	cerebellum development	27	1	0.0378178	0.0515846	[Gdf10]
GO:0042220	response to cocaine	27	1	0.0378178	0.0515846	[Egr1]
GO:0051930	regulation of sensory perception of pain	27	1	0.0378178	0.0515846	[Ccl3]
GO:0016358	dendrite development	27	1	0.0378178	0.0515846	[Arf6]
GO:0030073	insulin secretion	27	1	0.0378178	0.0515846	[Cacna1c]
GO:0006955	immune response	215	2	0.0380222	0.0513463	[Ccl3, Tinagl1]
GO:0007368	determination of left/right symmetry	28	1	0.039191	0.0524021	[Cited2]
GO:0048538	thymus development	28	1	0.039191	0.0524021	[Cited2]
GO:0048169	regulation of long-term neuronal synaptic plasticity	28	1	0.039191	0.0524021	[Egr1]
GO:0048812	neuron projection morphogenesis	28	1	0.039191	0.0524021	[Wee1]
GO:0040007	growth	28	1	0.039191	0.0524021	[Gdf10]
GO:0071320	cellular response to cAMP	28	1	0.039191	0.0524021	[Egr1]
GO:0006605	protein targeting	29	1	0.0405623	0.0533329	[Ywhag]
GO:0045776	negative regulation of blood pressure	29	1	0.0405623	0.0533329	[Npy]
GO:0007628	adult walking behavior	29	1	0.0405623	0.0533329	[Cacna1c]
GO:0043154	negative regulation of cysteine-type endopeptidase activity involved in apoptotic process	29	1	0.0405623	0.0533329	[Dpep1]
GO:0001975	response to amphetamine	29	1	0.0405623	0.0533329	[Egr1]
GO:0001657	ureteric bud development	29	1	0.0405623	0.0533329	[Smad1]
GO:0019722	calcium-mediated signaling	30	1	0.0419316	0.0545283	[Ccl3]
GO:0051259	protein oligomerization	30	1	0.0419316	0.0545283	[Angptl4]
GO:0030890	positive regulation of B cell proliferation	31	1	0.043299	0.0559993	[Irs2]
GO:0048167	regulation of synaptic plasticity	31	1	0.043299	0.0559993	[Ywhag]
GO:0010035	response to inorganic substance	32	1	0.0446645	0.0571416	[Tnfrsf11b]
GO:0008542	visual learning	32	1	0.0446645	0.0571416	[Cacna1c]
GO:0051602	response to electrical stimulus	32	1	0.0446645	0.0571416	[Egr1]
GO:0051412	response to corticosterone stimulus	32	1	0.0446645	0.0571416	[Fos]
GO:0055093	response to hyperoxia	32	1	0.0446645	0.0571416	[Mmp9]
GO:0008286	insulin receptor signaling pathway	32	1	0.0446645	0.0571416	[Irs2]
GO:0009314	response to radiation	33	1	0.046028	0.0579476	[Mmp9]
GO:0006606	protein import into nucleus	33	1	0.046028	0.0579476	[Cfl1]
GO:0030855	epithelial cell differentiation	33	1	0.046028	0.0579476	[Gata6]
GO:0071230	cellular response to amino acid stimulus	33	1	0.046028	0.0579476	[Cebpb]
GO:0051028	mRNA transport	33	1	0.046028	0.0579476	[Eif5a]
GO:0001947	heart looping	33	1	0.046028	0.0579476	[Cited2]
GO:0007049	cell cycle	243	2	0.0473802	0.0591006	[Spdya, Wee1]
GO:0050679	positive regulation of epithelial cell proliferation	34	1	0.0473897	0.0588799	[Glul]
GO:0016049	cell growth	34	1	0.0473897	0.0588799	[Mmp9]
GO:0050885	neuromuscular process controlling balance	35	1	0.0487494	0.060175	[Nr4a3]
GO:0021987	cerebral cortex development	35	1	0.0487494	0.060175	[Npy]
GO:0048678	response to axon injury	35	1	0.0487494	0.060175	[Txnrd1]
GO:0042733	embryonic digit morphogenesis	36	1	0.0501072	0.0612134	[Mycn]
GO:0045768	positive regulation of anti-apoptosis	36	1	0.0501072	0.0612134	[Smad1]
GO:0048704	embryonic skeletal system morphogenesis	36	1	0.0501072	0.0612134	[Mycn]
GO:0032870	cellular response to hormone stimulus	36	1	0.0501072	0.0612134	[Fos]
GO:0030030	cell projection organization	36	1	0.0501072	0.0612134	[Cfl1]
GO:0008654	phospholipid biosynthetic process	37	1	0.051463	0.0623077	[Chka]
GO:0035094	response to nicotine	37	1	0.051463	0.0623077	[Mmp9]
GO:0071407	cellular response to organic cyclic compound	38	1	0.052817	0.063622	[Smad1]
GO:0009409	response to cold	38	1	0.052817	0.063622	[Fos]
GO:0043433	negative regulation of sequence-specific DNA binding transcription factor activity	39	1	0.054169	0.0649207	[Sumo1]
GO:0007611	learning or memory	39	1	0.054169	0.0649207	[Egr1]
GO:0032570	response to progesterone stimulus	41	1	0.0568674	0.0678117	[Fos]
GO:0042475	odontogenesis of dentin-containing tooth	41	1	0.0568674	0.0678117	[Gata6]
GO:0045665	negative regulation of neuron differentiation	42	1	0.0582138	0.0686401	[Id4]
GO:0000226	microtubule cytoskeleton organization	42	1	0.0582138	0.0686401	[Wee1]
GO:0006887	exocytosis	42	1	0.0582138	0.0686401	[Ccl3]
GO:0043200	response to amino acid stimulus	42	1	0.0582138	0.0686401	[Cdo1]
GO:0051216	cartilage development	42	1	0.0582138	0.0686401	[Lum]
GO:0001568	blood vessel development	42	1	0.0582138	0.0686401	[Cited2]
GO:0001558	regulation of cell growth	42	1	0.0582138	0.0686401	[Kazald1]
GO:0006869	lipid transport	43	1	0.0595582	0.069448	[Apold1]
GO:0008203	cholesterol metabolic process	43	1	0.0595582	0.069448	[Sqle]
GO:0018108	peptidyl-tyrosine phosphorylation	44	1	0.0609008	0.0707524	[Wee1]
GO:0008284	positive regulation of cell proliferation	282	2	0.0616386	0.0714344	[Id4, Spdya]
GO:0051289	protein homotetramerization	45	1	0.0622415	0.0717821	[Mat1a]
GO:0007595	lactation	45	1	0.0622415	0.0717821	[Cdo1]
GO:0001570	vasculogenesis	45	1	0.0622415	0.0717821	[Cited2]
GO:0007267	cell-cell signaling	46	1	0.0635802	0.0728828	[Ccl3]
GO:0007160	cell-matrix adhesion	46	1	0.0635802	0.0728828	[Col5a3]
GO:0010629	negative regulation of gene expression	47	1	0.0649171	0.0739681	[Cited2]
GO:0071260	cellular response to mechanical stimulus	47	1	0.0649171	0.0739681	[Egr1]
GO:0050909	sensory perception of taste	47	1	0.0649171	0.0739681	[Npy]
GO:0006366	transcription from RNA polymerase II promoter	48	1	0.0662521	0.075128	[Fos]
GO:0008152	metabolic process	297	2	0.0674663	0.0763223	[Asah1, Mmp9]
GO:0001843	neural tube closure	49	1	0.0675852	0.0761841	[Cited2]
GO:0060021	palate development	49	1	0.0675852	0.0761841	[Sumo1]
GO:0007596	blood coagulation	50	1	0.0689165	0.0771344	[Pros1]
GO:0006935	chemotaxis	50	1	0.0689165	0.0771344	[Ccl3]
GO:0090090	negative regulation of canonical Wnt receptor signaling pathway	50	1	0.0689165	0.0771344	[Egr1]
GO:0006006	glucose metabolic process	50	1	0.0689165	0.0771344	[Crem]
GO:0001501	skeletal system development	53	1	0.0728989	0.0811129	[Mmp9]
GO:0045893	positive regulation of transcription, DNA-dependent	312	2	0.0734693	0.0815561	[Cited2, Egr1]
GO:0032526	response to retinoic acid	54	1	0.0742227	0.0821999	[Mmp9]
GO:0001503	ossification	56	1	0.0768646	0.0848284	[Mmp9]
GO:0008360	regulation of cell shape	56	1	0.0768646	0.0848284	[Ccl3]
GO:0042593	glucose homeostasis	58	1	0.079499	0.0874305	[Cacna1c]
GO:0007417	central nervous system development	59	1	0.0808134	0.0886703	[Cited2]
GO:0009408	response to heat	60	1	0.082126	0.0899024	[Mmp9]
GO:0045454	cell redox homeostasis	61	1	0.0834368	0.0911268	[Txnrd1]
GO:0031175	neuron projection development	64	1	0.0873579	0.0950807	[Npy]
GO:0031667	response to nutrient levels	64	1	0.0873579	0.0950807	[Egr1]
GO:0007229	integrin-mediated signaling pathway	67	1	0.0912624	0.0989895	[Adamts1]
GO:0030182	neuron differentiation	68	1	0.0925603	0.100168	[Cebpb]
GO:0032868	response to insulin stimulus	71	1	0.0964429	0.103895	[Nppa]
GO:0042060	wound healing	71	1	0.0964429	0.103895	[Smad1]
GO:0007411	axon guidance	71	1	0.0964429	0.103895	[Nr4a3]
GO:0006631	fatty acid metabolic process	72	1	0.0977334	0.104809	[Crem]
GO:0007565	female pregnancy	73	1	0.0990221	0.105951	[Fos]
GO:0007155	cell adhesion	382	2	0.103519	0.110514	[Cdh19, Col5a3]
GO:0031100	organ regeneration	77	1	0.104159	0.110947	[Nr4a3]
GO:0034097	response to cytokine stimulus	78	1	0.105439	0.112058	[Fos]
GO:0030308	negative regulation of cell growth	80	1	0.107992	0.114388	[Nppa]
GO:0007218	neuropeptide signaling pathway	80	1	0.107992	0.114388	[Npy]
GO:0035023	regulation of Rho protein signal transduction	82	1	0.110539	0.116694	[Mcf2l]
GO:0055085	transmembrane transport	406	2	0.114486	0.120592	[Cacna1c, Kcnab1]
GO:0007204	elevation of cytosolic calcium ion concentration	89	1	0.119396	0.125485	[Ccl3]
GO:0030036	actin cytoskeleton organization	94	1	0.125669	0.131786	[Arf6]
GO:0007067	mitosis	101	1	0.134378	0.140607	[Wee1]
GO:0006811	ion transport	453	2	0.136758	0.142782	[Cacna1c, Kcnab1]
GO:0008283	cell proliferation	104	1	0.138083	0.143849	[Cited2]
GO:0043434	response to peptide hormone stimulus	113	1	0.149107	0.154993	[Nr4a3]
GO:0051384	response to glucocorticoid stimulus	118	1	0.155171	0.160943	[Cdo1]
GO:0032355	response to estradiol stimulus	122	1	0.159992	0.165581	[Mmp9]
GO:0006917	induction of apoptosis	124	1	0.162392	0.167699	[Cebpb]
GO:0046777	protein autophosphorylation	134	1	0.174291	0.179595	[Camk2d]
GO:0007156	homophilic cell adhesion	137	1	0.177828	0.182842	[Cdh19]
GO:0051301	cell division	139	1	0.180177	0.184857	[Wee1]
GO:0006950	response to stress	151	1	0.194137	0.198749	[Fos]
GO:0055114	oxidation-reduction process	154	1	0.19759	0.201849	[Fmo2]
GO:0006629	lipid metabolic process	158	1	0.202172	0.206085	[Asah1]
GO:0006813	potassium ion transport	167	1	0.212385	0.2158	[Kcnab1]
GO:0001701	in utero embryonic development	167	1	0.212385	0.2158	[Gata6]
GO:0005975	carbohydrate metabolic process	188	1	0.235718	0.23874	[Slc3a1]
GO:0008285	negative regulation of cell proliferation	212	1	0.26155	0.264338	[Smad1]
GO:0007283	spermatogenesis	223	1	0.273099	0.275423	[Crem]
GO:0035556	intracellular signal transduction	266	1	0.31656	0.318576	[Mcf2l]
GO:0006810	transport	324	1	0.371141	0.372714	[Slc3a1]
GO:0007186	G-protein coupled receptor signaling pathway	411	1	0.44504	0.445981	[Aplnr]
GO:0008150	biological_process	1150	2	0.680679	0.680679	[Cd82, Klrd1]

## Sheet: 显著性功能所属基因
GO ID	GO Name	P Value	FDR	Gene
GO:0042493	response to drug	1.37018e-07	6.49465e-05	Ccl3
GO:0042493	response to drug	1.37018e-07	6.49465e-05	Egr1
GO:0042493	response to drug	1.37018e-07	6.49465e-05	Fos
GO:0042493	response to drug	1.37018e-07	6.49465e-05	Gata6
GO:0042493	response to drug	1.37018e-07	6.49465e-05	Mmp9
GO:0042493	response to drug	1.37018e-07	6.49465e-05	Smad1
GO:0042493	response to drug	1.37018e-07	6.49465e-05	Tnfrsf11b
GO:0042493	response to drug	1.37018e-07	6.49465e-05	Txnrd1
GO:0045669	positive regulation of osteoblast differentiation	3.03889e-07	7.20218e-05	Cebpb
GO:0045669	positive regulation of osteoblast differentiation	3.03889e-07	7.20218e-05	Gdf10
GO:0045669	positive regulation of osteoblast differentiation	3.03889e-07	7.20218e-05	Id4
GO:0045669	positive regulation of osteoblast differentiation	3.03889e-07	7.20218e-05	Smad1
GO:0010942	positive regulation of cell death	4.22073e-06	0.000666875	Egr1
GO:0010942	positive regulation of cell death	4.22073e-06	0.000666875	Mycn
GO:0010942	positive regulation of cell death	4.22073e-06	0.000666875	Txnrd1
GO:0045944	positive regulation of transcription from RNA polymerase II promoter	5.81073e-06	0.000688571	Arntl
GO:0045944	positive regulation of transcription from RNA polymerase II promoter	5.81073e-06	0.000688571	Egr1
GO:0045944	positive regulation of transcription from RNA polymerase II promoter	5.81073e-06	0.000688571	Fos
GO:0045944	positive regulation of transcription from RNA polymerase II promoter	5.81073e-06	0.000688571	Gata6
GO:0045944	positive regulation of transcription from RNA polymerase II promoter	5.81073e-06	0.000688571	Id4
GO:0045944	positive regulation of transcription from RNA polymerase II promoter	5.81073e-06	0.000688571	Mycn
GO:0045944	positive regulation of transcription from RNA polymerase II promoter	5.81073e-06	0.000688571	Smad1
GO:0071455	cellular response to hyperoxia	6.02277e-06	0.000570959	Egr1
GO:0071455	cellular response to hyperoxia	6.02277e-06	0.000570959	Txnrd1
GO:0001666	response to hypoxia	1.31241e-05	0.0010368	Angptl4
GO:0001666	response to hypoxia	1.31241e-05	0.0010368	Apold1
GO:0001666	response to hypoxia	1.31241e-05	0.0010368	Cited2
GO:0001666	response to hypoxia	1.31241e-05	0.0010368	Ddit4
GO:0001666	response to hypoxia	1.31241e-05	0.0010368	Mmp9
GO:0070995	NADPH oxidation	2.00387e-05	0.00135691	Fmo2
GO:0070995	NADPH oxidation	2.00387e-05	0.00135691	Txnrd1
GO:0000082	G1/S transition of mitotic cell cycle	2.46133e-05	0.00145834	Camk2d
GO:0000082	G1/S transition of mitotic cell cycle	2.46133e-05	0.00145834	Id4
GO:0000082	G1/S transition of mitotic cell cycle	2.46133e-05	0.00145834	Spdya
GO:0050878	regulation of body fluid levels	3.00302e-05	0.00158159	Aplnr
GO:0050878	regulation of body fluid levels	3.00302e-05	0.00158159	Nppa
GO:0043066	negative regulation of apoptotic process	3.21508e-05	0.00152395	Angptl4
GO:0043066	negative regulation of apoptotic process	3.21508e-05	0.00152395	Dpep1
GO:0043066	negative regulation of apoptotic process	3.21508e-05	0.00152395	Eif5a
GO:0043066	negative regulation of apoptotic process	3.21508e-05	0.00152395	Gata6
GO:0043066	negative regulation of apoptotic process	3.21508e-05	0.00152395	Xiap
GO:0008217	regulation of blood pressure	3.31006e-05	0.00142633	Cacna1c
GO:0008217	regulation of blood pressure	3.31006e-05	0.00142633	Nppa
GO:0008217	regulation of blood pressure	3.31006e-05	0.00142633	Npy
GO:0007623	circadian rhythm	7.33628e-05	0.00289783	Arntl
GO:0007623	circadian rhythm	7.33628e-05	0.00289783	Egr1
GO:0007623	circadian rhythm	7.33628e-05	0.00289783	Per2
GO:0042752	regulation of circadian rhythm	8.9757e-05	0.00327268	Arntl
GO:0042752	regulation of circadian rhythm	8.9757e-05	0.00327268	Crem
GO:0000122	negative regulation of transcription from RNA polymerase II promoter	9.22288e-05	0.0031226	Cited2
GO:0000122	negative regulation of transcription from RNA polymerase II promoter	9.22288e-05	0.0031226	Egr1
GO:0000122	negative regulation of transcription from RNA polymerase II promoter	9.22288e-05	0.0031226	Gata6
GO:0000122	negative regulation of transcription from RNA polymerase II promoter	9.22288e-05	0.0031226	Id4
GO:0000122	negative regulation of transcription from RNA polymerase II promoter	9.22288e-05	0.0031226	Per2
GO:0032496	response to lipopolysaccharide	0.000105276	0.00332671	Cebpb
GO:0032496	response to lipopolysaccharide	0.000105276	0.00332671	Fos
GO:0032496	response to lipopolysaccharide	0.000105276	0.00332671	Mmp9
GO:0032496	response to lipopolysaccharide	0.000105276	0.00332671	Pros1
GO:0051591	response to cAMP	0.000109364	0.00314173	Cdo1
GO:0051591	response to cAMP	0.000109364	0.00314173	Fos
GO:0051591	response to cAMP	0.000109364	0.00314173	Gata6
GO:0030198	extracellular matrix organization	0.000109364	0.00314173	Kazald1
GO:0030198	extracellular matrix organization	0.000109364	0.00314173	Mmp9
GO:0030198	extracellular matrix organization	0.000109364	0.00314173	Tnfrsf11b
GO:0045671	negative regulation of osteoclast differentiation	0.000109601	0.00280817	Ccl3
GO:0045671	negative regulation of osteoclast differentiation	0.000109601	0.00280817	Tnfrsf11b
GO:0048712	negative regulation of astrocyte differentiation	0.000109601	0.00280817	Id4
GO:0048712	negative regulation of astrocyte differentiation	0.000109601	0.00280817	Mycn
GO:0009612	response to mechanical stimulus	0.000136825	0.00324276	Cited2
GO:0009612	response to mechanical stimulus	0.000136825	0.00324276	Fos
GO:0009612	response to mechanical stimulus	0.000136825	0.00324276	Mmp9
GO:0071371	cellular response to gonadotropin stimulus	0.000155147	0.00350189	Egr1
GO:0071371	cellular response to gonadotropin stimulus	0.000155147	0.00350189	Gata6
GO:0006816	calcium ion transport	0.000175257	0.00377598	Cacna1c
GO:0006816	calcium ion transport	0.000175257	0.00377598	Camk2d
GO:0006816	calcium ion transport	0.000175257	0.00377598	Ccl3
GO:0043627	response to estrogen stimulus	0.000220083	0.00453563	Cited2
GO:0043627	response to estrogen stimulus	0.000220083	0.00453563	Gata6
GO:0043627	response to estrogen stimulus	0.000220083	0.00453563	Tnfrsf11b
GO:0009636	response to toxin	0.000262636	0.00518706	Ccl3
GO:0009636	response to toxin	0.000262636	0.00518706	Fos
GO:0009636	response to toxin	0.000262636	0.00518706	Gata6
GO:0001889	liver development	0.000271737	0.00515213	Arf6
GO:0001889	liver development	0.000271737	0.00515213	Cited2
GO:0001889	liver development	0.000271737	0.00515213	Gata6
GO:0051260	protein homooligomerization	0.000300256	0.00547389	Angptl4
GO:0051260	protein homooligomerization	0.000300256	0.00547389	Glul
GO:0051260	protein homooligomerization	0.000300256	0.00547389	Mat1a
GO:0070848	response to growth factor stimulus	0.00030292	0.00531793	Gata6
GO:0070848	response to growth factor stimulus	0.00030292	0.00531793	Lum
GO:0071277	cellular response to calcium ion	0.000338244	0.00572599	Dpep1
GO:0071277	cellular response to calcium ion	0.000338244	0.00572599	Fos
GO:0010628	positive regulation of gene expression	0.000421149	0.0068836	Cited2
GO:0010628	positive regulation of gene expression	0.000421149	0.0068836	Egr1
GO:0010628	positive regulation of gene expression	0.000421149	0.0068836	Smad1
GO:0001892	embryonic placenta development	0.000455659	0.00719941	Cebpb
GO:0001892	embryonic placenta development	0.000455659	0.00719941	Cited2
GO:0035690	cellular response to drug	0.000543417	0.00817713	Dpep1
GO:0035690	cellular response to drug	0.000543417	0.00817713	Egr1
GO:0045787	positive regulation of cell cycle	0.000543417	0.00817713	Cited2
GO:0045787	positive regulation of cell cycle	0.000543417	0.00817713	Nr4a3
GO:0045892	negative regulation of transcription, DNA-dependent	0.000573264	0.00823416	Cebpb
GO:0045892	negative regulation of transcription, DNA-dependent	0.000573264	0.00823416	Cited2
GO:0045892	negative regulation of transcription, DNA-dependent	0.000573264	0.00823416	Rasd1
GO:0045892	negative regulation of transcription, DNA-dependent	0.000573264	0.00823416	Sumo1
GO:0002053	positive regulation of mesenchymal cell proliferation	0.000590124	0.00822702	Irs2
GO:0002053	positive regulation of mesenchymal cell proliferation	0.000590124	0.00822702	Mycn
GO:0010033	response to organic substance	0.000599648	0.00812095	Asah1
GO:0010033	response to organic substance	0.000599648	0.00812095	Mmp9
GO:0010033	response to organic substance	0.000599648	0.00812095	Sqle
GO:0006355	regulation of transcription, DNA-dependent	0.000628484	0.00827504	Cebpb
GO:0006355	regulation of transcription, DNA-dependent	0.000628484	0.00827504	Crem
GO:0006355	regulation of transcription, DNA-dependent	0.000628484	0.00827504	Gata6
GO:0006355	regulation of transcription, DNA-dependent	0.000628484	0.00827504	Per2
GO:0006355	regulation of transcription, DNA-dependent	0.000628484	0.00827504	Tmpo
GO:0006355	regulation of transcription, DNA-dependent	0.000628484	0.00827504	Zbtb44
GO:0030509	BMP signaling pathway	0.000741495	0.00949915	Egr1
GO:0030509	BMP signaling pathway	0.000741495	0.00949915	Smad1
GO:0045471	response to ethanol	0.000765484	0.00954841	Cdo1
GO:0045471	response to ethanol	0.000765484	0.00954841	Egr1
GO:0045471	response to ethanol	0.000765484	0.00954841	Mmp9
GO:0000165	MAPK cascade	0.00085173	0.0103518	Ccl3
GO:0000165	MAPK cascade	0.00085173	0.0103518	Smad1
GO:0032024	positive regulation of insulin secretion	0.00103096	0.0122169	Glul
GO:0032024	positive regulation of insulin secretion	0.00103096	0.0122169	Irs2
GO:0001649	osteoblast differentiation	0.00115964	0.0134065	Ccl3
GO:0001649	osteoblast differentiation	0.00115964	0.0134065	Gdf10
GO:0007179	transforming growth factor beta receptor signaling pathway	0.00143885	0.00988431	Fos
GO:0007179	transforming growth factor beta receptor signaling pathway	0.00143885	0.00988431	Smad1
GO:0043525	positive regulation of neuron apoptosis	0.00151318	0.0101738	Ccl3
GO:0043525	positive regulation of neuron apoptosis	0.00151318	0.0101738	Egr1
GO:0021766	hippocampus development	0.00151318	0.0101738	Id4
GO:0021766	hippocampus development	0.00151318	0.0101738	Nr4a3
GO:0006508	proteolysis	0.00154552	0.0101747	Adamts1
GO:0006508	proteolysis	0.00154552	0.0101747	Dpep1
GO:0006508	proteolysis	0.00154552	0.0101747	Mmp9
GO:0006508	proteolysis	0.00154552	0.0101747	Otud5
GO:0006508	proteolysis	0.00154552	0.0101747	Tinagl1
GO:0071456	cellular response to hypoxia	0.00174695	0.0113432	Egr1
GO:0071456	cellular response to hypoxia	0.00174695	0.0113432	Gata6
GO:0006468	protein phosphorylation	0.00240783	0.0154231	Camk2d
GO:0006468	protein phosphorylation	0.00240783	0.0154231	Ccl3
GO:0006468	protein phosphorylation	0.00240783	0.0154231	Smad1
GO:0030336	negative regulation of cell migration	0.00244847	0.0153719	Cited2
GO:0030336	negative regulation of cell migration	0.00244847	0.0153719	Dpep1
GO:0007010	cytoskeleton organization	0.00244847	0.0153719	Ccl3
GO:0007010	cytoskeleton organization	0.00244847	0.0153719	Cfl1
GO:0006874	cellular calcium ion homeostasis	0.00284124	0.0174903	Cacna1c
GO:0006874	cellular calcium ion homeostasis	0.00284124	0.0174903	Ccl3
GO:0034465	response to carbon monoxide	0.00285096	0.0155328	Egr1
GO:0045601	regulation of endothelial cell differentiation	0.00285096	0.0155328	Apold1
GO:0010818	T cell chemotaxis	0.00285096	0.0155328	Ccl3
GO:0031468	nuclear envelope reassembly	0.00285096	0.0155328	Tmpo
GO:0043308	eosinophil degranulation	0.00285096	0.0155328	Ccl3
GO:0061156	pulmonary artery morphogenesis	0.00285096	0.0155328	Cited2
GO:0006542	glutamine biosynthetic process	0.00285096	0.0155328	Glul
GO:0014808	release of sequestered calcium ion into cytosol by sarcoplasmic reticulum	0.00285096	0.0155328	Ccl3
GO:0072086	specification of loop of Henle identity	0.00285096	0.0155328	Irx2
GO:0016999	antibiotic metabolic process	0.00285096	0.0155328	Dpep1
GO:0001710	mesodermal cell fate commitment	0.00285096	0.0155328	Smad1
GO:0060998	regulation of dendritic spine development	0.00285096	0.0155328	Arf6
GO:0042118	endothelial cell activation	0.00285096	0.0155328	Apold1
GO:0019448	L-cysteine catabolic process	0.00285096	0.0155328	Cdo1
GO:0071506	cellular response to mycophenolic acid	0.00285096	0.0155328	Egr1
GO:0019676	ammonia assimilation cycle	0.00285096	0.0155328	Glul
GO:0003310	pancreatic A cell differentiation	0.00285096	0.0155328	Gata6
GO:0032911	negative regulation of transforming growth factor beta1 production	0.00285096	0.0155328	Gata6
GO:0002903	negative regulation of B cell apoptosis	0.00285096	0.0155328	Irs2
GO:0010243	response to organic nitrogen	0.00304799	0.0148943	Cdo1
GO:0010243	response to organic nitrogen	0.00304799	0.0148943	Smad1
GO:0008584	male gonad development	0.00315394	0.0152548	Cited2
GO:0008584	male gonad development	0.00315394	0.0152548	Gata6
GO:0014070	response to organic cyclic compound	0.00317141	0.0151843	Fos
GO:0014070	response to organic cyclic compound	0.00317141	0.0151843	Lum
GO:0014070	response to organic cyclic compound	0.00317141	0.0151843	Mmp9
GO:0071363	cellular response to growth factor stimulus	0.0037092	0.0175816	Cited2
GO:0071363	cellular response to growth factor stimulus	0.0037092	0.0175816	Egr1
GO:0045766	positive regulation of angiogenesis	0.00382532	0.0179525	Gata6
GO:0045766	positive regulation of angiogenesis	0.00382532	0.0179525	Mmp9
GO:0032869	cellular response to insulin stimulus	0.00418375	0.0194421	Akap1
GO:0032869	cellular response to insulin stimulus	0.00418375	0.0194421	Egr1
GO:0002521	leukocyte differentiation	0.00427342	0.0179257	Cited2
GO:0010748	negative regulation of plasma membrane long-chain fatty acid transport	0.00427342	0.0179257	Irs2
GO:0050891	multicellular organismal water homeostasis	0.00427342	0.0179257	Nppa
GO:0006452	translational frameshifting	0.00427342	0.0179257	Eif5a
GO:0006556	S-adenosylmethionine biosynthetic process	0.00427342	0.0179257	Mat1a
GO:0019087	transformation of host cell by virus	0.00427342	0.0179257	Mmp9
GO:0045408	regulation of interleukin-6 biosynthetic process	0.00427342	0.0179257	Cebpb
GO:0033363	secretory granule organization	0.00427342	0.0179257	Mta1
GO:0060411	cardiac septum morphogenesis	0.00427342	0.0179257	Cited2
GO:0051489	regulation of filopodium assembly	0.00427342	0.0179257	Arf6
GO:0035020	regulation of Rac protein signal transduction	0.00427342	0.0179257	Arf6
GO:0060575	intestinal epithelial cell differentiation	0.00427342	0.0179257	Gata6
GO:0060486	Clara cell differentiation	0.00427342	0.0179257	Gata6
GO:0002051	osteoblast fate commitment	0.00427342	0.0179257	Smad1
GO:0003309	type B pancreatic cell differentiation	0.00427342	0.0179257	Gata6
GO:0001994	norepinephrine-epinephrine vasoconstriction involved in regulation of systemic arterial blood pressure	0.00427342	0.0179257	Adra1d
GO:0051149	positive regulation of muscle cell differentiation	0.00427342	0.0179257	Eif5a
GO:0045905	positive regulation of translational termination	0.00427342	0.0179257	Eif5a
GO:0045901	positive regulation of translational elongation	0.00427342	0.0179257	Eif5a
GO:0042592	homeostatic process	0.00427342	0.0179257	Smad1
GO:0060947	cardiac vascular smooth muscle cell differentiation	0.00427342	0.0179257	Gata6
GO:0043524	negative regulation of neuron apoptosis	0.0050781	0.0194114	Nr4a3
GO:0043524	negative regulation of neuron apoptosis	0.0050781	0.0194114	Xiap
GO:0035308	negative regulation of protein dephosphorylation	0.00569389	0.0197722	Akap1
GO:0006534	cysteine metabolic process	0.00569389	0.0197722	Cdo1
GO:0035239	tube morphogenesis	0.00569389	0.0197722	Gata6
GO:0003197	endocardial cushion development	0.00569389	0.0197722	Cited2
GO:0006068	ethanol catabolic process	0.00569389	0.0197722	Adh7
GO:0060510	Type II pneumocyte differentiation	0.00569389	0.0197722	Gata6
GO:0051891	positive regulation of cardioblast differentiation	0.00569389	0.0197722	Gata6
GO:0022604	regulation of cell morphogenesis	0.00569389	0.0197722	Cfl1
GO:0060430	lung saccule development	0.00569389	0.0197722	Gata6
GO:0071383	cellular response to steroid hormone stimulus	0.00569389	0.0197722	Egr1
GO:0048245	eosinophil chemotaxis	0.00569389	0.0197722	Ccl3
GO:0060341	regulation of cellular localization	0.00569389	0.0197722	Camk2d
GO:0071280	cellular response to copper ion	0.00569389	0.0197722	Txnrd1
GO:0019695	choline metabolic process	0.00569389	0.0197722	Chka
GO:0071504	cellular response to heparin	0.00569389	0.0197722	Egr1
GO:0021895	cerebral cortex neuron differentiation	0.00569389	0.0197722	Id4
GO:0060083	smooth muscle contraction involved in micturition	0.00569389	0.0197722	Cacna1c
GO:0071559	response to transforming growth factor beta stimulus	0.00569389	0.0197722	Gdf10
GO:0042133	neurotransmitter metabolic process	0.00569389	0.0197722	Glul
GO:0030252	growth hormone secretion	0.00569389	0.0197722	Cacna1c
GO:0051005	negative regulation of lipoprotein lipase activity	0.00569389	0.0197722	Angptl4
GO:0051534	negative regulation of NFAT protein import into nucleus	0.00569389	0.0197722	Akap1
GO:0045820	negative regulation of glycolysis	0.00569389	0.0197722	Ddit4
GO:0001661	conditioned taste aversion	0.00569389	0.0197722	Fos
GO:0007268	synaptic transmission	0.00576593	0.0182813	Cacna1c
GO:0007268	synaptic transmission	0.00576593	0.0182813	Npy
GO:0001822	kidney development	0.00576593	0.0182813	Adamts1
GO:0001822	kidney development	0.00576593	0.0182813	Smad1
GO:0007165	signal transduction	0.00583086	0.0183035	Angptl4
GO:0007165	signal transduction	0.00583086	0.0183035	Rasd1
GO:0007165	signal transduction	0.00583086	0.0183035	Tnfrsf11b
GO:0007165	signal transduction	0.00583086	0.0183035	Ywhag
GO:0006915	apoptotic process	0.00583503	0.0181961	Arf6
GO:0006915	apoptotic process	0.00583503	0.0181961	Ddit4
GO:0006915	apoptotic process	0.00583503	0.0181961	Tnfrsf11b
GO:0030324	lung development	0.00634514	0.0195935	Asah1
GO:0030324	lung development	0.00634514	0.0195935	Mycn
GO:0009749	response to glucose stimulus	0.00634514	0.0195935	Egr1
GO:0009749	response to glucose stimulus	0.00634514	0.0195935	Irs2
GO:0006974	response to DNA damage stimulus	0.00664429	0.0203187	Spdya
GO:0006974	response to DNA damage stimulus	0.00664429	0.0203187	Xiap
GO:0050667	homocysteine metabolic process	0.00711235	0.0208746	Dpep1
GO:0048752	semicircular canal morphogenesis	0.00711235	0.0208746	Nr4a3
GO:0008612	peptidyl-lysine modification to hypusine	0.00711235	0.0208746	Eif5a
GO:2000378	negative regulation of reactive oxygen species metabolic process	0.00711235	0.0208746	Mycn
GO:0046620	regulation of organ growth	0.00711235	0.0208746	Cacna1c
GO:0042312	regulation of vasodilation	0.00711235	0.0208746	Nppa
GO:0034614	cellular response to reactive oxygen species	0.00711235	0.0208746	Fos
GO:0071732	cellular response to nitric oxide	0.00711235	0.0208746	Dpep1
GO:0070887	cellular response to chemical stimulus	0.00711235	0.0208746	Akap1
GO:0051549	positive regulation of keratinocyte migration	0.00711235	0.0208746	Mmp9
GO:0050819	negative regulation of coagulation	0.00711235	0.0208746	Pros1
GO:0001523	retinoid metabolic process	0.00711235	0.0208746	Adh7
GO:0030335	positive regulation of cell migration	0.00726149	0.0204878	Ccl3
GO:0030335	positive regulation of cell migration	0.00726149	0.0204878	Irs2
GO:0015031	protein transport	0.00747384	0.0209621	Arf6
GO:0015031	protein transport	0.00747384	0.0209621	Eif5a
GO:0015031	protein transport	0.00747384	0.0209621	Gdi2
GO:0030154	cell differentiation	0.00784603	0.0218766	Angptl4
GO:0030154	cell differentiation	0.00784603	0.0218766	Apold1
GO:0030154	cell differentiation	0.00784603	0.0218766	Arf6
GO:0006646	phosphatidylethanolamine biosynthetic process	0.00852881	0.0226479	Chka
GO:0033598	mammary gland epithelial cell proliferation	0.00852881	0.0226479	Cebpb
GO:0007263	nitric oxide mediated signal transduction	0.00852881	0.0226479	Rasd1
GO:0010614	negative regulation of cardiac muscle hypertrophy	0.00852881	0.0226479	Akap1
GO:0030851	granulocyte differentiation	0.00852881	0.0226479	Cited2
GO:0071460	cellular response to cell-matrix adhesion	0.00852881	0.0226479	Mmp9
GO:0034405	response to fluid shear stress	0.00852881	0.0226479	Cited2
GO:0006687	glycosphingolipid metabolic process	0.00852881	0.0226479	Crem
GO:0007168	receptor guanylyl cyclase signaling pathway	0.00852881	0.0226479	Nppa
GO:0060033	anatomical structure regression	0.00852881	0.0226479	Mmp9
GO:0048247	lymphocyte chemotaxis	0.00852881	0.0226479	Ccl3
GO:0032354	response to follicle-stimulating hormone stimulus	0.00852881	0.0226479	Egr1
GO:0043615	astrocyte cell migration	0.00852881	0.0226479	Ccl3
GO:0032000	positive regulation of fatty acid beta-oxidation	0.00852881	0.0226479	Irs2
GO:0031915	positive regulation of synaptic plasticity	0.00852881	0.0226479	Mmp9
GO:0009404	toxin metabolic process	0.00852881	0.0226479	Fmo2
GO:0006916	anti-apoptosis	0.0092616	0.0234759	Cebpb
GO:0006916	anti-apoptosis	0.0092616	0.0234759	Xiap
GO:0010738	regulation of protein kinase A signaling cascade	0.00994328	0.0244203	Akap1
GO:0048645	organ formation	0.00994328	0.0244203	Gata6
GO:0006725	cellular aromatic compound metabolic process	0.00994328	0.0244203	Sqle
GO:0002548	monocyte chemotaxis	0.00994328	0.0244203	Ccl3
GO:0019229	regulation of vasoconstriction	0.00994328	0.0244203	Cacna1c
GO:0007183	SMAD protein complex assembly	0.00994328	0.0244203	Smad1
GO:0016446	somatic hypermutation of immunoglobulin genes	0.00994328	0.0244203	Polm
GO:0048246	macrophage chemotaxis	0.00994328	0.0244203	Ccl3
GO:0060136	embryonic process involved in female pregnancy	0.00994328	0.0244203	Cited2
GO:0001775	cell activation	0.00994328	0.0244203	Ccl3
GO:0007589	body fluid secretion	0.00994328	0.0244203	Tsc22d3
GO:0001525	angiogenesis	0.0105289	0.0250788	Angptl4
GO:0001525	angiogenesis	0.0105289	0.0250788	Apold1
GO:0007584	response to nutrient	0.0107158	0.0253965	Mmp9
GO:0007584	response to nutrient	0.0107158	0.0253965	Tnfrsf11b
GO:0048771	tissue remodeling	0.0113558	0.0259404	Mmp9
GO:0045737	positive regulation of cyclin-dependent protein kinase activity	0.0113558	0.0259404	Spdya
GO:0010907	positive regulation of glucose metabolic process	0.0113558	0.0259404	Irs2
GO:0031334	positive regulation of protein complex assembly	0.0113558	0.0259404	Sumo1
GO:0006939	smooth muscle contraction	0.0113558	0.0259404	Cacna1c
GO:0006082	organic acid metabolic process	0.0113558	0.0259404	Fmo2
GO:0061036	positive regulation of cartilage development	0.0113558	0.0259404	Smad1
GO:0071480	cellular response to gamma radiation	0.0113558	0.0259404	Egr1
GO:0003148	outflow tract septum morphogenesis	0.0113558	0.0259404	Gata6
GO:0048596	embryonic camera-type eye morphogenesis	0.0113558	0.0259404	Cited2
GO:0071158	positive regulation of cell cycle arrest	0.0113558	0.0259404	Gata6
GO:0030595	leukocyte chemotaxis	0.0113558	0.0259404	Ccl3
GO:0031529	ruffle organization	0.0113558	0.0259404	Arf6
GO:0002089	lens morphogenesis in camera-type eye	0.0113558	0.0259404	Cited2
GO:0006979	response to oxidative stress	0.0118683	0.0261655	Mmp9
GO:0006979	response to oxidative stress	0.0118683	0.0261655	Txnrd1
GO:0022010	central nervous system myelination	0.0127662	0.0275054	Id4
GO:0045792	negative regulation of cell size	0.0127662	0.0275054	Cfl1
GO:0045779	negative regulation of bone resorption	0.0127662	0.0275054	Tnfrsf11b
GO:0010613	positive regulation of cardiac muscle hypertrophy	0.0127662	0.0275054	Camk2d
GO:0006790	sulfur compound metabolic process	0.0127662	0.0275054	Txnrd1
GO:0033673	negative regulation of kinase activity	0.0127662	0.0275054	Irs2
GO:0090004	positive regulation of establishment of protein localization in plasma membrane	0.0127662	0.0275054	Arf6
GO:0050718	positive regulation of interleukin-1 beta secretion	0.0127662	0.0275054	Ccl3
GO:0001542	ovulation from ovarian follicle	0.0127662	0.0275054	Adamts1
GO:0050880	regulation of blood vessel size	0.0141747	0.0293398	Nppa
GO:0030431	sleep	0.0141747	0.0293398	Fos
GO:0070498	interleukin-1-mediated signaling pathway	0.0141747	0.0293398	Egr1
GO:0006536	glutamate metabolic process	0.0141747	0.0293398	Glul
GO:0060347	heart trabecula formation	0.0141747	0.0293398	Adamts1
GO:0048384	retinoic acid receptor signaling pathway	0.0141747	0.0293398	Crem
GO:0016925	protein sumoylation	0.0141747	0.0293398	Sumo1
GO:0002244	hemopoietic progenitor cell differentiation	0.0141747	0.0293398	Cited2
GO:0042573	retinoic acid metabolic process	0.0141747	0.0293398	Adh7
GO:0006656	phosphatidylcholine biosynthetic process	0.0155812	0.0309017	Chka
GO:0048715	negative regulation of oligodendrocyte differentiation	0.0155812	0.0309017	Id4
GO:0060644	mammary gland epithelial cell differentiation	0.0155812	0.0309017	Cebpb
GO:0006865	amino acid transport	0.0155812	0.0309017	Slc3a1
GO:0048821	erythrocyte development	0.0155812	0.0309017	Cited2
GO:0001829	trophectodermal cell differentiation	0.0155812	0.0309017	Cited2
GO:0032007	negative regulation of TOR signaling cascade	0.0155812	0.0309017	Ddit4
GO:0070328	triglyceride homeostasis	0.0155812	0.0309017	Angptl4
GO:0042176	regulation of protein catabolic process	0.0155812	0.0309017	Arntl
GO:0042698	ovulation cycle	0.0155812	0.0309017	Gdf10
GO:0030278	regulation of ossification	0.0155812	0.0309017	Gdf10
GO:0007507	heart development	0.0163045	0.0315442	Cited2
GO:0007507	heart development	0.0163045	0.0315442	Nppa
GO:0009629	response to gravity	0.0169858	0.0318862	Fos
GO:0045725	positive regulation of glycogen biosynthetic process	0.0169858	0.0318862	Irs2
GO:0045672	positive regulation of osteoclast differentiation	0.0169858	0.0318862	Ccl3
GO:0042744	hydrogen peroxide catabolic process	0.0169858	0.0318862	Txnrd1
GO:0050775	positive regulation of dendrite morphogenesis	0.0169858	0.0318862	Smad1
GO:0003281	ventricular septum development	0.0169858	0.0318862	Cited2
GO:0033554	cellular response to stress	0.0169858	0.0318862	Nr4a3
GO:0006182	cGMP biosynthetic process	0.0169858	0.0318862	Nppa
GO:0033762	response to glucagon stimulus	0.0169858	0.0318862	Cdo1
GO:0021954	central nervous system neuron development	0.0169858	0.0318862	Npy
GO:0071372	cellular response to follicle-stimulating hormone stimulus	0.0169858	0.0318862	Egr1
GO:0032026	response to magnesium ion	0.0169858	0.0318862	Tnfrsf11b
GO:0071345	cellular response to cytokine stimulus	0.0169858	0.0318862	Mmp9
GO:0051145	smooth muscle cell differentiation	0.0169858	0.0318862	Gata6
GO:0016192	vesicle-mediated transport	0.0179176	0.0326651	Arf6
GO:0016192	vesicle-mediated transport	0.0179176	0.0326651	Gdi2
GO:0060045	positive regulation of cardiac muscle cell proliferation	0.0183883	0.0332674	Gata6
GO:0060349	bone morphogenesis	0.0183883	0.0332674	Cited2
GO:0042572	retinol metabolic process	0.0183883	0.0332674	Adh7
GO:0006954	inflammatory response	0.0186288	0.0334472	Ccl3
GO:0006954	inflammatory response	0.0186288	0.0334472	Smad1
GO:0030866	cortical actin cytoskeleton organization	0.0197889	0.0349998	Arf6
GO:0030574	collagen catabolic process	0.0197889	0.0349998	Mmp9
GO:0030534	adult behavior	0.0197889	0.0349998	Nr4a3
GO:0046697	decidualization	0.0197889	0.0349998	Cited2
GO:0001841	neural tube formation	0.0197889	0.0349998	Cited2
GO:0071236	cellular response to antibiotic	0.0197889	0.0349998	Egr1
GO:0007405	neuroblast proliferation	0.0197889	0.0349998	Id4
GO:0019216	regulation of lipid metabolic process	0.0211875	0.0368546	Angptl4
GO:0010269	response to selenium ion	0.0211875	0.0368546	Txnrd1
GO:0030902	hindbrain development	0.0225841	0.0385762	Smad1
GO:0034698	response to gonadotropin stimulus	0.0225841	0.0385762	Egr1
GO:0046685	response to arsenic-containing substance	0.0225841	0.0385762	Tnfrsf11b
GO:0006805	xenobiotic metabolic process	0.0225841	0.0385762	Fmo2
GO:0060395	SMAD protein signal transduction	0.0225841	0.0385762	Fos
GO:0034394	protein localization at cell surface	0.0225841	0.0385762	Arf6
GO:0017144	drug metabolic process	0.0225841	0.0385762	Fmo2
GO:0051262	protein tetramerization	0.0225841	0.0385762	Txnrd1
GO:0007568	aging	0.0226184	0.0380181	Eif5a
GO:0007568	aging	0.0226184	0.0380181	Fos
GO:0017156	calcium ion-dependent exocytosis	0.0239788	0.0394651	Cacna1c
GO:0000060	protein import into nucleus, translocation	0.0239788	0.0394651	Arntl
GO:0043392	negative regulation of DNA binding	0.0239788	0.0394651	Sumo1
GO:0045664	regulation of neuron differentiation	0.0239788	0.0394651	Ywhag
GO:0051968	positive regulation of synaptic transmission, glutamatergic	0.0239788	0.0394651	Glul
GO:0030511	positive regulation of transforming growth factor beta receptor signaling pathway	0.0239788	0.0394651	Cited2
GO:0003151	outflow tract morphogenesis	0.0239788	0.0394651	Cited2
GO:0051928	positive regulation of calcium ion transport	0.0239788	0.0394651	Ccl3
GO:0043086	negative regulation of catalytic activity	0.0239788	0.0394651	Angptl4
GO:0031668	cellular response to extracellular stimulus	0.0239788	0.0394651	Fos
GO:0007422	peripheral nervous system development	0.0239788	0.0394651	Cited2
GO:0007420	brain development	0.0247336	0.0398767	Id4
GO:0007420	brain development	0.0247336	0.0398767	Irs2
GO:0055007	cardiac muscle cell differentiation	0.0253715	0.040356	Gata6
GO:0072593	reactive oxygen species metabolic process	0.0253715	0.040356	Ddit4
GO:0001502	cartilage condensation	0.0253715	0.040356	Mycn
GO:0006807	nitrogen compound metabolic process	0.0253715	0.040356	Glul
GO:0007610	behavior	0.0253715	0.040356	Ccl3
GO:0050850	positive regulation of calcium-mediated signaling	0.0253715	0.040356	Ccl3
GO:0030010	establishment of cell polarity	0.0253715	0.040356	Wee1
GO:0043065	positive regulation of apoptotic process	0.0263712	0.0413905	Gata6
GO:0043065	positive regulation of apoptotic process	0.0263712	0.0413905	Mmp9
GO:0006644	phospholipid metabolic process	0.0267622	0.0413202	Gata6
GO:0007492	endoderm development	0.0267622	0.0413202	Gata6
GO:0019933	cAMP-mediated signaling	0.0267622	0.0413202	Crem
GO:0048754	branching morphogenesis of a tube	0.0267622	0.0413202	Mycn
GO:0009880	embryonic pattern specification	0.0267622	0.0413202	Smad1
GO:0050766	positive regulation of phagocytosis	0.0267622	0.0413202	Pros1
GO:0048709	oligodendrocyte differentiation	0.0267622	0.0413202	Egr1
GO:0060291	long-term synaptic potentiation	0.0267622	0.0413202	Egr1
GO:0009416	response to light stimulus	0.0267622	0.0413202	Fos
GO:0045599	negative regulation of fat cell differentiation	0.028151	0.0426995	Id4
GO:0060048	cardiac muscle contraction	0.028151	0.0426995	Camk2d
GO:0030217	T cell differentiation	0.0295378	0.0445181	Egr1
GO:0030513	positive regulation of BMP signaling pathway	0.0295378	0.0445181	Gata6
GO:0006749	glutathione metabolic process	0.0309227	0.0461649	Txnrd1
GO:0030879	mammary gland development	0.0309227	0.0461649	Irs2
GO:0045597	positive regulation of cell differentiation	0.0309227	0.0461649	Smad1
GO:0030593	neutrophil chemotaxis	0.0309227	0.0461649	Ccl3
GO:0007276	gamete generation	0.0323056	0.047335	Smad1
GO:0030838	positive regulation of actin filament polymerization	0.0323056	0.047335	Arf6
GO:0034612	response to tumor necrosis factor	0.0323056	0.047335	Mmp9
GO:0033189	response to vitamin A	0.0323056	0.047335	Mmp9
GO:0032760	positive regulation of tumor necrosis factor production	0.0323056	0.047335	Ccl3
GO:0042157	lipoprotein metabolic process	0.0323056	0.047335	Apold1
GO:0030183	B cell differentiation	0.0323056	0.047335	Polm
GO:0001656	metanephros development	0.0323056	0.047335	Irx2
GO:0007264	small GTPase mediated signal transduction	0.0327355	0.0473067	Arf6
GO:0007264	small GTPase mediated signal transduction	0.0327355	0.0473067	Rasd1
GO:0030901	midbrain development	0.0336866	0.0480224	Smad1
GO:0050873	brown fat cell differentiation	0.0336866	0.0480224	Cebpb
GO:0030325	adrenal gland development	0.0336866	0.0480224	Cited2
GO:0001707	mesoderm formation	0.0336866	0.0480224	Nr4a3
GO:0071347	cellular response to interleukin-1	0.0336866	0.0480224	Mmp9
GO:0001890	placenta development	0.0336866	0.0480224	Txnrd1
GO:0007569	cell aging	0.0336866	0.0480224	Cited2
GO:0031016	pancreas development	0.0336866	0.0480224	Gata6
GO:0007399	nervous system development	0.0339513	0.0477535	Arf6
GO:0007399	nervous system development	0.0339513	0.0477535	Fos
GO:0007275	multicellular organismal development	0.034416	0.0482639	Angptl4
GO:0007275	multicellular organismal development	0.034416	0.0482639	Apold1
GO:0007275	multicellular organismal development	0.034416	0.0482639	Spdya
GO:0034613	cellular protein localization	0.0350656	0.0490298	Id4
GO:0006730	one-carbon metabolic process	0.0364427	0.0505083	Mat1a
GO:0046326	positive regulation of glucose import	0.0364427	0.0505083	Irs2
GO:0032436	positive regulation of proteasomal ubiquitin-dependent protein catabolic process	0.0364427	0.0505083	Sumo1
GO:0007631	feeding behavior	0.0364427	0.0505083	Npy
GO:0050729	positive regulation of inflammatory response	0.0364427	0.0505083	Ccl3
GO:0009968	negative regulation of signal transduction	0.0378178	0.0515846	Ddit4
GO:0021549	cerebellum development	0.0378178	0.0515846	Gdf10
GO:0042220	response to cocaine	0.0378178	0.0515846	Egr1
GO:0051930	regulation of sensory perception of pain	0.0378178	0.0515846	Ccl3
GO:0016358	dendrite development	0.0378178	0.0515846	Arf6
GO:0030073	insulin secretion	0.0378178	0.0515846	Cacna1c
GO:0006955	immune response	0.0380222	0.0513463	Ccl3
GO:0006955	immune response	0.0380222	0.0513463	Tinagl1
GO:0007368	determination of left/right symmetry	0.039191	0.0524021	Cited2
GO:0048538	thymus development	0.039191	0.0524021	Cited2
GO:0048169	regulation of long-term neuronal synaptic plasticity	0.039191	0.0524021	Egr1
GO:0048812	neuron projection morphogenesis	0.039191	0.0524021	Wee1
GO:0040007	growth	0.039191	0.0524021	Gdf10
GO:0071320	cellular response to cAMP	0.039191	0.0524021	Egr1
GO:0006605	protein targeting	0.0405623	0.0533329	Ywhag
GO:0045776	negative regulation of blood pressure	0.0405623	0.0533329	Npy
GO:0007628	adult walking behavior	0.0405623	0.0533329	Cacna1c
GO:0043154	negative regulation of cysteine-type endopeptidase activity involved in apoptotic process	0.0405623	0.0533329	Dpep1
GO:0001975	response to amphetamine	0.0405623	0.0533329	Egr1
GO:0001657	ureteric bud development	0.0405623	0.0533329	Smad1
GO:0019722	calcium-mediated signaling	0.0419316	0.0545283	Ccl3
GO:0051259	protein oligomerization	0.0419316	0.0545283	Angptl4
GO:0030890	positive regulation of B cell proliferation	0.043299	0.0559993	Irs2
GO:0048167	regulation of synaptic plasticity	0.043299	0.0559993	Ywhag
GO:0010035	response to inorganic substance	0.0446645	0.0571416	Tnfrsf11b
GO:0008542	visual learning	0.0446645	0.0571416	Cacna1c
GO:0051602	response to electrical stimulus	0.0446645	0.0571416	Egr1
GO:0051412	response to corticosterone stimulus	0.0446645	0.0571416	Fos
GO:0055093	response to hyperoxia	0.0446645	0.0571416	Mmp9
GO:0008286	insulin receptor signaling pathway	0.0446645	0.0571416	Irs2
GO:0009314	response to radiation	0.046028	0.0579476	Mmp9
GO:0006606	protein import into nucleus	0.046028	0.0579476	Cfl1
GO:0030855	epithelial cell differentiation	0.046028	0.0579476	Gata6
GO:0071230	cellular response to amino acid stimulus	0.046028	0.0579476	Cebpb
GO:0051028	mRNA transport	0.046028	0.0579476	Eif5a
GO:0001947	heart looping	0.046028	0.0579476	Cited2
GO:0007049	cell cycle	0.0473802	0.0591006	Spdya
GO:0007049	cell cycle	0.0473802	0.0591006	Wee1
GO:0050679	positive regulation of epithelial cell proliferation	0.0473897	0.0588799	Glul
GO:0016049	cell growth	0.0473897	0.0588799	Mmp9
GO:0050885	neuromuscular process controlling balance	0.0487494	0.060175	Nr4a3
GO:0021987	cerebral cortex development	0.0487494	0.060175	Npy
GO:0048678	response to axon injury	0.0487494	0.060175	Txnrd1
GO:0042733	embryonic digit morphogenesis	0.0501072	0.0612134	Mycn
GO:0045768	positive regulation of anti-apoptosis	0.0501072	0.0612134	Smad1
GO:0048704	embryonic skeletal system morphogenesis	0.0501072	0.0612134	Mycn
GO:0032870	cellular response to hormone stimulus	0.0501072	0.0612134	Fos
GO:0030030	cell projection organization	0.0501072	0.0612134	Cfl1
GO:0008654	phospholipid biosynthetic process	0.051463	0.0623077	Chka
GO:0035094	response to nicotine	0.051463	0.0623077	Mmp9
GO:0071407	cellular response to organic cyclic compound	0.052817	0.063622	Smad1
GO:0009409	response to cold	0.052817	0.063622	Fos
GO:0043433	negative regulation of sequence-specific DNA binding transcription factor activity	0.054169	0.0649207	Sumo1
GO:0007611	learning or memory	0.054169	0.0649207	Egr1
GO:0032570	response to progesterone stimulus	0.0568674	0.0678117	Fos
GO:0042475	odontogenesis of dentin-containing tooth	0.0568674	0.0678117	Gata6
GO:0045665	negative regulation of neuron differentiation	0.0582138	0.0686401	Id4
GO:0000226	microtubule cytoskeleton organization	0.0582138	0.0686401	Wee1
GO:0006887	exocytosis	0.0582138	0.0686401	Ccl3
GO:0043200	response to amino acid stimulus	0.0582138	0.0686401	Cdo1
GO:0051216	cartilage development	0.0582138	0.0686401	Lum
GO:0001568	blood vessel development	0.0582138	0.0686401	Cited2
GO:0001558	regulation of cell growth	0.0582138	0.0686401	Kazald1
GO:0006869	lipid transport	0.0595582	0.069448	Apold1
GO:0008203	cholesterol metabolic process	0.0595582	0.069448	Sqle
GO:0018108	peptidyl-tyrosine phosphorylation	0.0609008	0.0707524	Wee1
GO:0008284	positive regulation of cell proliferation	0.0616386	0.0714344	Id4
GO:0008284	positive regulation of cell proliferation	0.0616386	0.0714344	Spdya
GO:0051289	protein homotetramerization	0.0622415	0.0717821	Mat1a
GO:0007595	lactation	0.0622415	0.0717821	Cdo1
GO:0001570	vasculogenesis	0.0622415	0.0717821	Cited2
GO:0007267	cell-cell signaling	0.0635802	0.0728828	Ccl3
GO:0007160	cell-matrix adhesion	0.0635802	0.0728828	Col5a3
GO:0010629	negative regulation of gene expression	0.0649171	0.0739681	Cited2
GO:0071260	cellular response to mechanical stimulus	0.0649171	0.0739681	Egr1
GO:0050909	sensory perception of taste	0.0649171	0.0739681	Npy
GO:0006366	transcription from RNA polymerase II promoter	0.0662521	0.075128	Fos
GO:0008152	metabolic process	0.0674663	0.0763223	Asah1
GO:0008152	metabolic process	0.0674663	0.0763223	Mmp9
GO:0001843	neural tube closure	0.0675852	0.0761841	Cited2
GO:0060021	palate development	0.0675852	0.0761841	Sumo1
GO:0007596	blood coagulation	0.0689165	0.0771344	Pros1
GO:0006935	chemotaxis	0.0689165	0.0771344	Ccl3
GO:0090090	negative regulation of canonical Wnt receptor signaling pathway	0.0689165	0.0771344	Egr1
GO:0006006	glucose metabolic process	0.0689165	0.0771344	Crem
GO:0001501	skeletal system development	0.0728989	0.0811129	Mmp9
GO:0045893	positive regulation of transcription, DNA-dependent	0.0734693	0.0815561	Cited2
GO:0045893	positive regulation of transcription, DNA-dependent	0.0734693	0.0815561	Egr1
GO:0032526	response to retinoic acid	0.0742227	0.0821999	Mmp9
GO:0001503	ossification	0.0768646	0.0848284	Mmp9
GO:0008360	regulation of cell shape	0.0768646	0.0848284	Ccl3
GO:0042593	glucose homeostasis	0.079499	0.0874305	Cacna1c
GO:0007417	central nervous system development	0.0808134	0.0886703	Cited2
GO:0009408	response to heat	0.082126	0.0899024	Mmp9
GO:0045454	cell redox homeostasis	0.0834368	0.0911268	Txnrd1
GO:0031175	neuron projection development	0.0873579	0.0950807	Npy
GO:0031667	response to nutrient levels	0.0873579	0.0950807	Egr1
GO:0007229	integrin-mediated signaling pathway	0.0912624	0.0989895	Adamts1
GO:0030182	neuron differentiation	0.0925603	0.100168	Cebpb
GO:0032868	response to insulin stimulus	0.0964429	0.103895	Nppa
GO:0042060	wound healing	0.0964429	0.103895	Smad1
GO:0007411	axon guidance	0.0964429	0.103895	Nr4a3
GO:0006631	fatty acid metabolic process	0.0977334	0.104809	Crem
GO:0007565	female pregnancy	0.0990221	0.105951	Fos
GO:0007155	cell adhesion	0.103519	0.110514	Cdh19
GO:0007155	cell adhesion	0.103519	0.110514	Col5a3
GO:0031100	organ regeneration	0.104159	0.110947	Nr4a3
GO:0034097	response to cytokine stimulus	0.105439	0.112058	Fos
GO:0030308	negative regulation of cell growth	0.107992	0.114388	Nppa
GO:0007218	neuropeptide signaling pathway	0.107992	0.114388	Npy
GO:0035023	regulation of Rho protein signal transduction	0.110539	0.116694	Mcf2l
GO:0055085	transmembrane transport	0.114486	0.120592	Cacna1c
GO:0055085	transmembrane transport	0.114486	0.120592	Kcnab1
GO:0007204	elevation of cytosolic calcium ion concentration	0.119396	0.125485	Ccl3
GO:0030036	actin cytoskeleton organization	0.125669	0.131786	Arf6
GO:0007067	mitosis	0.134378	0.140607	Wee1
GO:0006811	ion transport	0.136758	0.142782	Cacna1c
GO:0006811	ion transport	0.136758	0.142782	Kcnab1
GO:0008283	cell proliferation	0.138083	0.143849	Cited2
GO:0043434	response to peptide hormone stimulus	0.149107	0.154993	Nr4a3
GO:0051384	response to glucocorticoid stimulus	0.155171	0.160943	Cdo1
GO:0032355	response to estradiol stimulus	0.159992	0.165581	Mmp9
GO:0006917	induction of apoptosis	0.162392	0.167699	Cebpb
GO:0046777	protein autophosphorylation	0.174291	0.179595	Camk2d
GO:0007156	homophilic cell adhesion	0.177828	0.182842	Cdh19
GO:0051301	cell division	0.180177	0.184857	Wee1
GO:0006950	response to stress	0.194137	0.198749	Fos
GO:0055114	oxidation-reduction process	0.19759	0.201849	Fmo2
GO:0006629	lipid metabolic process	0.202172	0.206085	Asah1
GO:0006813	potassium ion transport	0.212385	0.2158	Kcnab1
GO:0001701	in utero embryonic development	0.212385	0.2158	Gata6
GO:0005975	carbohydrate metabolic process	0.235718	0.23874	Slc3a1
GO:0008285	negative regulation of cell proliferation	0.26155	0.264338	Smad1
GO:0007283	spermatogenesis	0.273099	0.275423	Crem
GO:0035556	intracellular signal transduction	0.31656	0.318576	Mcf2l
GO:0006810	transport	0.371141	0.372714	Slc3a1
GO:0007186	G-protein coupled receptor signaling pathway	0.44504	0.445981	Aplnr
GO:0008150	biological_process	0.680679	0.680679	Cd82
GO:0008150	biological_process	0.680679	0.680679	Klrd1

## Sheet: Egr1
Egr1	GO:0042493	response to drug	1.37018e-07	6.49465e-05
	GO:0010942	positive regulation of cell death	4.22073e-06	0.000666875
	GO:0045944	positive regulation of transcription from RNA polymerase II promoter	5.81073e-06	0.000688571
	GO:0071455	cellular response to hyperoxia	6.02277e-06	0.000570959
	GO:0007623	circadian rhythm	7.33628e-05	0.00289783
	GO:0000122	negative regulation of transcription from RNA polymerase II promoter	9.22288e-05	0.0031226
	GO:0071371	cellular response to gonadotropin stimulus	0.000155147	0.00350189
	GO:0010628	positive regulation of gene expression	0.000421149	0.0068836
	GO:0035690	cellular response to drug	0.000543417	0.00817713
	GO:0030509	BMP signaling pathway	0.000741495	0.00949915
	GO:0045471	response to ethanol	0.000765484	0.00954841
	GO:0043525	positive regulation of neuron apoptosis	0.00151318	0.0101738
	GO:0071456	cellular response to hypoxia	0.00174695	0.0113432
	GO:0034465	response to carbon monoxide	0.00285096	0.0155328
	GO:0071506	cellular response to mycophenolic acid	0.00285096	0.0155328
	GO:0071363	cellular response to growth factor stimulus	0.0037092	0.0175816
	GO:0032869	cellular response to insulin stimulus	0.00418375	0.0194421
	GO:0071383	cellular response to steroid hormone stimulus	0.00569389	0.0197722
	GO:0071504	cellular response to heparin	0.00569389	0.0197722
	GO:0009749	response to glucose stimulus	0.00634514	0.0195935
	GO:0032354	response to follicle-stimulating hormone stimulus	0.00852881	0.0226479
	GO:0071480	cellular response to gamma radiation	0.0113558	0.0259404
	GO:0070498	interleukin-1-mediated signaling pathway	0.0141747	0.0293398
	GO:0071372	cellular response to follicle-stimulating hormone stimulus	0.0169858	0.0318862
	GO:0071236	cellular response to antibiotic	0.0197889	0.0349998
	GO:0034698	response to gonadotropin stimulus	0.0225841	0.0385762
	GO:0048709	oligodendrocyte differentiation	0.0267622	0.0413202
	GO:0060291	long-term synaptic potentiation	0.0267622	0.0413202
	GO:0030217	T cell differentiation	0.0295378	0.0445181
	GO:0042220	response to cocaine	0.0378178	0.0515846
	GO:0048169	regulation of long-term neuronal synaptic plasticity	0.039191	0.0524021
	GO:0071320	cellular response to cAMP	0.039191	0.0524021
	GO:0001975	response to amphetamine	0.0405623	0.0533329
	GO:0051602	response to electrical stimulus	0.0446645	0.0571416
	GO:0007611	learning or memory	0.054169	0.0649207
	GO:0071260	cellular response to mechanical stimulus	0.0649171	0.0739681
	GO:0090090	negative regulation of canonical Wnt receptor signaling pathway	0.0689165	0.0771344
	GO:0045893	positive regulation of transcription, DNA-dependent	0.0734693	0.0815561
	GO:0031667	response to nutrient levels	0.0873579	0.0950807
Angptl4	GO:0001666	response to hypoxia	1.31241e-05	0.0010368
	GO:0043066	negative regulation of apoptotic process	3.21508e-05	0.00152395
	GO:0051260	protein homooligomerization	0.000300256	0.00547389
	GO:0051005	negative regulation of lipoprotein lipase activity	0.00569389	0.0197722
	GO:0007165	signal transduction	0.00583086	0.0183035
	GO:0030154	cell differentiation	0.00784603	0.0218766
	GO:0001525	angiogenesis	0.0105289	0.0250788
	GO:0070328	triglyceride homeostasis	0.0155812	0.0309017
	GO:0019216	regulation of lipid metabolic process	0.0211875	0.0368546
	GO:0043086	negative regulation of catalytic activity	0.0239788	0.0394651
	GO:0007275	multicellular organismal development	0.034416	0.0482639
	GO:0051259	protein oligomerization	0.0419316	0.0545283
Eif5a	GO:0043066	negative regulation of apoptotic process	3.21508e-05	0.00152395
	GO:0006452	translational frameshifting	0.00427342	0.0179257
	GO:0051149	positive regulation of muscle cell differentiation	0.00427342	0.0179257
	GO:0045905	positive regulation of translational termination	0.00427342	0.0179257
	GO:0045901	positive regulation of translational elongation	0.00427342	0.0179257
	GO:0008612	peptidyl-lysine modification to hypusine	0.00711235	0.0208746
	GO:0015031	protein transport	0.00747384	0.0209621
	GO:0007568	aging	0.0226184	0.0380181
	GO:0051028	mRNA transport	0.046028	0.0579476
Cebpb	GO:0045669	positive regulation of osteoblast differentiation	3.03889e-07	7.20218e-05
	GO:0032496	response to lipopolysaccharide	0.000105276	0.00332671
	GO:0001892	embryonic placenta development	0.000455659	0.00719941
	GO:0045892	negative regulation of transcription, DNA-dependent	0.000573264	0.00823416
	GO:0006355	regulation of transcription, DNA-dependent	0.000628484	0.00827504
	GO:0045408	regulation of interleukin-6 biosynthetic process	0.00427342	0.0179257
	GO:0033598	mammary gland epithelial cell proliferation	0.00852881	0.0226479
	GO:0006916	anti-apoptosis	0.0092616	0.0234759
	GO:0060644	mammary gland epithelial cell differentiation	0.0155812	0.0309017
	GO:0050873	brown fat cell differentiation	0.0336866	0.0480224
	GO:0071230	cellular response to amino acid stimulus	0.046028	0.0579476
	GO:0030182	neuron differentiation	0.0925603	0.100168
	GO:0006917	induction of apoptosis	0.162392	0.167699
Tsc22d3	GO:0007589	body fluid secretion	0.00994328	0.0244203
Irs2	GO:0002053	positive regulation of mesenchymal cell proliferation	0.000590124	0.00822702
	GO:0032024	positive regulation of insulin secretion	0.00103096	0.0122169
	GO:0002903	negative regulation of B cell apoptosis	0.00285096	0.0155328
	GO:0010748	negative regulation of plasma membrane long-chain fatty acid transport	0.00427342	0.0179257
	GO:0009749	response to glucose stimulus	0.00634514	0.0195935
	GO:0030335	positive regulation of cell migration	0.00726149	0.0204878
	GO:0032000	positive regulation of fatty acid beta-oxidation	0.00852881	0.0226479
	GO:0010907	positive regulation of glucose metabolic process	0.0113558	0.0259404
	GO:0033673	negative regulation of kinase activity	0.0127662	0.0275054
	GO:0045725	positive regulation of glycogen biosynthetic process	0.0169858	0.0318862
	GO:0007420	brain development	0.0247336	0.0398767
	GO:0030879	mammary gland development	0.0309227	0.0461649
	GO:0046326	positive regulation of glucose import	0.0364427	0.0505083
	GO:0030890	positive regulation of B cell proliferation	0.043299	0.0559993
	GO:0008286	insulin receptor signaling pathway	0.0446645	0.0571416
Dpep1	GO:0043066	negative regulation of apoptotic process	3.21508e-05	0.00152395
	GO:0071277	cellular response to calcium ion	0.000338244	0.00572599
	GO:0035690	cellular response to drug	0.000543417	0.00817713
	GO:0006508	proteolysis	0.00154552	0.0101747
	GO:0030336	negative regulation of cell migration	0.00244847	0.0153719
	GO:0016999	antibiotic metabolic process	0.00285096	0.0155328
	GO:0050667	homocysteine metabolic process	0.00711235	0.0208746
	GO:0071732	cellular response to nitric oxide	0.00711235	0.0208746
	GO:0043154	negative regulation of cysteine-type endopeptidase activity involved in apoptotic process	0.0405623	0.0533329
