# Supplementary material for: Identification of apoptosis-related microRNAs and their target genes in myocardial infarction post-transplantation with skeletal myoblasts
Source: J Transl Med. 2015 Aug 19;13:270. doi: 10.1186/s12967-015-0603-0 (PMC4539916; doi:10.1186/s12967-015-0603-0)
Supplement: Additional file 11: — Table S8. Primary data of miRNA-predicted target arrays in rat hart simples. [file 12967_2015_603_MOESM11_ESM.xlsx]

## Sheet: all_target
genesymbol	1vs2	2vs3
A2ld1	down	up
Aadat	up	down
Aars	down	up
Aarsd1	up	up
Abcb10	down	down
Abcb8	up	up
Abcb9	down	up
Abcc1	up	down
Abcd2	up	down
Abcd4	up	down
Abcf3	up	up
Abcg2	up	up
Abhd10	up	down
Abhd6	up	up
Abi3	down	down
Abl2	down	up
Abt1	up	up
Abtb1	up	down
Acacb	up	down
Acadm	up	up
Acads	up	down
Acadvl	up	down
Acat2	down	up
Acbd3	down	up
Acot1	up	down
Acot2	up	down
Acp2	down	up
Acrbp	down	down
Acsl4	up	down
Acsm2	up	down
Actc1	down	down
Actg1	down	up
Actl6a	down	up
Actl7a	down	up
Actn3	up	down
Acvrl1	down	up
Adam17	down	up
Adam33	up	down
Adam4	up	up
Adamts1	up	down
Adat1	down	up
Adcyap1	up	down
Add3	up	down
Adh1	up	down
Adh4	up	down
Adh7	up	down
Adhfe1	up	up
Adi1	up	up
Adipor1	up	down
Adk	up	up
Adnp	down	up
Adpgk	down	down
Adprh	down	up
Adra1d	down	up
Adrb1	down	up
Adrb2	down	up
Aen	down	up
Aff4	up	down
Agpat1	up	up
Agpat4	up	down
Agpat6	up	up
Agtr1a	down	down
Agtrap	up	down
Agxt	down	down
Ahcy	down	down
Aifm1	down	up
Ak3	up	down
Akap12	up	up
Akap13	down	down
Akap2	up	down
Akap6	up	up
Akap7	up	down
Akap9	up	up
Akr1b1	up	up
Akr1b8	up	down
Akr1c14	down	down
Akr7a2	up	up
Aktip	up	up
Alb	down	up
Alcam	up	down
Aldh1a1	down	up
Aldh2	up	down
Aldh6a1	up	up
Aldoal1	up	up
Aldoc	up	down
Alg5	up	down
Alkbh3	down	up
Alpi	up	down
Alx1	down	up
Alx3	down	up
Amigo2	down	up
Amotl2	up	down
Ampd3	up	down
Andpro	down	up
Angpt2	down	up
Angptl4	up	down
Ank3	up	up
Ankra2	up	up
Ankrd1	down	up
Ankrd17	up	up
Ankrd34a	up	down
Ankrd46	down	up
Ano4	up	down
Anp32a	up	up
Anp32e	up	up
Anxa1	down	down
Anxa11	down	up
Anxa2	down	up
Anxa4	down	up
Ap1g1	up	up
Ap2a2	down	up
Ap2s1	down	down
Ap3s1	down	down
Apbb3	up	up
Apex1	up	up
Aph1a	up	down
Aplnr	down	up
Apold1	up	down
Aqp11	down	up
Aqp2	down	up
Aqp6	down	down
Arf1	up	up
Arf2	up	up
Arf4	down	up
Arf5	down	down
Arf6	up	down
Arfgef2	down	down
Arfip1	up	up
Arfip2	down	down
Arglu1	down	down
Arhgap17	down	up
Arhgap24	down	up
Arhgap29	up	up
Arhgdib	down	down
Arhgef2	up	down
Arid4a	up	down
Arid4b	down	down
Arih1	up	up
Arl1	down	up
Arl13b	down	up
Arl5b	up	down
Arl6ip5	up	up
Arl8b	down	up
Armc2	up	down
Armcx1	up	down
Armcx3	up	up
Armcx6	down	up
Arntl	down	up
Arpc5	down	down
Arrb1	down	down
As3mt	up	up
Asah1	up	down
Asb3	up	up
Asb4	up	down
Ascc1	down	up
Ascc3	down	up
Asns	down	down
Atg12	up	up
Atg3	up	up
Atg4b	up	up
Atg7	up	down
Atic	down	up
Atp10a	down	up
Atp12a	up	down
Atp1b1	down	up
Atp1b3	down	up
Atp2b2	down	down
Atp5j	down	up
Atp6ap1	up	down
Atp6v0c	up	up
Atp6v0d1	up	up
Atp6v1b2	down	up
Atp6v1c1	down	up
Atp6v1g2	up	up
Atrn	down	up
Atrx	up	down
Aurka	up	down
Avpr1b	down	down
Axl	up	down
Azin1	up	up
B2m	up	down
B3galnt1	up	down
B3galt6	down	down
B3gat1	down	up
B3gat3	up	down
B3gnt5	down	up
B4galt6	up	down
Bad	down	up
Bag4	up	up
Baiap2	up	down
Banf1	up	up
Bat4	up	down
Bbs10	up	up
Bbs7	down	down
Bcam	up	down
Bcat1	up	down
Bcl2l2	down	down
Bcorl1	up	down
Bcs1l	up	up
Bdnf	down	up
Becn1	down	up
Bex4	down	up
Bin1	up	down
Bin2a	up	down
Birc2	up	up
Blcap	down	up
Blmh	down	up
Bloc1s2	up	up
Bmp1	down	down
Bmp4	down	up
Bnc1	up	up
Bnip3	up	down
Bnip3l	down	up
Bnipl	up	down
Bok	down	up
Brca2	down	down
Brd2	up	down
Brdt	up	down
Bri3bp	down	down
Brms1l	down	up
Btbd10	down	up
Btbd9	up	up
Btd	down	down
Btf3	up	down
Btg1	up	down
Btla	down	up
Btnl5	down	up
Bxdc2	down	up
Bzw1	up	up
Bzw2	up	up
C1galt1	up	down
C1qbp	up	down
C1s	down	down
C2cd2l	up	up
C5	up	down
Cab39l	up	up
Cabc1	up	down
Cabin1	up	down
Cabp1	up	up
Cabp7	down	up
Cacna1e	down	up
Cacnb2	up	down
Cacnb3	down	down
Cacybp	down	up
Cad	down	down
Cadm1	up	down
Cadps	down	down
Cadps2	up	down
Calcb	down	down
Calcrl	up	down
Cald1	down	up
Calhm2	up	down
Camk2d	down	up
Camkv	up	up
Camlg	down	up
Cand2	down	up
Capn11	down	up
Capn3	up	up
Capn7	down	up
Capzb	up	up
Car2	up	up
Car4	down	down
Carhsp1	down	down
Casc5	down	down
Cask	up	up
Casp6	down	down
Casp7	up	up
Casp8	up	up
Casp9	up	down
Casq2	down	up
Cbfb	up	down
Cbl	up	up
Cblb	up	down
Cbln2	up	up
Cbx6	down	down
Cbx7	up	down
Cbx8	down	up
Ccdc117	down	up
Ccdc25	down	up
Ccdc28a	up	down
Ccdc32	up	down
Ccdc44	up	up
Ccdc47	down	up
Ccdc50	up	up
Ccdc51	down	up
Ccdc55	up	up
Ccdc60	up	up
Ccl2	down	down
Ccl20	down	up
Ccl22	up	up
Ccl3	up	down
Ccl7	down	down
Ccna2	down	down
Ccnb1	down	down
Ccnb1ip1	up	up
Ccnb2	down	up
Ccndbp1	up	up
Ccne2	up	up
Ccng1	up	down
Ccnj	down	up
Ccnjl	down	up
Ccnl1	up	down
Ccnt2	up	up
Ccr5	up	down
Ccr9	up	up
Ccrn4l	up	down
Cct2	up	up
Cct4	up	up
Cct5	up	up
Cd151	up	up
Cd247	up	down
Cd276	down	down
Cd300lf	down	down
Cd320	up	down
Cd36	up	down
Cd38	up	down
Cd48	down	down
Cd53	down	down
Cd55	down	up
Cd69	up	down
Cd82	up	down
Cd8a	up	down
Cd8b	up	down
Cdc26	up	down
Cdc27	up	down
Cdc37l1	up	up
Cdc42	up	down
Cdc73	up	up
Cdca7	down	up
Cdh19	up	down
Cdipt	down	up
Cdk2	up	down
Cdkn2aip	up	down
Cdkn2b	down	down
Cdo1	up	down
Cds1	down	up
Cebpb	up	down
Celsr3	down	up
Cenpc1	up	up
Cenpt	down	down
Cep120	down	up
Cep76	up	up
Cept1	up	down
Ces5	down	up
Cetn3	down	up
Cfh	down	down
Cfl1	up	down
Ch25h	up	down
Chchd10	down	up
Chd1	up	down
Chka	up	down
Chmp5	up	up
Chn1	up	up
Chpt1	up	up
Chrdl1	up	down
Chrnb4	down	down
Chst1	down	down
Chst10	up	up
Chst12	down	down
Ciita	down	down
Cir1	up	up
Cirbp	up	down
Cited2	up	down
Ckb	down	down
Ckm	up	up
Clasp2	up	up
Clcf1	up	down
Cldn9	down	down
Cldnd1	up	down
Clec10a	down	down
Clec2d	down	up
Clic1	down	down
Clic2	up	up
Clic5	down	down
Clip1	up	up
Clk3	up	up
Cln6	up	down
Cln8	up	down
Clns1a	down	down
Clpx	up	up
Cltc	down	down
Clybl	up	up
Cmah	down	down
Cmas	up	up
Cmbl	up	up
Cml1	down	up
Cml3	up	down
Cmpk1	down	up
Cmtm6	down	up
Cnbp	up	up
Cnksr1	up	down
Cnn3	down	down
Cnot2	up	up
Cnot4	down	up
Cnot8	down	up
Cntd1	up	up
Cntn3	down	up
Cntn4	up	down
Coasy	up	down
Cog6	up	up
Col1a2	down	down
Col3a1	down	up
Col5a3	down	up
Col6a2	down	down
Commd1	down	up
Commd10	down	up
Coq10b	up	down
Coq5	down	up
Coq6	up	up
Coro1b	up	down
Cox15	up	up
Cox19	down	up
Cox4nb	down	down
Cpa1	down	up
Cpox	up	down
Cpped1	up	up
Cpsf3l	up	up
Cpt2	down	up
Cpz	up	down
Crat	up	down
Creld1	up	down
Crkl	down	up
Crkrs	down	up
Crp	down	up
Cry1	up	up
Cry2	down	down
Cryl1	down	up
Cryz	down	up
Cryzl1	down	up
Csda	down	down
Csde1	up	up
Csk	down	down
Csmd1	down	up
Csn1s2b	down	up
Csn2	down	up
Csnk1g3	up	down
Csnk2b	up	down
Csrp1	up	down
Cstf1	up	down
Cstf3	down	up
Ctgf	down	down
Cth	up	down
Cthrc1	down	down
Ctnnbip1	up	down
Ctnnd2	up	up
Ctps2	down	down
Ctsb	down	up
Ctsd	up	down
Ctse	up	down
Ctsk	down	down
Cttnbp2	up	down
Cul2	down	up
Cul5	up	down
Cwf19l2	up	up
Cxcl1	up	down
Cxcl10	down	down
Cxcl11	down	up
Cxcl16	down	down
Cxcl2	up	down
Cxxc5	down	up
Cyb561	up	down
Cycs	up	up
Cyp11b1	down	up
Cyp20a1	up	up
Cyp21a1	down	down
Cyp2a2	down	up
Cyp2b12	up	down
Cyp3a18	down	up
Cyp4a1	down	up
Cyp4f1	up	down
Cyp51	up	down
Cyp8b1	down	up
Cyr61	up	down
Cyth2	up	down
Cytip	down	down
Cyyr1	down	up
Dagla	down	up
Dalrd3	down	down
Dap	down	up
Dapk2	up	down
Dars	up	up
Dcakd	down	up
Dclk1	up	up
Dcps	up	down
Dctn1	up	down
Dctn2	up	up
Dctn4	down	down
Dctn5	down	up
Dcx	down	up
Dd25	up	down
Ddit4	up	down
Ddr1	down	down
Ddx1	down	up
Ddx17	up	down
Ddx19b	up	up
Ddx46	up	up
Ddx56	down	up
Decr2	up	up
Defb29	down	down
Dennd2c	up	up
Dennd3	down	down
Depdc1b	down	up
Des	up	up
Det1	up	up
Dffb	up	down
Dgkz	up	up
Dhcr7	down	up
Dhrs1	down	down
Dhx30	down	down
Dhx8	up	up
Dio1	down	up
Dixdc1	down	down
Dlg1	up	up
Dlk1	up	up
Dll4	down	down
Dlx5	down	up
Dnah11	up	down
Dnah9	down	up
Dnai1	up	down
Dnaja2	up	up
Dnajb11	down	up
Dnajc2	down	up
Dnajc22	down	down
Dnajc7	up	up
Dnm1	up	up
Dnm3	down	down
Dnmt3a	up	down
Doc2a	down	up
Dock11	up	down
Dock6	down	down
Donson	up	down
Dpep1	up	down
Dph2	up	down
Dph5	down	up
Dpm1	up	up
Dpp3	down	down
Dpp7	down	up
Dpy19l1	up	up
Dtd1	up	down
Dtnb	down	down
Dusp1	up	down
Dusp18	up	down
Dusp2	up	down
Dusp6	up	down
Dync1i1	up	up
Dynll1	down	up
Dynll2	down	up
Dynlt3	down	up
Dzip1l	up	down
E2f3	down	up
E2f6	up	up
Eaf1	down	up
Ebag9	up	up
Ebf3	up	down
Ech1	up	down
Edc4	up	down
Edem2	up	down
Edn2	down	up
Ednrb	up	down
Eed	down	up
Efemp1	up	down
Efha1	down	up
Efna1	down	up
Efnb1	down	down
Eftud1	down	up
Eftud2	up	up
Egln2	up	down
Egr1	up	down
Egr2	up	down
Ehhadh	up	down
Eif1a	down	down
Eif2ak3	down	down
Eif2b2	down	down
Eif2c3	up	down
Eif2s1	up	down
Eif4a2	up	down
Eif4e	down	up
Eif4ebp2	up	down
Eif5a	up	down
Eif5b	down	up
Elac2	up	up
Elavl2	up	up
Elf3	down	down
Ell2	up	down
Ell3	down	up
Elmod1	up	up
Elmod3	down	up
Elp2	down	up
Eltd1	down	down
Emb	up	down
Emd	up	down
Eml4	up	down
Emp1	down	up
Enoph1	down	down
Entpd2	up	down
Entpd5	down	up
Epb4.1l3	up	up
Epb4.1l5	up	down
Epc1	up	down
Epdr1	up	up
Epm2aip1	up	down
Epn1	up	down
Ercc3	down	down
Ercc5	down	up
Erlin1	up	up
Esam	up	down
Exoc2	up	up
Exoc3	down	up
Exoc5	up	up
Exoc6	up	up
Extl2	up	down
Ezr	down	up
F11r	down	up
F2rl1	down	up
F3	up	down
F8	up	up
Faah	down	down
Fads1	down	up
Faf2	up	down
Fahd1	up	up
Faim2	down	down
Fam108b1	down	up
Fam108c1	up	up
Fam110b	down	down
Fam111a	down	up
Fam116a	down	up
Fam117a	up	down
Fam131b	up	down
Fam133b	up	up
Fam135a	up	up
Fam188a	up	down
Fam198b	down	up
Fam43a	up	down
Fam49a	up	up
Fam64a	down	up
Fam71f1	down	up
Fam82b	up	up
Fank1	down	up
Fap	down	down
Fars2	up	up
Farsb	down	up
Fastk	up	up
Fbln2	down	up
Fbn1	down	up
Fbxl12	up	down
Fbxl20	up	down
Fbxl6	up	down
Fbxo11	down	up
Fbxo38	up	up
Fbxo42	up	down
Fbxo7	down	down
Fbxw5	down	up
Fech	up	up
Fem1c	up	down
Fermt2	up	up
Fgb	down	up
Fgf10	down	down
Fgf13	up	up
Fgf16	down	up
Fgf2	up	down
Fgf20	up	up
Fgr	down	down
Fhl4	down	down
Figf	up	up
Filip1	down	up
Fip1l1	down	up
Fkbp10	up	down
Fkbp14	up	up
Fkbp3	up	up
Fkrp	up	up
Flcn	down	up
Fli1	up	down
Flt4	up	down
Flvcr2	down	up
Fmc1	down	up
Fmo2	up	down
Fmo3	up	down
Fmo4	down	up
Fndc3a	up	down
Fnta	down	up
Folr1	down	up
Fos	up	down
Fosl1	up	up
Foxe1	up	down
Foxg1	up	up
Foxs1	down	up
Fpgt	up	up
Frk	down	up
Frrs1	down	up
Fst	down	down
Ftsj3	down	up
Fundc1	up	up
Fusip1	up	up
Fut1	down	down
Fut4	up	up
Fxyd3	up	up
Fxyd5	down	down
Fzd6	down	up
G4	down	up
Gabarap	up	down
Gabpb1	down	up
Gabra5	down	up
Gabrb2	down	down
Gabrd	up	up
Gadd45a	down	up
Gadd45b	up	down
Gak	up	down
Galk2	up	down
Galm	up	down
Galnt13	up	up
Galnt3	up	down
Galr1	down	down
Gar1	up	up
Garnl1	up	up
Gas2	up	up
Gata6	up	up
Gatad2a	down	up
Gatsl3	up	down
Gbas	up	up
Gbe1	up	up
Gcat	up	up
Gck	down	up
Gclc	up	down
Gcm1	down	up
Gcom1	up	down
Gcs1	up	down
Gcsh	up	up
Gdap2	up	up
Gdf10	down	down
Gdf7	down	up
Gdi2	up	down
Gemin8	down	up
Gfap	up	up
Gfer	up	down
Gfpt2	up	down
Gfra1	up	up
Gfra3	down	down
Gga1	down	up
Ggnbp2	up	up
Ggps1	up	up
Ggt7	down	down
Ghitm	up	up
Ghr	up	up
Ghrhr	up	down
Gimap4	up	up
Gimap5	down	up
Giot1	up	down
Gipc1	up	down
Gipr	up	down
Git2	down	up
Gja1	down	up
Gja4	up	down
Gja5	down	up
Gjb2	up	up
Gjb6	up	down
Gk	up	up
Gldc	up	down
Glg1	up	down
Glipr1	down	down
Glod4	up	up
Glra1	down	up
Glra2	down	up
Glrx1	down	down
Glrx2	up	up
Glt8d1	down	up
Gltscr2	up	down
Glul	up	down
Gmcl1	up	up
Gmeb2	down	up
Gmpr	up	up
Gnai2	down	up
Gnb1	down	up
Gnb2	up	down
Gng10	down	down
Gng11	down	up
Gnl3	down	up
Gnl3l	up	down
Golga7	down	down
Golgb1	down	down
Gon4l	up	down
Gorasp2	down	up
Gosr2	down	up
Gpbar1	down	up
Gpbp1l1	up	down
Gpc2	down	up
Gpc4	down	down
Gpha2	down	down
Gpld1	up	down
Gpm6a	up	up
Gpm6b	up	down
Gpnmb	down	down
Gpr157	down	down
Gpr174	down	down
Gpr180	down	up
Gpr35	up	down
Gpr56	up	down
Gpr83	down	down
Gpsm1	down	up
Gpsm3	down	down
Gramd3	up	up
Grap	down	up
Grb10	up	down
Gria2	down	down
Gria4	up	up
Grin2a	down	down
Grm5	down	down
Grpel2	up	up
Gstm1	up	up
Gstm4	up	down
Gtdc1	up	down
Gtf2e2	down	up
Gtf2h4	down	up
Gtl3	down	up
Gtpbp8	down	up
Gulp1	down	up
Gyg1	up	up
Gyltl1b	up	down
H2afx	up	up
H2afy	up	down
H3f3b	up	down
Hadhb	up	up
Haghl	up	up
Hal	down	up
Hand2	down	up
Hapln3	down	down
Hbp1	up	up
Hcfc2	down	up
Hcls1	down	down
Hdac3	up	down
Herc3	up	up
Herc6	up	down
Hexim1	down	up
Hfe	down	up
Hhex	down	down
Hibadh	up	up
Hic1	down	up
Hif1a	up	down
Hist1h4b	down	down
Hist3h2a	down	down
Hlx	down	down
Hmbs	up	up
Hmgcr	up	up
Hmgcs1	down	up
Hmgn1	down	down
Hmgn2	up	down
Hmgn3	down	up
Hmox1	up	down
Hn1l	down	up
Hnf4a	down	down
Hnrnpab	down	up
Hnrnpk	up	down
Hnrpdl	up	up
Hnrpm	down	up
Homer1	down	up
Hoxa5	down	down
Hpcal1	up	up
Hps3	down	up
Hs3st2	down	up
Hsbp1	up	up
Hsd11b1	down	up
Hsd17b12	up	up
Hsd17b4	up	down
Hsd17b7	up	down
Hsd3b1	up	down
Hsdl1	up	up
Hsdl2	up	up
Hsp90aa1	down	up
Hspa14	down	up
Hspa2	up	up
Hspa4	down	up
Hspa5	down	up
Hspd1	down	up
Htr2a	down	down
Htr5a	down	down
Htr5b	down	up
Htra1	up	up
Hyou1	down	down
Id2	up	down
Id4	up	down
Idh1	up	down
Ier2	up	down
Ifi44	down	down
Ifit2	up	down
Ift74	down	down
Ift81	up	up
Igf2r	down	up
Igfbp1	down	down
Igfbp4	down	down
Igfbp5	up	up
Igfbp7	down	down
Igsf6	down	down
Ik	up	up
Il10	down	down
Il11ra1	up	down
Il13ra1	up	down
Il1b	down	down
Il1rap	down	down
Il1rl1	up	down
Il21r	up	down
Il22ra2	up	up
Il23a	down	up
Il6	down	down
Il6st	up	up
Il8rb	up	down
Ilkap	up	down
Impad1	up	up
Ing3	up	up
Ino80c	up	up
Ino80e	up	down
Inpp4a	up	down
Inpp4b	up	up
Inpp5d	down	down
Inppl1	up	up
Insig1	up	down
Insig2	down	up
Insl3	down	down
Ints4	up	up
Ipmk	down	up
Irak2	up	down
Ireb2	up	down
Irf4	down	down
Irf7	up	down
Irf9	up	down
Irs1	up	up
Irs2	up	down
Irx2	down	up
Isg20l2	down	up
Isoc1	down	up
Ispd	down	up
Itfg1	down	up
Itfg3	up	down
Itga1	down	up
Itgbl1	down	down
Itih3	down	up
Itm2a	down	up
Itm2b	down	up
Itpka	up	down
Itpkb	down	up
Itpr1	down	up
Jag1	down	down
Jag2	up	up
Jam3	up	up
Jarid1a	up	down
Jmjd8	up	up
Josd1	down	down
Jph4	up	up
Jun	up	down
Katnal1	down	down
Katnal2	down	up
Kazald1	down	up
Kbtbd10	down	up
Kcna4	up	down
Kcnab1	down	up
Kcnb1	up	up
Kcnb2	down	down
Kcnc2	up	down
Kcng3	up	up
Kcnh4	down	up
Kcnj14	down	up
Kcnj8	down	down
Kcnk1	up	down
Kcnk6	down	up
Kcnmb1	down	up
Kcnmb4	up	down
Kcnq3	down	down
Kcnv1	down	down
Kctd1	up	up
Kctd11	down	up
Kctd13	up	down
Kctd3	down	up
Kctd9	up	up
Kdelc2	down	down
Kdm3a	up	up
Khk	down	down
Kif1c	up	down
Kif3a	down	up
Kit	up	up
Klf10	up	down
Klf14	down	up
Klf15	up	down
Klf4	down	down
Klf5	up	down
Klf6	up	down
Klhdc2	down	up
Klhl12	up	up
Klhl13	down	up
Klhl20	up	up
Klhl38	up	up
Klra2	down	down
Klrc2	up	down
Klrd1	up	down
Kpna1	up	up
Kpna2	down	up
Kpna3	up	up
Krcc1	up	up
Krt1-5	down	up
Krt84	down	up
L1cam	down	down
Lamb2	up	up
Lamb3	down	up
Lamc2	up	down
Lamp2	up	down
Lamp3	down	up
Laptm4a	up	up
Laptm4b	up	up
Larp1b	down	up
Lass2	up	down
Lat	up	down
Lbp	down	down
Lca5	up	down
Lcmt1	up	up
Lcp1	down	down
Lcp2	down	down
Ldha	down	up
Ldhb	down	up
Leprot	down	up
Letm1	down	up
Lfng	down	down
Lgals3	down	down
Lgals8	down	up
Lgi1	down	up
Lgi4	down	down
Lhfpl5	up	down
Lhx8	down	down
Lig1	down	up
Limch1	up	up
Limd2	up	down
Limk1	up	down
Lims2	down	up
Lin7a	down	up
Lipa	up	up
Lipf	down	up
Lkap	down	up
Lmbr1l	down	up
Lmo4	down	up
LMO7	down	up
Lnpep	up	up
LOC100192313	up	up
LOC100233213	up	down
LOC100366173	up	down
LOC291758	down	down
LOC292199	up	up
LOC292543	up	down
LOC296884	down	down
LOC297756	down	up
LOC302680	up	down
LOC313672	down	down
LOC362419	up	up
LOC365778	down	up
LOC365791	down	up
LOC378467	down	down
LOC497978	up	down
LOC498145	down	up
LOC498265	down	down
LOC498339	down	down
LOC498350	down	up
LOC498400	down	down
LOC498606	up	down
LOC498750	down	up
LOC499339	down	down
LOC499602	down	up
LOC499746	down	up
LOC500300	up	down
LOC500392	down	up
LOC500532	up	down
LOC56764	up	up
LOC606294	up	up
LOC619574	down	down
LOC680039	up	down
LOC680531	up	up
LOC681383	up	down
LOC681849	up	up
LOC682404	up	down
LOC683460	up	up
LOC683598	up	down
LOC683788	down	down
LOC684871	up	up
LOC685045	down	down
LOC685406	down	up
LOC685580	up	up
LOC685634	down	up
LOC689919	up	down
LOC690000	up	up
LOC691130	up	down
LOC691661	down	up
LOC691729	down	up
LOC691960	up	down
Lox	down	down
Loxl1	down	up
Lpar1	down	up
Lphn2	down	up
Lpin3	up	down
Lpl	up	up
Lrfn2	down	up
Lrp3	up	up
Lrp4	up	up
Lrrc16a	down	down
Lrrc17	down	up
Lrrc23	down	down
Lrrc36	down	down
Lrrc40	down	up
Lrrc42	down	up
Lrrc57	up	up
Lrrc63	up	down
Lrrc8d	down	up
Lrriq3	down	up
Lrrn3	down	down
Lsamp	up	up
Lsp1	down	down
Lta	up	down
Ltbp2	down	up
Lum	down	up
Lypla1	up	up
Lyst	up	down
Lyz2	down	down
Lzic	up	down
Mad2l1bp	up	up
Maf1	up	down
Mafb	up	down
Mafg	up	up
Mag	up	down
Maged2	down	up
Mageh1	up	down
Magi3	down	up
Mal2	up	up
Maml1	up	down
Man1a1	down	down
Man1a2	up	up
Man2a1	down	down
Maob	down	up
Map1a	down	up
Map1lc3a	up	down
Map2k1	up	up
Map2k5	up	up
Map2k6	up	up
Map3k12	down	up
Map3k7ip2	down	up
Mapk1	up	up
Mapk13	up	up
Mapk6	down	up
Mapk9	down	up
Mapkapk3	down	down
Mapkapk5	up	up
Mapre1	down	down
Mapre3	up	up
Marcks	down	down
Mat1a	up	down
Matk	up	down
Matr3	up	down
Max	down	down
Mb	up	down
Mbl2	down	down
Mbnl3	down	up
Mbp	up	down
Mc4r	down	up
Mc5r	down	up
Mccc1	down	up
Mdga2	down	down
Med17	down	down
Med24	down	up
Med4	up	up
Mefv	down	down
Meis2	up	up
Men1	down	down
Mep1a	down	down
Mesdc1	down	up
Mesdc2	up	up
Met	down	down
Mex3b	down	up
Mgat1	down	down
MGC105567	down	down
MGC112830	down	up
MGC114246	up	down
MGC114520	up	down
MGC114529	down	up
MGC116121	down	up
MGC125002	down	up
MGC72974	up	up
MGC94192	down	down
MGC94199	up	down
MGC94282	down	up
MGC95152	up	down
Mgea5	up	down
Mgp	down	down
Mgst1	up	down
Mgst2	up	down
Mia	down	down
Mical1	up	up
Mid1ip1	up	down
Mier3	up	down
Mif4gd	down	up
Mina	up	up
Mitd1	up	down
Mks1	up	up
Mllt10	up	up
Mllt3	up	down
Mmadhc	up	up
Mmd	down	down
Mme	up	up
Mmp11	down	down
Mmp9	up	down
Mnat1	down	up
Mns1	up	up
Mobkl3	down	up
Mospd1	up	up
Mospd3	down	down
Mpp7	up	up
Mppe1	up	down
Mrgpre	down	down
mrpl24	down	up
Mrpl47	down	up
Mrps18b	up	up
Mrps7	down	up
Mrrf	up	down
Mrs2	down	up
Ms4a6b	down	down
Ms4a7	down	down
Msn	up	down
Msrb2	up	up
Msx1	down	up
Mta1	up	down
Mtdh	up	down
Mterfd1	down	up
Mtfmt	up	down
Mthfd1	up	up
Mthfd1l	down	up
Mthfs	down	up
Mtmr6	up	up
Mtnr1b	down	up
Mtor	up	up
Mtp18	down	up
Mtvr2	up	down
Mtx1	down	up
Mudeng	down	up
Mus81	up	up
Mx1	up	down
Mxra8	down	up
Myc	up	down
Mycn	down	up
Myf5	down	down
Myg1	up	down
Myh10	down	up
Myh11	down	up
Mynn	up	up
Myo1b	up	up
Myo5a	down	down
Myoc	up	up
Myog	down	down
Myst2	down	up
Myst3	up	down
N4bp2l2	up	up
Naaa	down	down
Nab2	down	down
Nadsyn1	down	up
Naga	up	down
Nanp	up	down
Nap1l1	down	up
Nap1l4	up	up
Nap1l5	up	up
Naprt1	down	up
Narf	up	up
Narfl	down	up
Nat15	up	up
Nbr1	up	up
Ncbp1	down	up
Ndel1	down	down
Ndfip1	up	up
Ndn	down	up
Ndnl2	up	up
Ndrg2	down	down
Ndst1	down	up
Ndufaf3	up	up
Ndufv1	down	up
Ndufv2	down	up
Necap1	down	up
Nefl	up	up
Nefm	up	up
Negr1	down	up
Neil1	up	down
Nek4	up	down
Nenf	up	up
Net1	up	up
Neurod6	down	up
Nf2	down	up
Nfat5	down	up
Nfatc3	down	up
Nfe2l2	up	up
Nfxl1	up	down
Nfyb	down	up
Nfyc	up	down
Ngb	down	down
Nid67	down	up
Ninj1	up	down
Nipsnap3b	down	down
Nisch	up	up
Nit1	up	down
Nlgn1	down	up
Nln	up	up
Nme1	down	up
Nol3	down	down
Nol9	up	up
Nono	down	down
Nos2	down	up
Nos3	up	up
Nostrin	up	up
Notch2	down	down
Notch4	up	up
Nox1	down	up
Nox3	down	up
Noxo1	down	up
Np	down	down
Npdc1	up	down
Npepl1	up	down
Nploc4	up	down
Npm1	down	down
Nppa	down	down
Nppb	down	down
Nptxr	down	up
Npy	down	up
Npy5r	down	up
Nqo1	up	up
Nr0b1	down	up
Nr1i2	down	up
Nr2c2	down	up
Nr4a2	up	down
Nr4a3	up	down
Nrbf2	down	up
Nrip1	up	down
Nrm	up	down
Nrp1	up	up
Nsdhl	down	up
Nsg1	up	up
Nsg2	up	up
Nsmaf	up	up
Nt5e	up	down
Ntf3	up	up
Nuak2	up	down
Nucb2	up	up
Nudt3	down	up
Nudt4	up	up
Nudt6	up	down
Nup153	up	up
Nup188	down	up
Nup54	up	up
Nupr1	down	down
Nxf1	down	up
Nxt2	up	down
Oaf	up	up
Obp3	down	up
Ociad1	up	up
Odc1	down	up
Odz3	down	down
Olfm2	down	down
Olr1	up	up
Olr1172	down	down
Olr1280	down	up
Olr1404	down	up
Omg	down	up
Opn1mw	down	down
Oprl1	down	down
Orc4l	up	up
Orc5l	up	up
Otof	down	up
Otud5	up	down
Otud7a	up	up
Oxct2a	down	up
Oxt	down	down
p18	up	down
P2rx4	up	down
P2ry1	up	up
P2ry2	up	down
P2ry6	down	down
P4ha2	up	down
Pabpc1	down	down
Pacsin2	down	up
Pafah1b2	down	up
Paics	up	up
Paip2	down	up
Palb2	up	down
Pank2	up	up
Pank3	down	up
Panx1	up	down
Pappa	down	down
Papss2	down	up
Paqr3	up	down
Paqr4	down	up
Pard3	down	down
Parp1	down	up
Parp16	down	up
Pc	up	up
Pcdh20	up	down
Pcdha2	down	down
Pcdhac2	down	down
Pcna	up	down
Pcnx	down	up
Pcsk1	up	down
Pcsk7	up	down
Pctp	up	down
Pcyox1	up	up
Pdap1	up	up
Pdcl	down	down
Pde10a	up	down
Pde7a	up	down
Pdgfrl	down	up
Pdia3	up	up
Pdia5	down	down
Pdk2	up	down
Pdlim1	down	up
Pdpk1	up	down
Pdrg1	up	down
Pef1	up	down
Penk	down	down
Per2	up	down
Pex11a	up	down
Pex11b	up	up
Pex12	up	up
Pex14	down	down
Pex3	up	up
Pex7	up	up
Pfkfb1	up	down
Pfkfb2	up	down
Pfkfb3	down	down
Pfkl	down	up
Pfkp	down	up
Pfn2	down	down
Pfn4	up	down
Pgam5	up	down
Pgcp	down	down
Pggt1b	up	up
Pgm1	up	up
Pgrmc1	down	down
Phax	up	down
Phlpp1	down	up
Phospho2	up	up
Phrf1	down	up
Phyhip	up	down
Pi4k2b	up	up
Pias3	down	down
Picalm	up	up
Piga	up	up
Pigc	down	up
Pigq	up	down
Pigv	up	up
Pik3r2	down	down
Pion	up	up
Pip4k2a	down	down
Pip5k1b	down	up
Pip5k1c	down	up
Pitpnm2	down	up
Pitx1	down	up
Pkib	up	down
Pklr	down	up
Pknox1	up	down
Pla2g10	down	up
Plaa	down	up
Plag1	up	up
Plbd2	up	down
Plce1	down	up
Plcg1	up	down
Plcl2	up	up
Pld1	down	up
Pld3	up	down
Plek	up	up
Plekha3	up	down
Plekha4	down	down
Plekhf1	up	down
Plekhg5	up	down
Plekhj1	down	down
Plekhm1	down	down
Plk1	down	down
Pllp	down	up
Plod2	down	down
Plod3	down	down
Plscr3	up	down
Plunc	down	up
Plvap	down	up
Plxnb2	up	up
Pmm1	up	down
Pmp22	down	down
Pmpca	up	down
Pmvk	up	up
Pnldc1	down	up
Pnn	up	up
Pold1	up	down
Polm	up	down
Polr1c	up	down
Polr2g	down	down
Polr3e	down	up
Polr3k	up	up
Pomt1	down	up
Pon1	down	up
Pon2	down	up
Pop4	down	up
Popdc2	down	up
Pou1f1	up	down
Ppap2b	up	down
Ppapdc2	down	down
Ppapdc3	down	up
Pparg	down	down
Ppargc1b	up	up
Ppcs	up	down
Pphln1	down	up
Ppic	down	down
Ppid	down	up
Ppig	down	up
Ppm1b	up	up
Ppp1ca	up	down
Ppp1cc	down	up
Ppp1r12a	up	up
Ppp1r14c	down	up
Ppp1r7	down	up
Ppp2cb	down	up
Ppp2r1b	down	up
Ppp3ca	up	up
Ppp3cb	down	up
Ppp3r1	up	up
Ppp4r2	down	up
Ppt1	down	down
Pqbp1	down	down
Pqlc1	down	down
Pqlc3	down	down
Praf2	down	up
Prcp	up	down
Prdm1	up	down
Prdx3	up	up
Prep	up	down
Prepl	up	up
Prickle1	up	down
Prim2	down	down
Prkaa2	up	up
Prkab1	up	up
Prkab2	down	up
Prkcd	down	up
Prkra	down	up
Prkrir	down	up
Prkx	up	down
Prlh	down	up
Prnp	down	up
Proca1	down	up
Pros1	up	down
Prp15	down	down
Prpf19	up	down
Prpf4	down	down
Prpf4b	up	down
Prr3	up	up
Prr5	up	down
Prrx1	down	down
Psat1	up	down
Psen1	up	up
Psen2	up	down
Psg19	up	down
Psip1	up	down
Psma3	up	down
Psmb8	up	down
Psmd9	up	down
Psme3	down	up
Pspc1	up	up
Ptafr	down	down
Ptgfr	down	down
Ptgfrn	down	down
Ptgis	down	down
Ptgr2	up	up
Ptma	down	down
Ptpn18	up	down
Ptpn2	up	up
Ptpn21	down	up
Ptpn4	down	up
Ptpn5	up	up
Ptpn7	down	down
Ptpra	down	up
Ptprr	up	down
Ptprz1	up	up
Pts	up	down
Purb	up	up
Pvalb	up	up
PVR	down	up
Pvrl2	up	down
Pxmp2	up	up
Pxmp3	down	up
Pxn	up	down
Pycr2	up	down
Pycrl	down	down
Pygm	up	up
Qdpr	up	up
Qprt	down	down
R3hdm1	up	down
Rab1	down	down
Rab11a	up	up
Rab15	up	up
Rab19	down	down
Rab21	up	down
Rab24	up	up
Rab28	down	up
Rab30	up	down
Rab32	down	down
Rab35	up	down
Rab40c	up	down
Rab4b	up	down
Rab5a	up	up
Rab7a	up	up
Rab8a	down	down
Rabep1	down	up
Rabggta	down	up
Rabggtb	up	up
Rabl2b	down	up
Rabl5	down	up
Rac2	up	down
Rad17	down	up
Rad21	up	up
Rad23a	down	up
Rad23b	down	down
Rad51	down	down
Rad54l	down	up
Rae1	down	down
Rai14	down	down
Raly	up	up
Ramp1	down	down
Ramp3	up	down
Ranbp10	down	up
Rangap1	down	up
Rap1a	down	up
Rap1b	up	down
Rapgef2	up	down
Rara	up	down
Rarg	up	down
Rarres1	down	down
Rarres2	down	down
Rasa2	up	down
Rasd1	up	down
Rasip1	up	down
Rassf1	up	up
Rassf2	down	up
Rassf5	down	up
Rbck1	down	down
Rbl2	up	down
Rbm10	up	up
Rbm12	down	up
Rbm16	up	up
Rbm22	up	up
Rbm25	up	down
Rbm34	up	up
Rbm39	up	up
Rbm47	down	down
Rbm4b	down	down
Rbms1	up	down
Rbmx	up	up
Rbp4	down	down
Rbpms2	up	down
Rcbtb1	up	up
Rcl1	up	down
Rdbp	up	down
Rem1	up	down
Ren	up	down
Rer1	down	up
Ret	down	up
Rev1	up	down
Rfc3	up	down
Rfx5	up	down
Rg9mtd3	down	up
RGD1303066	down	down
RGD1303142	up	down
RGD1304644	up	down
RGD1304694	up	down
RGD1305007	up	up
RGD1305178	down	up
RGD1305215	down	up
RGD1305225	up	up
RGD1305235	down	up
RGD1305455	up	down
RGD1305464	up	down
RGD1305592	down	up
RGD1305713	down	up
RGD1305899	down	up
RGD1306583	up	down
RGD1306595	up	up
RGD1307218	down	up
RGD1307235	up	down
RGD1307648	down	up
RGD1307682	up	up
RGD1307752	down	up
RGD1307890	up	up
RGD1307937	down	up
RGD1308059	down	up
RGD1308114	up	up
RGD1308127	up	up
RGD1308147	down	up
RGD1308470	down	up
RGD1308782	down	up
RGD1309049	up	down
RGD1309220	up	up
RGD1309228	up	down
RGD1309313	up	down
RGD1309362	down	down
RGD1309482	up	up
RGD1309534	up	up
RGD1309906	down	down
RGD1310230	down	up
RGD1310348	up	down
RGD1310552	up	up
RGD1310553	down	up
RGD1310852	down	up
RGD1311122	down	down
RGD1311265	up	down
RGD1311267	up	down
RGD1311463	up	down
RGD1311578	up	up
RGD1311595	up	down
RGD1311703	up	down
RGD1311739	down	up
RGD1311745	down	up
RGD1311783	up	down
RGD1311899	up	up
RGD1359158	up	up
RGD1359310	up	up
RGD1359349	up	down
RGD1359449	down	down
RGD1359529	down	up
RGD1359616	down	up
RGD1359634	down	down
RGD1560932	down	down
RGD1563863	up	down
RGD621098	up	down
Rgl2	up	down
Rgn	up	up
Rgs1	up	down
Rgs12	up	down
Rgs14	down	down
Rgs4	down	up
Rgs7	down	up
Rhebl1	up	down
Rhoq	down	up
Rhot2	up	up
Ric8a	up	down
Rimbp2	down	up
Ring1	down	down
Rit2	up	up
Rmnd5a	up	up
Rmnd5b	up	up
Rnase4	down	up
Rnd1	down	down
Rnd3	up	down
Rnf103	up	up
Rnf135	down	up
Rnf138	up	down
rnf141	up	down
Rnf146	down	up
Rnf185	up	up
Rnf2	up	up
Rnf44	down	down
Rnf7	down	up
Rnps1	down	up
Rod1	up	down
Ros1	down	up
Rpap2	up	up
Rph3al	up	up
Rpia	down	up
Rpl10a	down	down
Rpl15	up	down
Rpl28	up	down
Rpl36	up	down
Rpn2	down	up
Rpp21	down	down
Rps20	up	down
Rps24	up	down
Rps6kb1	down	up
Rrad	up	down
Rraga	up	up
Rrbp1	up	down
Rrp8	down	up
Rsad2	down	down
Rsrc2	up	up
RT1-A1	up	down
Rtn2	up	up
Rtn4r	down	up
Rundc3b	down	down
Runx1	down	down
Ruvbl2	up	down
S100a10	down	down
S1pr2	down	up
S1pr5	down	down
Sacm1l	up	up
Sae1	down	down
Samd4a	up	down
Sar1a	down	up
Sar1b	up	down
Sarnp	down	up
Sars	up	up
Sat1	up	down
Satb1	up	down
Sc5dl	up	up
Scamp1	down	up
Scamp2	down	down
Scamp3	down	up
Scamp4	down	up
Scara5	down	down
Sccpdh	up	up
Scgb3a1	down	down
Sclt1	down	up
Scn11a	up	down
Scn1a	up	up
Scn1b	up	down
Scn2a1	up	up
Scn3b	down	down
Scn4b	down	down
Scn9a	down	down
Scnn1a	down	up
Scnn1b	down	down
Scnn1g	down	up
Scoc	down	up
Scrn3	up	up
Sct	down	down
Sdc1	down	down
Sdc4	up	down
Sdcbp	down	down
Sdccag8	up	up
Sdpr	up	down
Sec23a	up	up
Secisbp2	up	down
Sectm1b	down	down
Sele	up	up
Selenbp1	up	up
Selk	down	up
Selp	down	down
Sema3d	up	down
Sema4a	down	down
Sema4f	down	up
Sema6b	up	down
Senp3	down	up
Serinc1	up	up
Serinc5	down	down
Serp1	down	down
Serpinb6b	down	down
Serpinh1	down	up
Set	up	down
Setd5	up	up
Sf3a3	down	down
Sfmbt1	up	down
Sfpq	up	up
Sfrp2	down	down
Sfrp4	down	down
Sfrs2	up	down
Sfrs5	up	down
Sfrs7	up	down
Sfrs9	up	down
Sft2d2	up	up
Sftpb	down	up
Sgcb	down	up
Sgcd	up	down
Sgk1	up	down
Sgk196	down	up
Sgta	up	down
Sh2b3	up	down
Sh2d4a	down	up
Sh3bp1	down	down
Sh3kbp1	up	up
Shc1	up	down
Shisa5	up	down
Shisa7	up	up
Shmt1	up	down
Siah1a	up	up
Siah2	up	up
Sigmar1	down	down
Sike	up	up
Sil1	up	down
Sip1	down	up
Sipa1l2	up	down
Sipa1l3	down	down
Sirt2	up	down
Sirt5	up	up
Sirt6	down	down
Sit1	down	up
Skp1	up	up
Skp2	down	up
Slain2	down	up
Slc10a1	down	down
Slc14a2	down	up
Slc15a2	up	down
Slc16a1	up	down
Slc16a10	up	down
Slc16a13	down	down
Slc16a7	up	down
Slc17a5	up	down
Slc17a6	down	up
Slc18a1	down	down
Slc18a2	up	up
Slc19a1	down	down
Slc1a1	down	up
Slc1a5	down	down
Slc22a17	up	down
Slc22a6	up	down
Slc22a8	down	down
Slc24a6	up	down
Slc25a11	up	up
Slc25a14	up	down
Slc25a21	up	down
Slc25a25	up	down
Slc25a36	up	up
Slc25a37	up	down
Slc26a1	down	up
Slc27a1	up	down
Slc28a2	up	down
Slc29a3	down	down
Slc2a13	up	down
Slc30a4	down	up
Slc33a1	up	down
Slc35a3	down	down
Slc35a4	down	up
Slc35b1	up	up
Slc35b2	down	down
Slc35c1	down	down
Slc35d3	down	down
Slc35e4	up	down
Slc35f1	down	up
Slc37a1	down	down
Slc37a4	down	up
Slc38a2	down	up
Slc3a1	up	down
Slc41a2	down	up
Slc46a3	up	up
Slc4a9	up	down
Slc5a11	down	up
Slc5a2	down	down
Slc5a3	up	down
Slc6a15	up	up
Slc6a9	down	down
Slc7a10	down	up
Slc7a5	up	down
Slc7a6	up	up
Slc7a8	up	down
Slc7a9	up	down
Slc8a3	down	down
Slc9a3r2	up	down
Slc9a8	down	up
Slco1a5	up	up
Slco1b3	down	up
Slco6b1	down	up
Slfn3	up	down
Slmap	up	down
Smad1	up	down
Smad4	up	down
Smad7	up	down
Smarca2	up	down
Smarcb1	down	up
Smarcd2	up	down
Smc1a	up	up
Smc5	up	up
Smcp	down	down
Smgb	down	up
Smn1	up	down
Smndc1	up	up
Smpdl3a	up	down
Snai1	down	down
Snap47	up	down
Snap91	up	up
Snapap	down	down
Snapc1	up	down
Snca	up	down
Sncg	down	down
Sned1	down	down
Snip	down	down
Snx1	down	up
Snx10	up	down
Snx16	down	up
Snx18	down	up
Snx25	up	down
Snx27	down	up
Socs1	up	down
Son	up	up
Sord	up	up
Sos1	down	up
Sox18	down	up
Sox6	up	up
Sp100	down	down
Sp4	down	up
Spata6	down	up
Spats1	down	up
Spdya	up	down
Spg21	down	up
Spg7	down	up
Spint2	up	down
Spns1	up	down
Spon1	up	down
Spop	up	up
Spr	up	down
Spsb4	up	down
Sptlc1	down	up
Sqle	down	up
Srd5a1	down	up
Srd5a2	up	down
Srd5a3	down	down
Srebf2	down	up
Srpk3	down	down
Srpx	down	down
Ssrp1	down	down
Ssx2ip	down	up
Stag2	up	down
Stam2	down	up
Stambp	down	up
Star	down	up
[truncated: 359 more rows]

## Sheet: all_microRNA_target
mirna_name	microRNA_1vs2	microRNA_2vs3	genesymbol	1vs2	2vs3
rno-miR-30a-5p	down	up	A2ld1	down	up
rno-miR-140-3p	down	up	Aadat	up	down
rno-miR-145-5p	down	up	Aars	down	up
rno-miR-140-3p	down	up	Aarsd1	up	up
rno-miR-30a-5p	down	up	Aarsd1	up	up
rno-miR-30c-5p	down	up	Aarsd1	up	up
rno-miR-145-5p	down	up	Abcb10	down	down
rno-miR-140-3p	down	up	Abcb8	up	up
rno-miR-145-5p	down	up	Abcb9	down	up
rno-miR-143-3p	up	down	Abcc1	up	down
rno-miR-30a-5p	down	up	Abcd2	up	down
rno-miR-30c-5p	down	up	Abcd2	up	down
rno-miR-30c-5p	down	up	Abcd4	up	down
rno-miR-30a-5p	down	up	Abcd4	up	down
rno-miR-145-5p	down	up	Abcf3	up	up
rno-miR-143-3p	up	down	Abcg2	up	up
rno-miR-30a-5p	down	up	Abhd10	up	down
rno-miR-30a-5p	down	up	Abhd6	up	up
rno-miR-30c-5p	down	up	Abhd6	up	up
rno-miR-145-5p	down	up	Abi3	down	down
rno-miR-30c-5p	down	up	Abl2	down	up
rno-miR-30a-5p	down	up	Abl2	down	up
rno-miR-143-3p	up	down	Abl2	down	up
rno-miR-140-3p	down	up	Abt1	up	up
rno-miR-145-5p	down	up	Abtb1	up	down
rno-miR-140-3p	down	up	Abtb1	up	down
rno-miR-145-5p	down	up	Acacb	up	down
rno-miR-145-5p	down	up	Acadm	up	up
rno-miR-140-3p	down	up	Acads	up	down
rno-miR-145-5p	down	up	Acadvl	up	down
rno-miR-145-5p	down	up	Acat2	down	up
rno-miR-30c-5p	down	up	Acbd3	down	up
rno-miR-143-3p	up	down	Acbd3	down	up
rno-miR-30a-5p	down	up	Acbd3	down	up
rno-miR-140-3p	down	up	Acbd3	down	up
rno-miR-145-5p	down	up	Acbd3	down	up
rno-miR-30c-5p	down	up	Acot1	up	down
rno-miR-143-3p	up	down	Acot1	up	down
rno-miR-30a-5p	down	up	Acot1	up	down
rno-miR-143-3p	up	down	Acot2	up	down
rno-miR-30a-5p	down	up	Acp2	down	up
rno-miR-30c-5p	down	up	Acp2	down	up
rno-miR-143-3p	up	down	Acrbp	down	down
rno-miR-145-5p	down	up	Acsl4	up	down
rno-miR-30c-5p	down	up	Acsl4	up	down
rno-miR-30a-5p	down	up	Acsl4	up	down
rno-miR-145-5p	down	up	Acsm2	up	down
rno-miR-30a-5p	down	up	Actc1	down	down
rno-miR-30c-5p	down	up	Actc1	down	down
rno-miR-145-5p	down	up	Actg1	down	up
rno-miR-30a-5p	down	up	Actl6a	down	up
rno-miR-30c-5p	down	up	Actl6a	down	up
rno-miR-140-3p	down	up	Actl7a	down	up
rno-miR-143-3p	up	down	Actl7a	down	up
rno-miR-140-3p	down	up	Actn3	up	down
rno-miR-140-3p	down	up	Acvrl1	down	up
rno-miR-140-3p	down	up	Adam17	down	up
rno-miR-140-3p	down	up	Adam33	up	down
rno-miR-143-3p	up	down	Adam4	up	up
rno-miR-143-3p	up	down	Adamts1	up	down
rno-miR-143-3p	up	down	Adat1	down	up
rno-miR-145-5p	down	up	Adcyap1	up	down
rno-miR-30a-5p	down	up	Adcyap1	up	down
rno-miR-143-3p	up	down	Add3	up	down
rno-miR-145-5p	down	up	Add3	up	down
rno-miR-30a-5p	down	up	Adh1	up	down
rno-miR-145-5p	down	up	Adh4	up	down
rno-miR-140-3p	down	up	Adh7	up	down
rno-miR-140-3p	down	up	Adhfe1	up	up
rno-miR-143-3p	up	down	Adhfe1	up	up
rno-miR-140-3p	down	up	Adi1	up	up
rno-miR-145-5p	down	up	Adipor1	up	down
rno-miR-30c-5p	down	up	Adk	up	up
rno-miR-30a-5p	down	up	Adk	up	up
rno-miR-145-5p	down	up	Adnp	down	up
rno-miR-145-5p	down	up	Adpgk	down	down
rno-miR-143-3p	up	down	Adprh	down	up
rno-miR-30c-5p	down	up	Adra1d	down	up
rno-miR-30a-5p	down	up	Adra1d	down	up
rno-miR-30c-5p	down	up	Adrb1	down	up
rno-miR-30a-5p	down	up	Adrb2	down	up
rno-miR-30c-5p	down	up	Adrb2	down	up
rno-miR-145-5p	down	up	Aen	down	up
rno-miR-30a-5p	down	up	Aff4	up	down
rno-miR-30c-5p	down	up	Aff4	up	down
rno-miR-140-3p	down	up	Agpat1	up	up
rno-miR-145-5p	down	up	Agpat1	up	up
rno-miR-143-3p	up	down	Agpat1	up	up
rno-miR-145-5p	down	up	Agpat4	up	down
rno-miR-145-5p	down	up	Agpat6	up	up
rno-miR-30a-5p	down	up	Agtr1a	down	down
rno-miR-30c-5p	down	up	Agtr1a	down	down
rno-miR-140-3p	down	up	Agtrap	up	down
rno-miR-140-3p	down	up	Agxt	down	down
rno-miR-30c-5p	down	up	Ahcy	down	down
rno-miR-30a-5p	down	up	Ahcy	down	down
rno-miR-143-3p	up	down	Aifm1	down	up
rno-miR-30c-5p	down	up	Ak3	up	down
rno-miR-145-5p	down	up	Akap12	up	up
rno-miR-140-3p	down	up	Akap13	down	down
rno-miR-143-3p	up	down	Akap2	up	down
rno-miR-143-3p	up	down	Akap6	up	up
rno-miR-30c-5p	down	up	Akap6	up	up
rno-miR-30a-5p	down	up	Akap6	up	up
rno-miR-145-5p	down	up	Akap6	up	up
rno-miR-143-3p	up	down	Akap7	up	down
rno-miR-145-5p	down	up	Akap9	up	up
rno-miR-140-3p	down	up	Akr1b1	up	up
rno-miR-140-3p	down	up	Akr1b8	up	down
rno-miR-30c-5p	down	up	Akr1c14	down	down
rno-miR-140-3p	down	up	Akr7a2	up	up
rno-miR-30a-5p	down	up	Aktip	up	up
rno-miR-30c-5p	down	up	Aktip	up	up
rno-miR-143-3p	up	down	Alb	down	up
rno-miR-30a-5p	down	up	Alcam	up	down
rno-miR-30c-5p	down	up	Alcam	up	down
rno-miR-145-5p	down	up	Aldh1a1	down	up
rno-miR-30a-5p	down	up	Aldh2	up	down
rno-miR-30c-5p	down	up	Aldh2	up	down
rno-miR-30c-5p	down	up	Aldh6a1	up	up
rno-miR-30a-5p	down	up	Aldh6a1	up	up
rno-miR-30a-5p	down	up	Aldoal1	up	up
rno-miR-143-3p	up	down	Aldoal1	up	up
rno-miR-30c-5p	down	up	Aldoal1	up	up
rno-miR-143-3p	up	down	Aldoc	up	down
rno-miR-145-5p	down	up	Alg5	up	down
rno-miR-30c-5p	down	up	Alkbh3	down	up
rno-miR-143-3p	up	down	Alpi	up	down
rno-miR-30a-5p	down	up	Alx1	down	up
rno-miR-30c-5p	down	up	Alx1	down	up
rno-miR-143-3p	up	down	Alx3	down	up
rno-miR-143-3p	up	down	Amigo2	down	up
rno-miR-30c-5p	down	up	Amotl2	up	down
rno-miR-30a-5p	down	up	Amotl2	up	down
rno-miR-143-3p	up	down	Ampd3	up	down
rno-miR-143-3p	up	down	Andpro	down	up
rno-miR-145-5p	down	up	Angpt2	down	up
rno-miR-140-3p	down	up	Angptl4	up	down
rno-miR-30c-5p	down	up	Ank3	up	up
rno-miR-30a-5p	down	up	Ankra2	up	up
rno-miR-143-3p	up	down	Ankra2	up	up
rno-miR-30c-5p	down	up	Ankra2	up	up
rno-miR-30c-5p	down	up	Ankrd1	down	up
rno-miR-30a-5p	down	up	Ankrd17	up	up
rno-miR-30c-5p	down	up	Ankrd17	up	up
rno-miR-30a-5p	down	up	Ankrd34a	up	down
rno-miR-30c-5p	down	up	Ankrd34a	up	down
rno-miR-30a-5p	down	up	Ankrd46	down	up
rno-miR-30c-5p	down	up	Ankrd46	down	up
rno-miR-140-3p	down	up	Ankrd46	down	up
rno-miR-30a-5p	down	up	Ano4	up	down
rno-miR-30c-5p	down	up	Ano4	up	down
rno-miR-140-3p	down	up	Anp32a	up	up
rno-miR-140-3p	down	up	Anp32e	up	up
rno-miR-143-3p	up	down	Anxa1	down	down
rno-miR-30a-5p	down	up	Anxa1	down	down
rno-miR-30c-5p	down	up	Anxa1	down	down
rno-miR-140-3p	down	up	Anxa11	down	up
rno-miR-145-5p	down	up	Anxa2	down	up
rno-miR-143-3p	up	down	Anxa4	down	up
rno-miR-140-3p	down	up	Ap1g1	up	up
rno-miR-145-5p	down	up	Ap1g1	up	up
rno-miR-140-3p	down	up	Ap2a2	down	up
rno-miR-140-3p	down	up	Ap2s1	down	down
rno-miR-145-5p	down	up	Ap3s1	down	down
rno-miR-30c-5p	down	up	Apbb3	up	up
rno-miR-30c-5p	down	up	Apex1	up	up
rno-miR-30a-5p	down	up	Apex1	up	up
rno-miR-143-3p	up	down	Apex1	up	up
rno-miR-145-5p	down	up	Aph1a	up	down
rno-miR-140-3p	down	up	Aplnr	down	up
rno-miR-143-3p	up	down	Apold1	up	down
rno-miR-30a-5p	down	up	Aqp11	down	up
rno-miR-30c-5p	down	up	Aqp11	down	up
rno-miR-140-3p	down	up	Aqp2	down	up
rno-miR-143-3p	up	down	Aqp6	down	down
rno-miR-140-3p	down	up	Arf1	up	up
rno-miR-143-3p	up	down	Arf2	up	up
rno-miR-30a-5p	down	up	Arf4	down	up
rno-miR-145-5p	down	up	Arf4	down	up
rno-miR-30c-5p	down	up	Arf4	down	up
rno-miR-140-3p	down	up	Arf5	down	down
rno-miR-143-3p	up	down	Arf6	up	down
rno-miR-140-3p	down	up	Arfgef2	down	down
rno-miR-30c-5p	down	up	Arfip1	up	up
rno-miR-30a-5p	down	up	Arfip1	up	up
rno-miR-140-3p	down	up	Arfip2	down	down
rno-miR-30a-5p	down	up	Arglu1	down	down
rno-miR-140-3p	down	up	Arglu1	down	down
rno-miR-30c-5p	down	up	Arglu1	down	down
rno-miR-140-3p	down	up	Arhgap17	down	up
rno-miR-30c-5p	down	up	Arhgap17	down	up
rno-miR-30a-5p	down	up	Arhgap17	down	up
rno-miR-145-5p	down	up	Arhgap24	down	up
rno-miR-143-3p	up	down	Arhgap24	down	up
rno-miR-140-3p	down	up	Arhgap29	up	up
rno-miR-143-3p	up	down	Arhgdib	down	down
rno-miR-143-3p	up	down	Arhgef2	up	down
rno-miR-30a-5p	down	up	Arid4a	up	down
rno-miR-30c-5p	down	up	Arid4a	up	down
rno-miR-30a-5p	down	up	Arid4b	down	down
rno-miR-30c-5p	down	up	Arid4b	down	down
rno-miR-140-3p	down	up	Arih1	up	up
rno-miR-143-3p	up	down	Arl1	down	up
rno-miR-30a-5p	down	up	Arl13b	down	up
rno-miR-30c-5p	down	up	Arl13b	down	up
rno-miR-30c-5p	down	up	Arl5b	up	down
rno-miR-30a-5p	down	up	Arl5b	up	down
rno-miR-30c-5p	down	up	Arl6ip5	up	up
rno-miR-145-5p	down	up	Arl6ip5	up	up
rno-miR-30a-5p	down	up	Arl6ip5	up	up
rno-miR-140-3p	down	up	Arl6ip5	up	up
rno-miR-30c-5p	down	up	Arl8b	down	up
rno-miR-140-3p	down	up	Arl8b	down	up
rno-miR-30a-5p	down	up	Arl8b	down	up
rno-miR-145-5p	down	up	Armc2	up	down
rno-miR-143-3p	up	down	Armcx1	up	down
rno-miR-30a-5p	down	up	Armcx1	up	down
rno-miR-30c-5p	down	up	Armcx1	up	down
rno-miR-30a-5p	down	up	Armcx3	up	up
rno-miR-30c-5p	down	up	Armcx3	up	up
rno-miR-30c-5p	down	up	Armcx6	down	up
rno-miR-145-5p	down	up	Armcx6	down	up
rno-miR-30a-5p	down	up	Armcx6	down	up
rno-miR-30c-5p	down	up	Arntl	down	up
rno-miR-30a-5p	down	up	Arntl	down	up
rno-miR-145-5p	down	up	Arpc5	down	down
rno-miR-143-3p	up	down	Arrb1	down	down
rno-miR-30a-5p	down	up	As3mt	up	up
rno-miR-140-3p	down	up	As3mt	up	up
rno-miR-30c-5p	down	up	As3mt	up	up
rno-miR-30a-5p	down	up	Asah1	up	down
rno-miR-30c-5p	down	up	Asah1	up	down
rno-miR-30c-5p	down	up	Asb3	up	up
rno-miR-30a-5p	down	up	Asb3	up	up
rno-miR-30c-5p	down	up	Asb4	up	down
rno-miR-140-3p	down	up	Ascc1	down	up
rno-miR-30c-5p	down	up	Ascc3	down	up
rno-miR-145-5p	down	up	Asns	down	down
rno-miR-30c-5p	down	up	Atg12	up	up
rno-miR-30a-5p	down	up	Atg12	up	up
rno-miR-143-3p	up	down	Atg12	up	up
rno-miR-30c-5p	down	up	Atg3	up	up
rno-miR-30a-5p	down	up	Atg3	up	up
rno-miR-140-3p	down	up	Atg4b	up	up
rno-miR-143-3p	up	down	Atg7	up	down
rno-miR-145-5p	down	up	Atic	down	up
rno-miR-140-3p	down	up	Atic	down	up
rno-miR-143-3p	up	down	Atp10a	down	up
rno-miR-30c-5p	down	up	Atp12a	up	down
rno-miR-30a-5p	down	up	Atp12a	up	down
rno-miR-143-3p	up	down	Atp12a	up	down
rno-miR-140-3p	down	up	Atp1b1	down	up
rno-miR-140-3p	down	up	Atp1b3	down	up
rno-miR-30c-5p	down	up	Atp2b2	down	down
rno-miR-30a-5p	down	up	Atp2b2	down	down
rno-miR-140-3p	down	up	Atp5j	down	up
rno-miR-30a-5p	down	up	Atp6ap1	up	down
rno-miR-145-5p	down	up	Atp6ap1	up	down
rno-miR-30a-5p	down	up	Atp6v0c	up	up
rno-miR-145-5p	down	up	Atp6v0c	up	up
rno-miR-30c-5p	down	up	Atp6v0c	up	up
rno-miR-30a-5p	down	up	Atp6v0d1	up	up
rno-miR-140-3p	down	up	Atp6v0d1	up	up
rno-miR-30c-5p	down	up	Atp6v0d1	up	up
rno-miR-143-3p	up	down	Atp6v1b2	down	up
rno-miR-140-3p	down	up	Atp6v1b2	down	up
rno-miR-145-5p	down	up	Atp6v1b2	down	up
rno-miR-30a-5p	down	up	Atp6v1c1	down	up
rno-miR-30c-5p	down	up	Atp6v1c1	down	up
rno-miR-140-3p	down	up	Atp6v1g2	up	up
rno-miR-30c-5p	down	up	Atrn	down	up
rno-miR-143-3p	up	down	Atrx	up	down
rno-miR-143-3p	up	down	Aurka	up	down
rno-miR-140-3p	down	up	Aurka	up	down
rno-miR-140-3p	down	up	Avpr1b	down	down
rno-miR-143-3p	up	down	Avpr1b	down	down
rno-miR-143-3p	up	down	Axl	up	down
rno-miR-30a-5p	down	up	Azin1	up	up
rno-miR-30c-5p	down	up	Azin1	up	up
rno-miR-143-3p	up	down	B2m	up	down
rno-miR-30c-5p	down	up	B3galnt1	up	down
rno-miR-30a-5p	down	up	B3galnt1	up	down
rno-miR-143-3p	up	down	B3galt6	down	down
rno-miR-30a-5p	down	up	B3gat1	down	up
rno-miR-140-3p	down	up	B3gat1	down	up
rno-miR-30c-5p	down	up	B3gat1	down	up
rno-miR-145-5p	down	up	B3gat3	up	down
rno-miR-30c-5p	down	up	B3gnt5	down	up
rno-miR-30a-5p	down	up	B3gnt5	down	up
rno-miR-143-3p	up	down	B3gnt5	down	up
rno-miR-30a-5p	down	up	B4galt6	up	down
rno-miR-143-3p	up	down	B4galt6	up	down
rno-miR-30c-5p	down	up	B4galt6	up	down
rno-miR-30a-5p	down	up	Bad	down	up
rno-miR-30c-5p	down	up	Bad	down	up
rno-miR-145-5p	down	up	Bag4	up	up
rno-miR-145-5p	down	up	Baiap2	up	down
rno-miR-140-3p	down	up	Baiap2	up	down
rno-miR-143-3p	up	down	Banf1	up	up
rno-miR-30a-5p	down	up	Bat4	up	down
rno-miR-30c-5p	down	up	Bat4	up	down
rno-miR-143-3p	up	down	Bbs10	up	up
rno-miR-143-3p	up	down	Bbs7	down	down
rno-miR-140-3p	down	up	Bbs7	down	down
rno-miR-143-3p	up	down	Bcam	up	down
rno-miR-145-5p	down	up	Bcam	up	down
rno-miR-30c-5p	down	up	Bcat1	up	down
rno-miR-30a-5p	down	up	Bcat1	up	down
rno-miR-145-5p	down	up	Bcl2l2	down	down
rno-miR-143-3p	up	down	Bcorl1	up	down
rno-miR-30a-5p	down	up	Bcs1l	up	up
rno-miR-143-3p	up	down	Bdnf	down	up
rno-miR-140-3p	down	up	Bdnf	down	up
rno-miR-145-5p	down	up	Becn1	down	up
rno-miR-30c-5p	down	up	Becn1	down	up
rno-miR-30a-5p	down	up	Becn1	down	up
rno-miR-30a-5p	down	up	Bex4	down	up
rno-miR-30c-5p	down	up	Bex4	down	up
rno-miR-145-5p	down	up	Bin1	up	down
rno-miR-143-3p	up	down	Bin2a	up	down
rno-miR-30c-5p	down	up	Bin2a	up	down
rno-miR-145-5p	down	up	Birc2	up	up
rno-miR-30a-5p	down	up	Blcap	down	up
rno-miR-30c-5p	down	up	Blcap	down	up
rno-miR-143-3p	up	down	Blmh	down	up
rno-miR-143-3p	up	down	Bloc1s2	up	up
rno-miR-145-5p	down	up	Bloc1s2	up	up
rno-miR-145-5p	down	up	Bmp1	down	down
rno-miR-145-5p	down	up	Bmp4	down	up
rno-miR-30c-5p	down	up	Bnc1	up	up
rno-miR-30a-5p	down	up	Bnc1	up	up
rno-miR-145-5p	down	up	Bnip3	up	down
rno-miR-143-3p	up	down	Bnip3l	down	up
rno-miR-30c-5p	down	up	Bnip3l	down	up
rno-miR-30a-5p	down	up	Bnip3l	down	up
rno-miR-143-3p	up	down	Bnipl	up	down
rno-miR-30a-5p	down	up	Bok	down	up
rno-miR-30c-5p	down	up	Bok	down	up
rno-miR-30a-5p	down	up	Brca2	down	down
rno-miR-30c-5p	down	up	Brca2	down	down
rno-miR-143-3p	up	down	Brd2	up	down
rno-miR-30a-5p	down	up	Brdt	up	down
rno-miR-30c-5p	down	up	Brdt	up	down
rno-miR-140-3p	down	up	Bri3bp	down	down
rno-miR-145-5p	down	up	Brms1l	down	up
rno-miR-30c-5p	down	up	Btbd10	down	up
rno-miR-143-3p	up	down	Btbd10	down	up
rno-miR-30a-5p	down	up	Btbd10	down	up
rno-miR-30a-5p	down	up	Btbd9	up	up
rno-miR-140-3p	down	up	Btd	down	down
rno-miR-30a-5p	down	up	Btf3	up	down
rno-miR-30c-5p	down	up	Btf3	up	down
rno-miR-145-5p	down	up	Btg1	up	down
rno-miR-140-3p	down	up	Btg1	up	down
rno-miR-143-3p	up	down	Btg1	up	down
rno-miR-30a-5p	down	up	Btla	down	up
rno-miR-30a-5p	down	up	Btnl5	down	up
rno-miR-30c-5p	down	up	Btnl5	down	up
rno-miR-140-3p	down	up	Bxdc2	down	up
rno-miR-30a-5p	down	up	Bxdc2	down	up
rno-miR-30c-5p	down	up	Bxdc2	down	up
rno-miR-30a-5p	down	up	Bzw1	up	up
rno-miR-30c-5p	down	up	Bzw1	up	up
rno-miR-143-3p	up	down	Bzw2	up	up
rno-miR-140-3p	down	up	C1galt1	up	down
rno-miR-143-3p	up	down	C1qbp	up	down
rno-miR-30a-5p	down	up	C1s	down	down
rno-miR-30c-5p	down	up	C1s	down	down
rno-miR-145-5p	down	up	C2cd2l	up	up
rno-miR-30a-5p	down	up	C5	up	down
rno-miR-30c-5p	down	up	C5	up	down
rno-miR-145-5p	down	up	Cab39l	up	up
rno-miR-30c-5p	down	up	Cabc1	up	down
rno-miR-140-3p	down	up	Cabin1	up	down
rno-miR-145-5p	down	up	Cabp1	up	up
rno-miR-30a-5p	down	up	Cabp7	down	up
rno-miR-145-5p	down	up	Cabp7	down	up
rno-miR-30c-5p	down	up	Cabp7	down	up
rno-miR-143-3p	up	down	Cacna1e	down	up
rno-miR-30a-5p	down	up	Cacnb2	up	down
rno-miR-140-3p	down	up	Cacnb2	up	down
rno-miR-30c-5p	down	up	Cacnb2	up	down
rno-miR-143-3p	up	down	Cacnb3	down	down
rno-miR-30c-5p	down	up	Cacybp	down	up
rno-miR-143-3p	up	down	Cad	down	down
rno-miR-145-5p	down	up	Cadm1	up	down
rno-miR-140-3p	down	up	Cadm1	up	down
rno-miR-30a-5p	down	up	Cadps	down	down
rno-miR-30c-5p	down	up	Cadps	down	down
rno-miR-30a-5p	down	up	Cadps2	up	down
rno-miR-30a-5p	down	up	Calcb	down	down
rno-miR-30c-5p	down	up	Calcb	down	down
rno-miR-140-3p	down	up	Calcrl	up	down
rno-miR-30c-5p	down	up	Calcrl	up	down
rno-miR-30a-5p	down	up	Cald1	down	up
rno-miR-30c-5p	down	up	Cald1	down	up
rno-miR-143-3p	up	down	Calhm2	up	down
rno-miR-30c-5p	down	up	Camk2d	down	up
rno-miR-30a-5p	down	up	Camk2d	down	up
rno-miR-143-3p	up	down	Camk2d	down	up
rno-miR-140-3p	down	up	Camkv	up	up
rno-miR-30c-5p	down	up	Camlg	down	up
rno-miR-30c-5p	down	up	Cand2	down	up
rno-miR-30a-5p	down	up	Cand2	down	up
rno-miR-30a-5p	down	up	Capn11	down	up
rno-miR-145-5p	down	up	Capn3	up	up
rno-miR-30c-5p	down	up	Capn3	up	up
rno-miR-30a-5p	down	up	Capn3	up	up
rno-miR-140-3p	down	up	Capn3	up	up
rno-miR-143-3p	up	down	Capn3	up	up
rno-miR-30a-5p	down	up	Capn7	down	up
rno-miR-30c-5p	down	up	Capn7	down	up
rno-miR-145-5p	down	up	Capzb	up	up
rno-miR-30c-5p	down	up	Car2	up	up
rno-miR-140-3p	down	up	Car4	down	down
rno-miR-30a-5p	down	up	Carhsp1	down	down
rno-miR-30c-5p	down	up	Carhsp1	down	down
rno-miR-30c-5p	down	up	Casc5	down	down
rno-miR-30a-5p	down	up	Casc5	down	down
rno-miR-30a-5p	down	up	Cask	up	up
rno-miR-30c-5p	down	up	Cask	up	up
rno-miR-30c-5p	down	up	Casp6	down	down
rno-miR-30a-5p	down	up	Casp6	down	down
rno-miR-143-3p	up	down	Casp7	up	up
rno-miR-143-3p	up	down	Casp8	up	up
rno-miR-30a-5p	down	up	Casp8	up	up
rno-miR-30c-5p	down	up	Casp8	up	up
rno-miR-140-3p	down	up	Casp9	up	down
rno-miR-145-5p	down	up	Casq2	down	up
rno-miR-30c-5p	down	up	Cbfb	up	down
rno-miR-30a-5p	down	up	Cbfb	up	down
rno-miR-145-5p	down	up	Cbfb	up	down
rno-miR-143-3p	up	down	Cbfb	up	down
rno-miR-140-3p	down	up	Cbl	up	up
rno-miR-30c-5p	down	up	Cblb	up	down
rno-miR-30a-5p	down	up	Cblb	up	down
rno-miR-145-5p	down	up	Cbln2	up	up
rno-miR-140-3p	down	up	Cbx6	down	down
rno-miR-30a-5p	down	up	Cbx7	up	down
rno-miR-30c-5p	down	up	Cbx7	up	down
rno-miR-143-3p	up	down	Cbx8	down	up
rno-miR-30c-5p	down	up	Ccdc117	down	up
rno-miR-30a-5p	down	up	Ccdc117	down	up
rno-miR-145-5p	down	up	Ccdc25	down	up
rno-miR-143-3p	up	down	Ccdc28a	up	down
rno-miR-30c-5p	down	up	Ccdc28a	up	down
rno-miR-30a-5p	down	up	Ccdc28a	up	down
rno-miR-30a-5p	down	up	Ccdc32	up	down
rno-miR-30c-5p	down	up	Ccdc32	up	down
rno-miR-140-3p	down	up	Ccdc32	up	down
rno-miR-140-3p	down	up	Ccdc44	up	up
rno-miR-145-5p	down	up	Ccdc47	down	up
rno-miR-30c-5p	down	up	Ccdc47	down	up
rno-miR-30a-5p	down	up	Ccdc47	down	up
rno-miR-145-5p	down	up	Ccdc50	up	up
rno-miR-140-3p	down	up	Ccdc51	down	up
rno-miR-30a-5p	down	up	Ccdc55	up	up
rno-miR-30c-5p	down	up	Ccdc55	up	up
rno-miR-30c-5p	down	up	Ccdc60	up	up
rno-miR-30a-5p	down	up	Ccl2	down	down
rno-miR-30c-5p	down	up	Ccl2	down	down
rno-miR-145-5p	down	up	Ccl20	down	up
rno-miR-30c-5p	down	up	Ccl20	down	up
rno-miR-30a-5p	down	up	Ccl20	down	up
rno-miR-145-5p	down	up	Ccl22	up	up
rno-miR-30c-5p	down	up	Ccl3	up	down
rno-miR-30c-5p	down	up	Ccl7	down	down
rno-miR-30a-5p	down	up	Ccl7	down	down
rno-miR-140-3p	down	up	Ccl7	down	down
rno-miR-143-3p	up	down	Ccna2	down	down
rno-miR-140-3p	down	up	Ccna2	down	down
rno-miR-30c-5p	down	up	Ccnb1	down	down
rno-miR-30a-5p	down	up	Ccnb1ip1	up	up
rno-miR-30c-5p	down	up	Ccnb1ip1	up	up
rno-miR-30c-5p	down	up	Ccnb2	down	up
rno-miR-30a-5p	down	up	Ccnb2	down	up
rno-miR-143-3p	up	down	Ccndbp1	up	up
rno-miR-30c-5p	down	up	Ccndbp1	up	up
rno-miR-30c-5p	down	up	Ccne2	up	up
rno-miR-30a-5p	down	up	Ccne2	up	up
rno-miR-145-5p	down	up	Ccng1	up	down
rno-miR-140-3p	down	up	Ccnj	down	up
rno-miR-30c-5p	down	up	Ccnjl	down	up
rno-miR-30a-5p	down	up	Ccnjl	down	up
rno-miR-30c-5p	down	up	Ccnl1	up	down
rno-miR-30a-5p	down	up	Ccnl1	up	down
rno-miR-145-5p	down	up	Ccnl1	up	down
rno-miR-30c-5p	down	up	Ccnt2	up	up
rno-miR-30a-5p	down	up	Ccnt2	up	up
rno-miR-145-5p	down	up	Ccr5	up	down
rno-miR-145-5p	down	up	Ccr9	up	up
rno-miR-145-5p	down	up	Ccrn4l	up	down
rno-miR-143-3p	up	down	Cct2	up	up
rno-miR-30a-5p	down	up	Cct2	up	up
rno-miR-140-3p	down	up	Cct4	up	up
rno-miR-143-3p	up	down	Cct5	up	up
rno-miR-145-5p	down	up	Cd151	up	up
rno-miR-30c-5p	down	up	Cd247	up	down
rno-miR-140-3p	down	up	Cd276	down	down
rno-miR-143-3p	up	down	Cd300lf	down	down
rno-miR-145-5p	down	up	Cd320	up	down
rno-miR-140-3p	down	up	Cd36	up	down
rno-miR-30a-5p	down	up	Cd38	up	down
rno-miR-30c-5p	down	up	Cd38	up	down
rno-miR-30c-5p	down	up	Cd48	down	down
rno-miR-30a-5p	down	up	Cd48	down	down
rno-miR-145-5p	down	up	Cd53	down	down
rno-miR-143-3p	up	down	Cd55	down	up
rno-miR-145-5p	down	up	Cd69	up	down
rno-miR-143-3p	up	down	Cd82	up	down
rno-miR-145-5p	down	up	Cd8a	up	down
rno-miR-30a-5p	down	up	Cd8b	up	down
rno-miR-140-3p	down	up	Cd8b	up	down
rno-miR-30c-5p	down	up	Cd8b	up	down
rno-miR-143-3p	up	down	Cd8b	up	down
rno-miR-145-5p	down	up	Cdc26	up	down
rno-miR-30c-5p	down	up	Cdc26	up	down
rno-miR-143-3p	up	down	Cdc27	up	down
rno-miR-30c-5p	down	up	Cdc37l1	up	up
rno-miR-145-5p	down	up	Cdc37l1	up	up
rno-miR-30a-5p	down	up	Cdc37l1	up	up
rno-miR-30a-5p	down	up	Cdc42	up	down
rno-miR-30c-5p	down	up	Cdc42	up	down
rno-miR-145-5p	down	up	Cdc73	up	up
rno-miR-143-3p	up	down	Cdca7	down	up
rno-miR-30c-5p	down	up	Cdh19	up	down
rno-miR-30a-5p	down	up	Cdh19	up	down
rno-miR-30a-5p	down	up	Cdipt	down	up
rno-miR-30c-5p	down	up	Cdipt	down	up
rno-miR-140-3p	down	up	Cdk2	up	down
rno-miR-30a-5p	down	up	Cdk2	up	down
rno-miR-30c-5p	down	up	Cdk2	up	down
rno-miR-30c-5p	down	up	Cdkn2aip	up	down
rno-miR-30a-5p	down	up	Cdkn2aip	up	down
rno-miR-145-5p	down	up	Cdkn2aip	up	down
rno-miR-145-5p	down	up	Cdkn2b	down	down
rno-miR-30c-5p	down	up	Cdkn2b	down	down
rno-miR-30a-5p	down	up	Cdkn2b	down	down
rno-miR-30a-5p	down	up	Cdo1	up	down
rno-miR-145-5p	down	up	Cdo1	up	down
rno-miR-30c-5p	down	up	Cdo1	up	down
rno-miR-30c-5p	down	up	Cds1	down	up
rno-miR-30a-5p	down	up	Cds1	down	up
rno-miR-30a-5p	down	up	Cebpb	up	down
rno-miR-30c-5p	down	up	Celsr3	down	up
rno-miR-30a-5p	down	up	Celsr3	down	up
rno-miR-143-3p	up	down	Celsr3	down	up
rno-miR-140-3p	down	up	Celsr3	down	up
rno-miR-30c-5p	down	up	Cenpc1	up	up
rno-miR-30a-5p	down	up	Cenpc1	up	up
rno-miR-143-3p	up	down	Cenpt	down	down
rno-miR-140-3p	down	up	Cep120	down	up
rno-miR-30a-5p	down	up	Cep76	up	up
rno-miR-30c-5p	down	up	Cep76	up	up
rno-miR-143-3p	up	down	Cept1	up	down
rno-miR-140-3p	down	up	Cept1	up	down
rno-miR-143-3p	up	down	Ces5	down	up
rno-miR-30a-5p	down	up	Cetn3	down	up
rno-miR-30c-5p	down	up	Cetn3	down	up
rno-miR-30c-5p	down	up	Cfh	down	down
rno-miR-30a-5p	down	up	Cfh	down	down
rno-miR-140-3p	down	up	Cfl1	up	down
rno-miR-30a-5p	down	up	Ch25h	up	down
rno-miR-140-3p	down	up	Ch25h	up	down
rno-miR-30c-5p	down	up	Ch25h	up	down
rno-miR-30c-5p	down	up	Chchd10	down	up
rno-miR-30a-5p	down	up	Chchd10	down	up
rno-miR-30a-5p	down	up	Chd1	up	down
rno-miR-30c-5p	down	up	Chd1	up	down
rno-miR-30a-5p	down	up	Chka	up	down
rno-miR-30c-5p	down	up	Chka	up	down
rno-miR-140-3p	down	up	Chmp5	up	up
rno-miR-140-3p	down	up	Chn1	up	up
rno-miR-30c-5p	down	up	Chn1	up	up
rno-miR-30a-5p	down	up	Chn1	up	up
rno-miR-145-5p	down	up	Chpt1	up	up
rno-miR-145-5p	down	up	Chrdl1	up	down
rno-miR-30a-5p	down	up	Chrnb4	down	down
rno-miR-30c-5p	down	up	Chrnb4	down	down
rno-miR-30a-5p	down	up	Chst1	down	down
rno-miR-30c-5p	down	up	Chst1	down	down
rno-miR-140-3p	down	up	Chst10	up	up
rno-miR-30c-5p	down	up	Chst12	down	down
rno-miR-30a-5p	down	up	Chst12	down	down
rno-miR-145-5p	down	up	Ciita	down	down
rno-miR-140-3p	down	up	Cir1	up	up
rno-miR-30c-5p	down	up	Cirbp	up	down
rno-miR-30a-5p	down	up	Cirbp	up	down
rno-miR-140-3p	down	up	Cited2	up	down
rno-miR-145-5p	down	up	Cited2	up	down
rno-miR-30a-5p	down	up	Ckb	down	down
rno-miR-30c-5p	down	up	Ckb	down	down
rno-miR-145-5p	down	up	Ckm	up	up
rno-miR-143-3p	up	down	Clasp2	up	up
rno-miR-140-3p	down	up	Clcf1	up	down
rno-miR-143-3p	up	down	Cldn9	down	down
rno-miR-30c-5p	down	up	Cldnd1	up	down
rno-miR-30a-5p	down	up	Cldnd1	up	down
rno-miR-140-3p	down	up	Clec10a	down	down
rno-miR-143-3p	up	down	Clec2d	down	up
rno-miR-30c-5p	down	up	Clic1	down	down
rno-miR-30a-5p	down	up	Clic1	down	down
rno-miR-143-3p	up	down	Clic2	up	up
rno-miR-143-3p	up	down	Clic5	down	down
rno-miR-140-3p	down	up	Clic5	down	down
rno-miR-140-3p	down	up	Clip1	up	up
rno-miR-145-5p	down	up	Clk3	up	up
rno-miR-140-3p	down	up	Cln6	up	down
rno-miR-30a-5p	down	up	Cln8	up	down
rno-miR-30c-5p	down	up	Cln8	up	down
rno-miR-143-3p	up	down	Clns1a	down	down
rno-miR-30c-5p	down	up	Clpx	up	up
rno-miR-140-3p	down	up	Clpx	up	up
rno-miR-30a-5p	down	up	Clpx	up	up
rno-miR-140-3p	down	up	Cltc	down	down
rno-miR-143-3p	up	down	Cltc	down	down
rno-miR-145-5p	down	up	Cltc	down	down
rno-miR-143-3p	up	down	Clybl	up	up
rno-miR-30a-5p	down	up	Cmah	down	down
rno-miR-30c-5p	down	up	Cmah	down	down
rno-miR-140-3p	down	up	Cmas	up	up
rno-miR-143-3p	up	down	Cmbl	up	up
rno-miR-30a-5p	down	up	Cml1	down	up
rno-miR-30c-5p	down	up	Cml1	down	up
rno-miR-140-3p	down	up	Cml3	up	down
rno-miR-143-3p	up	down	Cmpk1	down	up
rno-miR-30a-5p	down	up	Cmpk1	down	up
rno-miR-140-3p	down	up	Cmtm6	down	up
rno-miR-30c-5p	down	up	Cnbp	up	up
rno-miR-30a-5p	down	up	Cnbp	up	up
rno-miR-30c-5p	down	up	Cnksr1	up	down
rno-miR-30a-5p	down	up	Cnksr1	up	down
rno-miR-145-5p	down	up	Cnn3	down	down
rno-miR-143-3p	up	down	Cnot2	up	up
rno-miR-143-3p	up	down	Cnot4	down	up
rno-miR-145-5p	down	up	Cnot4	down	up
rno-miR-30a-5p	down	up	Cnot8	down	up
rno-miR-30c-5p	down	up	Cnot8	down	up
rno-miR-143-3p	up	down	Cntd1	up	up
rno-miR-30a-5p	down	up	Cntn3	down	up
rno-miR-30c-5p	down	up	Cntn3	down	up
rno-miR-145-5p	down	up	Cntn4	up	down
rno-miR-30c-5p	down	up	Cntn4	up	down
rno-miR-30a-5p	down	up	Cntn4	up	down
rno-miR-143-3p	up	down	Cntn4	up	down
rno-miR-30a-5p	down	up	Coasy	up	down
rno-miR-145-5p	down	up	Coasy	up	down
rno-miR-30c-5p	down	up	Coasy	up	down
rno-miR-140-3p	down	up	Cog6	up	up
rno-miR-140-3p	down	up	Col1a2	down	down
rno-miR-143-3p	up	down	Col3a1	down	up
rno-miR-140-3p	down	up	Col5a3	down	up
rno-miR-143-3p	up	down	Col5a3	down	up
rno-miR-140-3p	down	up	Col6a2	down	down
rno-miR-30a-5p	down	up	Commd1	down	up
rno-miR-143-3p	up	down	Commd10	down	up
rno-miR-30c-5p	down	up	Coq10b	up	down
rno-miR-30a-5p	down	up	Coq10b	up	down
rno-miR-30a-5p	down	up	Coq5	down	up
rno-miR-143-3p	up	down	Coq5	down	up
rno-miR-30c-5p	down	up	Coq5	down	up
rno-miR-143-3p	up	down	Coq6	up	up
rno-miR-145-5p	down	up	Coro1b	up	down
rno-miR-143-3p	up	down	Coro1b	up	down
rno-miR-145-5p	down	up	Cox15	up	up
rno-miR-145-5p	down	up	Cox19	down	up
rno-miR-145-5p	down	up	Cox4nb	down	down
rno-miR-30a-5p	down	up	Cpa1	down	up
rno-miR-30c-5p	down	up	Cpa1	down	up
rno-miR-140-3p	down	up	Cpox	up	down
rno-miR-143-3p	up	down	Cpped1	up	up
rno-miR-145-5p	down	up	Cpped1	up	up
rno-miR-140-3p	down	up	Cpped1	up	up
rno-miR-140-3p	down	up	Cpsf3l	up	up
rno-miR-30c-5p	down	up	Cpt2	down	up
rno-miR-30a-5p	down	up	Cpt2	down	up
rno-miR-30c-5p	down	up	Cpz	up	down
rno-miR-30a-5p	down	up	Cpz	up	down
rno-miR-143-3p	up	down	Crat	up	down
rno-miR-143-3p	up	down	Creld1	up	down
rno-miR-145-5p	down	up	Creld1	up	down
rno-miR-30c-5p	down	up	Crkl	down	up
rno-miR-30a-5p	down	up	Crkl	down	up
rno-miR-140-3p	down	up	Crkrs	down	up
rno-miR-143-3p	up	down	Crkrs	down	up
rno-miR-30a-5p	down	up	Crkrs	down	up
rno-miR-30c-5p	down	up	Crkrs	down	up
rno-miR-145-5p	down	up	Crp	down	up
rno-miR-140-3p	down	up	Crp	down	up
rno-miR-140-3p	down	up	Cry1	up	up
rno-miR-30c-5p	down	up	Cry2	down	down
rno-miR-30a-5p	down	up	Cry2	down	down
rno-miR-30a-5p	down	up	Cryl1	down	up
rno-miR-143-3p	up	down	Cryz	down	up
rno-miR-140-3p	down	up	Cryzl1	down	up
rno-miR-30a-5p	down	up	Csda	down	down
rno-miR-30c-5p	down	up	Csda	down	down
rno-miR-145-5p	down	up	Csde1	up	up
rno-miR-30c-5p	down	up	Csde1	up	up
rno-miR-30a-5p	down	up	Csde1	up	up
rno-miR-30a-5p	down	up	Csk	down	down
rno-miR-30c-5p	down	up	Csk	down	down
rno-miR-30a-5p	down	up	Csmd1	down	up
rno-miR-30c-5p	down	up	Csmd1	down	up
rno-miR-143-3p	up	down	Csn1s2b	down	up
rno-miR-30a-5p	down	up	Csn2	down	up
rno-miR-143-3p	up	down	Csn2	down	up
rno-miR-30c-5p	down	up	Csn2	down	up
rno-miR-145-5p	down	up	Csn2	down	up
rno-miR-30c-5p	down	up	Csnk1g3	up	down
rno-miR-143-3p	up	down	Csnk1g3	up	down
rno-miR-30a-5p	down	up	Csnk1g3	up	down
rno-miR-140-3p	down	up	Csnk1g3	up	down
rno-miR-140-3p	down	up	Csnk2b	up	down
rno-miR-140-3p	down	up	Csrp1	up	down
rno-miR-143-3p	up	down	Cstf1	up	down
rno-miR-145-5p	down	up	Cstf3	down	up
rno-miR-143-3p	up	down	Ctgf	down	down
rno-miR-30a-5p	down	up	Cth	up	down
rno-miR-30c-5p	down	up	Cth	up	down
rno-miR-145-5p	down	up	Cth	up	down
rno-miR-30c-5p	down	up	Cthrc1	down	down
rno-miR-30a-5p	down	up	Cthrc1	down	down
rno-miR-145-5p	down	up	Ctnnbip1	up	down
rno-miR-30a-5p	down	up	Ctnnd2	up	up
rno-miR-30a-5p	down	up	Ctps2	down	down
rno-miR-30c-5p	down	up	Ctps2	down	down
rno-miR-143-3p	up	down	Ctsb	down	up
rno-miR-145-5p	down	up	Ctsd	up	down
rno-miR-140-3p	down	up	Ctsd	up	down
rno-miR-145-5p	down	up	Ctse	up	down
rno-miR-30c-5p	down	up	Ctsk	down	down
rno-miR-30a-5p	down	up	Ctsk	down	down
rno-miR-140-3p	down	up	Cttnbp2	up	down
rno-miR-30a-5p	down	up	Cul2	down	up
rno-miR-30c-5p	down	up	Cul2	down	up
rno-miR-145-5p	down	up	Cul5	up	down
rno-miR-30a-5p	down	up	Cwf19l2	up	up
rno-miR-140-3p	down	up	Cxcl1	up	down
rno-miR-140-3p	down	up	Cxcl10	down	down
rno-miR-30c-5p	down	up	Cxcl10	down	down
rno-miR-30a-5p	down	up	Cxcl10	down	down
rno-miR-143-3p	up	down	Cxcl11	down	up
rno-miR-145-5p	down	up	Cxcl16	down	down
rno-miR-30a-5p	down	up	Cxcl2	up	down
rno-miR-30c-5p	down	up	Cxcl2	up	down
rno-miR-143-3p	up	down	Cxxc5	down	up
rno-miR-30a-5p	down	up	Cyb561	up	down
rno-miR-145-5p	down	up	Cycs	up	up
rno-miR-140-3p	down	up	Cycs	up	up
rno-miR-140-3p	down	up	Cyp11b1	down	up
rno-miR-30c-5p	down	up	Cyp20a1	up	up
rno-miR-30a-5p	down	up	Cyp20a1	up	up
rno-miR-143-3p	up	down	Cyp21a1	down	down
rno-miR-30a-5p	down	up	Cyp2a2	down	up
rno-miR-143-3p	up	down	Cyp2a2	down	up
rno-miR-30c-5p	down	up	Cyp2a2	down	up
rno-miR-140-3p	down	up	Cyp2b12	up	down
rno-miR-30a-5p	down	up	Cyp2b12	up	down
rno-miR-30c-5p	down	up	Cyp2b12	up	down
rno-miR-143-3p	up	down	Cyp3a18	down	up
rno-miR-143-3p	up	down	Cyp4a1	down	up
rno-miR-143-3p	up	down	Cyp4f1	up	down
rno-miR-140-3p	down	up	Cyp51	up	down
rno-miR-140-3p	down	up	Cyp8b1	down	up
rno-miR-30c-5p	down	up	Cyr61	up	down
rno-miR-145-5p	down	up	Cyr61	up	down
rno-miR-30a-5p	down	up	Cyr61	up	down
rno-miR-143-3p	up	down	Cyth2	up	down
rno-miR-145-5p	down	up	Cytip	down	down
rno-miR-143-3p	up	down	Cytip	down	down
rno-miR-30a-5p	down	up	Cyyr1	down	up
rno-miR-30a-5p	down	up	Dagla	down	up
rno-miR-30c-5p	down	up	Dagla	down	up
rno-miR-145-5p	down	up	Dalrd3	down	down
rno-miR-30a-5p	down	up	Dap	down	up
rno-miR-30c-5p	down	up	Dap	down	up
rno-miR-143-3p	up	down	Dap	down	up
rno-miR-30c-5p	down	up	Dapk2	up	down
rno-miR-30a-5p	down	up	Dapk2	up	down
rno-miR-145-5p	down	up	Dars	up	up
rno-miR-143-3p	up	down	Dcakd	down	up
rno-miR-145-5p	down	up	Dclk1	up	up
rno-miR-143-3p	up	down	Dcps	up	down
rno-miR-30c-5p	down	up	Dctn1	up	down
rno-miR-30a-5p	down	up	Dctn1	up	down
rno-miR-30c-5p	down	up	Dctn2	up	up
rno-miR-30a-5p	down	up	Dctn2	up	up
rno-miR-145-5p	down	up	Dctn4	down	down
rno-miR-140-3p	down	up	Dctn5	down	up
rno-miR-30c-5p	down	up	Dcx	down	up
rno-miR-30a-5p	down	up	Dcx	down	up
rno-miR-140-3p	down	up	Dd25	up	down
rno-miR-140-3p	down	up	Ddit4	up	down
rno-miR-30a-5p	down	up	Ddit4	up	down
rno-miR-30c-5p	down	up	Ddit4	up	down
rno-miR-140-3p	down	up	Ddr1	down	down
rno-miR-145-5p	down	up	Ddr1	down	down
rno-miR-30c-5p	down	up	Ddx1	down	up
rno-miR-30a-5p	down	up	Ddx1	down	up
rno-miR-30a-5p	down	up	Ddx17	up	down
rno-miR-30a-5p	down	up	Ddx19b	up	up
rno-miR-30c-5p	down	up	Ddx19b	up	up
rno-miR-30a-5p	down	up	Ddx46	up	up
rno-miR-145-5p	down	up	Ddx56	down	up
rno-miR-143-3p	up	down	Decr2	up	up
rno-miR-30a-5p	down	up	Defb29	down	down
rno-miR-30a-5p	down	up	Dennd2c	up	up
rno-miR-140-3p	down	up	Dennd2c	up	up
rno-miR-30a-5p	down	up	Dennd3	down	down
rno-miR-30c-5p	down	up	Dennd3	down	down
rno-miR-140-3p	down	up	Depdc1b	down	up
rno-miR-145-5p	down	up	Des	up	up
rno-miR-30a-5p	down	up	Det1	up	up
rno-miR-30c-5p	down	up	Det1	up	up
rno-miR-143-3p	up	down	Dffb	up	down
rno-miR-30c-5p	down	up	Dgkz	up	up
rno-miR-30a-5p	down	up	Dgkz	up	up
rno-miR-30c-5p	down	up	Dhcr7	down	up
rno-miR-145-5p	down	up	Dhcr7	down	up
rno-miR-30a-5p	down	up	Dhcr7	down	up
rno-miR-143-3p	up	down	Dhrs1	down	down
rno-miR-30c-5p	down	up	Dhx30	down	down
rno-miR-30a-5p	down	up	Dhx30	down	down
rno-miR-140-3p	down	up	Dhx8	up	up
rno-miR-30c-5p	down	up	Dio1	down	up
rno-miR-30a-5p	down	up	Dio1	down	up
rno-miR-145-5p	down	up	Dixdc1	down	down
rno-miR-140-3p	down	up	Dixdc1	down	down
rno-miR-143-3p	up	down	Dlg1	up	up
rno-miR-140-3p	down	up	Dlk1	up	up
rno-miR-30c-5p	down	up	Dll4	down	down
rno-miR-30a-5p	down	up	Dll4	down	down
rno-miR-30a-5p	down	up	Dlx5	down	up
rno-miR-143-3p	up	down	Dnah11	up	down
rno-miR-140-3p	down	up	Dnah9	down	up
rno-miR-145-5p	down	up	Dnai1	up	down
rno-miR-30c-5p	down	up	Dnaja2	up	up
rno-miR-145-5p	down	up	Dnaja2	up	up
rno-miR-143-3p	up	down	Dnaja2	up	up
rno-miR-145-5p	down	up	Dnajb11	down	up
rno-miR-145-5p	down	up	Dnajc2	down	up
rno-miR-140-3p	down	up	Dnajc22	down	down
rno-miR-30a-5p	down	up	Dnajc7	up	up
rno-miR-30c-5p	down	up	Dnajc7	up	up
rno-miR-140-3p	down	up	Dnm1	up	up
rno-miR-140-3p	down	up	Dnm3	down	down
rno-miR-30a-5p	down	up	Dnmt3a	up	down
rno-miR-30c-5p	down	up	Dnmt3a	up	down
rno-miR-30c-5p	down	up	Doc2a	down	up
rno-miR-30a-5p	down	up	Dock11	up	down
rno-miR-145-5p	down	up	Dock6	down	down
rno-miR-30a-5p	down	up	Donson	up	down
rno-miR-143-3p	up	down	Donson	up	down
rno-miR-140-3p	down	up	Dpep1	up	down
rno-miR-30c-5p	down	up	Dph2	up	down
rno-miR-145-5p	down	up	Dph5	down	up
rno-miR-30a-5p	down	up	Dph5	down	up
rno-miR-140-3p	down	up	Dpm1	up	up
rno-miR-30a-5p	down	up	Dpp3	down	down
rno-miR-30c-5p	down	up	Dpp3	down	down
rno-miR-145-5p	down	up	Dpp7	down	up
rno-miR-30c-5p	down	up	Dpy19l1	up	up
rno-miR-30a-5p	down	up	Dpy19l1	up	up
rno-miR-140-3p	down	up	Dtd1	up	down
rno-miR-143-3p	up	down	Dtnb	down	down
rno-miR-30a-5p	down	up	Dusp1	up	down
rno-miR-30c-5p	down	up	Dusp1	up	down
rno-miR-145-5p	down	up	Dusp18	up	down
rno-miR-140-3p	down	up	Dusp2	up	down
rno-miR-143-3p	up	down	Dusp6	up	down
rno-miR-145-5p	down	up	Dusp6	up	down
rno-miR-30c-5p	down	up	Dync1i1	up	up
rno-miR-140-3p	down	up	Dynll1	down	up
rno-miR-143-3p	up	down	Dynll2	down	up
rno-miR-145-5p	down	up	Dynlt3	down	up
rno-miR-140-3p	down	up	Dzip1l	up	down
rno-miR-30a-5p	down	up	E2f3	down	up
rno-miR-30c-5p	down	up	E2f6	up	up
rno-miR-30a-5p	down	up	Eaf1	down	up
rno-miR-30c-5p	down	up	Eaf1	down	up
rno-miR-145-5p	down	up	Ebag9	up	up
rno-miR-145-5p	down	up	Ebf3	up	down
rno-miR-143-3p	up	down	Ech1	up	down
rno-miR-143-3p	up	down	Edc4	up	down
rno-miR-145-5p	down	up	Edem2	up	down
rno-miR-30c-5p	down	up	Edn2	down	up
rno-miR-30a-5p	down	up	Edn2	down	up
rno-miR-30c-5p	down	up	Ednrb	up	down
rno-miR-30a-5p	down	up	Ednrb	up	down
rno-miR-30a-5p	down	up	Eed	down	up
rno-miR-30c-5p	down	up	Eed	down	up
rno-miR-145-5p	down	up	Eed	down	up
rno-miR-140-3p	down	up	Efemp1	up	down
rno-miR-30a-5p	down	up	Efha1	down	up
rno-miR-30c-5p	down	up	Efha1	down	up
rno-miR-140-3p	down	up	Efna1	down	up
rno-miR-143-3p	up	down	Efnb1	down	down
rno-miR-143-3p	up	down	Eftud1	down	up
rno-miR-30a-5p	down	up	Eftud1	down	up
rno-miR-30a-5p	down	up	Eftud2	up	up
rno-miR-143-3p	up	down	Egln2	up	down
rno-miR-143-3p	up	down	Egr1	up	down
rno-miR-145-5p	down	up	Egr1	up	down
rno-miR-140-3p	down	up	Egr1	up	down
rno-miR-145-5p	down	up	Egr2	up	down
rno-miR-30c-5p	down	up	Ehhadh	up	down
rno-miR-140-3p	down	up	Ehhadh	up	down
rno-miR-30a-5p	down	up	Ehhadh	up	down
rno-miR-30a-5p	down	up	Eif1a	down	down
rno-miR-30c-5p	down	up	Eif1a	down	down
rno-miR-143-3p	up	down	Eif2ak3	down	down
rno-miR-145-5p	down	up	Eif2ak3	down	down
rno-miR-145-5p	down	up	Eif2b2	down	down
rno-miR-140-3p	down	up	Eif2b2	down	down
rno-miR-30a-5p	down	up	Eif2b2	down	down
rno-miR-30c-5p	down	up	Eif2c3	up	down
rno-miR-30a-5p	down	up	Eif2c3	up	down
rno-miR-143-3p	up	down	Eif2s1	up	down
rno-miR-145-5p	down	up	Eif4a2	up	down
rno-miR-30a-5p	down	up	Eif4a2	up	down
rno-miR-30c-5p	down	up	Eif4a2	up	down
rno-miR-143-3p	up	down	Eif4e	down	up
rno-miR-140-3p	down	up	Eif4e	down	up
rno-miR-30c-5p	down	up	Eif4e	down	up
rno-miR-30a-5p	down	up	Eif4e	down	up
rno-miR-143-3p	up	down	Eif4ebp2	up	down
rno-miR-140-3p	down	up	Eif5a	up	down
rno-miR-30a-5p	down	up	Eif5b	down	up
rno-miR-145-5p	down	up	Elac2	up	up
rno-miR-143-3p	up	down	Elac2	up	up
rno-miR-30c-5p	down	up	Elavl2	up	up
rno-miR-145-5p	down	up	Elavl2	up	up
rno-miR-140-3p	down	up	Elavl2	up	up
rno-miR-30a-5p	down	up	Elavl2	up	up
rno-miR-145-5p	down	up	Elf3	down	down
rno-miR-30a-5p	down	up	Ell2	up	down
rno-miR-30c-5p	down	up	Ell2	up	down
rno-miR-143-3p	up	down	Ell3	down	up
rno-miR-140-3p	down	up	Elmod1	up	up
rno-miR-143-3p	up	down	Elmod1	up	up
rno-miR-140-3p	down	up	Elmod3	down	up
rno-miR-140-3p	down	up	Elp2	down	up
rno-miR-143-3p	up	down	Eltd1	down	down
rno-miR-143-3p	up	down	Emb	up	down
rno-miR-145-5p	down	up	Emd	up	down
rno-miR-30c-5p	down	up	Emd	up	down
rno-miR-30c-5p	down	up	Eml4	up	down
rno-miR-30a-5p	down	up	Eml4	up	down
rno-miR-30a-5p	down	up	Emp1	down	up
rno-miR-145-5p	down	up	Emp1	down	up
rno-miR-30c-5p	down	up	Emp1	down	up
rno-miR-30c-5p	down	up	Enoph1	down	down
rno-miR-30a-5p	down	up	Enoph1	down	down
rno-miR-143-3p	up	down	Entpd2	up	down
rno-miR-145-5p	down	up	Entpd5	down	up
rno-miR-30a-5p	down	up	Epb4.1l3	up	up
rno-miR-30c-5p	down	up	Epb4.1l3	up	up
rno-miR-30a-5p	down	up	Epb4.1l5	up	down
rno-miR-143-3p	up	down	Epb4.1l5	up	down
rno-miR-30c-5p	down	up	Epc1	up	down
rno-miR-30c-5p	down	up	Epdr1	up	up
rno-miR-30a-5p	down	up	Epdr1	up	up
rno-miR-145-5p	down	up	Epm2aip1	up	down
rno-miR-145-5p	down	up	Epn1	up	down
rno-miR-143-3p	up	down	Ercc3	down	down
rno-miR-145-5p	down	up	Ercc5	down	up
rno-miR-30c-5p	down	up	Erlin1	up	up
rno-miR-30a-5p	down	up	Erlin1	up	up
rno-miR-143-3p	up	down	Esam	up	down
rno-miR-145-5p	down	up	Exoc2	up	up
rno-miR-30c-5p	down	up	Exoc2	up	up
rno-miR-30a-5p	down	up	Exoc2	up	up
rno-miR-140-3p	down	up	Exoc3	down	up
rno-miR-145-5p	down	up	Exoc5	up	up
rno-miR-30a-5p	down	up	Exoc6	up	up
rno-miR-30c-5p	down	up	Exoc6	up	up
rno-miR-30c-5p	down	up	Extl2	up	down
rno-miR-30a-5p	down	up	Extl2	up	down
rno-miR-140-3p	down	up	Ezr	down	up
rno-miR-143-3p	up	down	F11r	down	up
rno-miR-30c-5p	down	up	F2rl1	down	up
rno-miR-30a-5p	down	up	F2rl1	down	up
rno-miR-140-3p	down	up	F3	up	down
rno-miR-145-5p	down	up	F3	up	down
rno-miR-30c-5p	down	up	F8	up	up
rno-miR-145-5p	down	up	Faah	down	down
rno-miR-143-3p	up	down	Faah	down	down
rno-miR-143-3p	up	down	Fads1	down	up
rno-miR-140-3p	down	up	Fads1	down	up
rno-miR-145-5p	down	up	Faf2	up	down
rno-miR-30a-5p	down	up	Fahd1	up	up
rno-miR-30c-5p	down	up	Fahd1	up	up
rno-miR-140-3p	down	up	Faim2	down	down
rno-miR-30c-5p	down	up	Fam108b1	down	up
rno-miR-143-3p	up	down	Fam108b1	down	up
rno-miR-145-5p	down	up	Fam108b1	down	up
rno-miR-30a-5p	down	up	Fam108b1	down	up
rno-miR-145-5p	down	up	Fam108c1	up	up
rno-miR-30c-5p	down	up	Fam110b	down	down
rno-miR-30a-5p	down	up	Fam110b	down	down
rno-miR-145-5p	down	up	Fam111a	down	up
rno-miR-140-3p	down	up	Fam116a	down	up
rno-miR-143-3p	up	down	Fam117a	up	down
rno-miR-30c-5p	down	up	Fam131b	up	down
rno-miR-30a-5p	down	up	Fam131b	up	down
rno-miR-143-3p	up	down	Fam131b	up	down
rno-miR-30c-5p	down	up	Fam133b	up	up
rno-miR-145-5p	down	up	Fam135a	up	up
rno-miR-30a-5p	down	up	Fam188a	up	down
rno-miR-143-3p	up	down	Fam198b	down	up
rno-miR-140-3p	down	up	Fam198b	down	up
rno-miR-30a-5p	down	up	Fam198b	down	up
rno-miR-30a-5p	down	up	Fam43a	up	down
rno-miR-30c-5p	down	up	Fam43a	up	down
rno-miR-30a-5p	down	up	Fam49a	up	up
rno-miR-30c-5p	down	up	Fam49a	up	up
rno-miR-30a-5p	down	up	Fam64a	down	up
rno-miR-140-3p	down	up	Fam71f1	down	up
rno-miR-140-3p	down	up	Fam82b	up	up
rno-miR-30a-5p	down	up	Fank1	down	up
rno-miR-30c-5p	down	up	Fank1	down	up
rno-miR-30c-5p	down	up	Fap	down	down
rno-miR-30a-5p	down	up	Fap	down	down
rno-miR-145-5p	down	up	Fars2	up	up
rno-miR-140-3p	down	up	Farsb	down	up
rno-miR-145-5p	down	up	Fastk	up	up
rno-miR-145-5p	down	up	Fbln2	down	up
rno-miR-145-5p	down	up	Fbn1	down	up
rno-miR-143-3p	up	down	Fbxl12	up	down
rno-miR-140-3p	down	up	Fbxl20	up	down
rno-miR-30a-5p	down	up	Fbxl6	up	down
rno-miR-145-5p	down	up	Fbxo11	down	up
rno-miR-30a-5p	down	up	Fbxo38	up	up
rno-miR-30c-5p	down	up	Fbxo38	up	up
rno-miR-30c-5p	down	up	Fbxo42	up	down
rno-miR-140-3p	down	up	Fbxo7	down	down
rno-miR-140-3p	down	up	Fbxw5	down	up
rno-miR-30c-5p	down	up	Fech	up	up
rno-miR-30a-5p	down	up	Fech	up	up
rno-miR-143-3p	up	down	Fem1c	up	down
rno-miR-30a-5p	down	up	Fermt2	up	up
rno-miR-143-3p	up	down	Fgb	down	up
rno-miR-145-5p	down	up	Fgf10	down	down
rno-miR-143-3p	up	down	Fgf13	up	up
rno-miR-145-5p	down	up	Fgf13	up	up
rno-miR-30a-5p	down	up	Fgf13	up	up
rno-miR-30c-5p	down	up	Fgf13	up	up
rno-miR-145-5p	down	up	Fgf16	down	up
rno-miR-30c-5p	down	up	Fgf2	up	down
rno-miR-140-3p	down	up	Fgf2	up	down
rno-miR-30a-5p	down	up	Fgf20	up	up
rno-miR-30c-5p	down	up	Fgf20	up	up
rno-miR-140-3p	down	up	Fgr	down	down
rno-miR-143-3p	up	down	Fgr	down	down
rno-miR-140-3p	down	up	Fhl4	down	down
rno-miR-140-3p	down	up	Figf	up	up
rno-miR-140-3p	down	up	Filip1	down	up
rno-miR-30a-5p	down	up	Filip1	down	up
rno-miR-30c-5p	down	up	Filip1	down	up
rno-miR-30a-5p	down	up	Fip1l1	down	up
rno-miR-30c-5p	down	up	Fip1l1	down	up
rno-miR-143-3p	up	down	Fkbp10	up	down
rno-miR-145-5p	down	up	Fkbp14	up	up
rno-miR-145-5p	down	up	Fkbp3	up	up
rno-miR-143-3p	up	down	Fkrp	up	up
rno-miR-140-3p	down	up	Flcn	down	up
rno-miR-145-5p	down	up	Fli1	up	down
rno-miR-30c-5p	down	up	Fli1	up	down
rno-miR-30a-5p	down	up	Fli1	up	down
rno-miR-30c-5p	down	up	Flt4	up	down
rno-miR-30c-5p	down	up	Flvcr2	down	up
rno-miR-30a-5p	down	up	Flvcr2	down	up
rno-miR-30a-5p	down	up	Fmc1	down	up
rno-miR-30c-5p	down	up	Fmc1	down	up
rno-miR-143-3p	up	down	Fmo2	up	down
rno-miR-143-3p	up	down	Fmo3	up	down
rno-miR-143-3p	up	down	Fmo4	down	up
rno-miR-30a-5p	down	up	Fndc3a	up	down
rno-miR-30c-5p	down	up	Fndc3a	up	down
rno-miR-145-5p	down	up	Fndc3a	up	down
rno-miR-143-3p	up	down	Fnta	down	up
rno-miR-140-3p	down	up	Folr1	down	up
rno-miR-30a-5p	down	up	Fos	up	down
rno-miR-30c-5p	down	up	Fos	up	down
rno-miR-140-3p	down	up	Fos	up	down
rno-miR-143-3p	up	down	Fosl1	up	up
rno-miR-140-3p	down	up	Foxe1	up	down
rno-miR-30a-5p	down	up	Foxg1	up	up
rno-miR-140-3p	down	up	Foxg1	up	up
rno-miR-30c-5p	down	up	Foxg1	up	up
rno-miR-140-3p	down	up	Foxs1	down	up
rno-miR-145-5p	down	up	Fpgt	up	up
rno-miR-30c-5p	down	up	Fpgt	up	up
rno-miR-30a-5p	down	up	Fpgt	up	up
rno-miR-143-3p	up	down	Frk	down	up
rno-miR-145-5p	down	up	Frrs1	down	up
rno-miR-140-3p	down	up	Frrs1	down	up
rno-miR-30a-5p	down	up	Fst	down	down
rno-miR-30c-5p	down	up	Ftsj3	down	up
rno-miR-140-3p	down	up	Fundc1	up	up
rno-miR-145-5p	down	up	Fundc1	up	up
rno-miR-143-3p	up	down	Fusip1	up	up
rno-miR-30c-5p	down	up	Fut1	down	down
rno-miR-30a-5p	down	up	Fut4	up	up
rno-miR-30c-5p	down	up	Fut4	up	up
rno-miR-145-5p	down	up	Fut4	up	up
rno-miR-143-3p	up	down	Fxyd3	up	up
rno-miR-145-5p	down	up	Fxyd5	down	down
rno-miR-145-5p	down	up	Fzd6	down	up
rno-miR-140-3p	down	up	G4	down	up
rno-miR-143-3p	up	down	Gabarap	up	down
rno-miR-30c-5p	down	up	Gabarap	up	down
rno-miR-30a-5p	down	up	Gabarap	up	down
rno-miR-30a-5p	down	up	Gabpb1	down	up
rno-miR-30c-5p	down	up	Gabpb1	down	up
rno-miR-30c-5p	down	up	Gabra5	down	up
rno-miR-30a-5p	down	up	Gabra5	down	up
rno-miR-140-3p	down	up	Gabrb2	down	down
rno-miR-140-3p	down	up	Gabrd	up	up
rno-miR-145-5p	down	up	Gabrd	up	up
rno-miR-145-5p	down	up	Gadd45a	down	up
rno-miR-145-5p	down	up	Gadd45b	up	down
rno-miR-143-3p	up	down	Gak	up	down
rno-miR-140-3p	down	up	Gak	up	down
rno-miR-143-3p	up	down	Galk2	up	down
rno-miR-145-5p	down	up	Galm	up	down
rno-miR-30a-5p	down	up	Galnt13	up	up
rno-miR-30c-5p	down	up	Galnt13	up	up
rno-miR-30c-5p	down	up	Galnt3	up	down
rno-miR-30a-5p	down	up	Galnt3	up	down
rno-miR-145-5p	down	up	Galnt3	up	down
rno-miR-140-3p	down	up	Galnt3	up	down
rno-miR-143-3p	up	down	Galr1	down	down
rno-miR-145-5p	down	up	Galr1	down	down
rno-miR-30c-5p	down	up	Gar1	up	up
rno-miR-30a-5p	down	up	Gar1	up	up
rno-miR-143-3p	up	down	Garnl1	up	up
rno-miR-30a-5p	down	up	Gas2	up	up
rno-miR-145-5p	down	up	Gata6	up	up
rno-miR-145-5p	down	up	Gatad2a	down	up
rno-miR-143-3p	up	down	Gatsl3	up	down
rno-miR-143-3p	up	down	Gbas	up	up
rno-miR-30c-5p	down	up	Gbe1	up	up
rno-miR-140-3p	down	up	Gcat	up	up
rno-miR-143-3p	up	down	Gck	down	up
rno-miR-30a-5p	down	up	Gclc	up	down
rno-miR-30c-5p	down	up	Gclc	up	down
rno-miR-145-5p	down	up	Gcm1	down	up
rno-miR-30c-5p	down	up	Gcm1	down	up
rno-miR-30a-5p	down	up	Gcm1	down	up
rno-miR-30a-5p	down	up	Gcom1	up	down
rno-miR-30c-5p	down	up	Gcom1	up	down
rno-miR-145-5p	down	up	Gcs1	up	down
rno-miR-143-3p	up	down	Gcs1	up	down
rno-miR-140-3p	down	up	Gcsh	up	up
rno-miR-145-5p	down	up	Gdap2	up	up
rno-miR-30c-5p	down	up	Gdf10	down	down
rno-miR-145-5p	down	up	Gdf10	down	down
rno-miR-30a-5p	down	up	Gdf7	down	up
rno-miR-30c-5p	down	up	Gdf7	down	up
rno-miR-140-3p	down	up	Gdi2	up	down
rno-miR-143-3p	up	down	Gemin8	down	up
rno-miR-145-5p	down	up	Gfap	up	up
rno-miR-140-3p	down	up	Gfer	up	down
rno-miR-30c-5p	down	up	Gfpt2	up	down
rno-miR-30a-5p	down	up	Gfpt2	up	down
rno-miR-143-3p	up	down	Gfpt2	up	down
rno-miR-145-5p	down	up	Gfra1	up	up
rno-miR-140-3p	down	up	Gfra3	down	down
rno-miR-140-3p	down	up	Gga1	down	up
rno-miR-143-3p	up	down	Ggnbp2	up	up
rno-miR-30c-5p	down	up	Ggnbp2	up	up
rno-miR-30a-5p	down	up	Ggnbp2	up	up
rno-miR-30c-5p	down	up	Ggps1	up	up
rno-miR-30a-5p	down	up	Ggps1	up	up
rno-miR-145-5p	down	up	Ggt7	down	down
rno-miR-140-3p	down	up	Ghitm	up	up
rno-miR-30c-5p	down	up	Ghr	up	up
rno-miR-30a-5p	down	up	Ghr	up	up
rno-miR-30a-5p	down	up	Ghrhr	up	down
rno-miR-30a-5p	down	up	Gimap4	up	up
rno-miR-30c-5p	down	up	Gimap4	up	up
rno-miR-140-3p	down	up	Gimap5	down	up
rno-miR-143-3p	up	down	Gimap5	down	up
rno-miR-30c-5p	down	up	Giot1	up	down
rno-miR-143-3p	up	down	Giot1	up	down
rno-miR-140-3p	down	up	Gipc1	up	down
rno-miR-145-5p	down	up	Gipr	up	down
rno-miR-140-3p	down	up	Gipr	up	down
rno-miR-30a-5p	down	up	Git2	down	up
rno-miR-30c-5p	down	up	Gja1	down	up
rno-miR-30a-5p	down	up	Gja1	down	up
rno-miR-145-5p	down	up	Gja4	up	down
rno-miR-140-3p	down	up	Gja5	down	up
rno-miR-145-5p	down	up	Gjb2	up	up
rno-miR-30c-5p	down	up	Gjb6	up	down
rno-miR-30a-5p	down	up	Gjb6	up	down
rno-miR-140-3p	down	up	Gk	up	up
rno-miR-145-5p	down	up	Gk	up	up
rno-miR-30a-5p	down	up	Gldc	up	down
rno-miR-30c-5p	down	up	Gldc	up	down
rno-miR-140-3p	down	up	Glg1	up	down
rno-miR-140-3p	down	up	Glipr1	down	down
rno-miR-143-3p	up	down	Glod4	up	up
rno-miR-140-3p	down	up	Glra1	down	up
rno-miR-145-5p	down	up	Glra1	down	up
rno-miR-145-5p	down	up	Glra2	down	up
rno-miR-140-3p	down	up	Glrx1	down	down
rno-miR-30a-5p	down	up	Glrx2	up	up
rno-miR-140-3p	down	up	Glt8d1	down	up
rno-miR-140-3p	down	up	Gltscr2	up	down
rno-miR-143-3p	up	down	Glul	up	down
rno-miR-140-3p	down	up	Gmcl1	up	up
rno-miR-145-5p	down	up	Gmcl1	up	up
rno-miR-143-3p	up	down	Gmcl1	up	up
rno-miR-30c-5p	down	up	Gmeb2	down	up
rno-miR-30a-5p	down	up	Gmeb2	down	up
rno-miR-140-3p	down	up	Gmpr	up	up
rno-miR-30c-5p	down	up	Gnai2	down	up
rno-miR-145-5p	down	up	Gnai2	down	up
rno-miR-30a-5p	down	up	Gnai2	down	up
rno-miR-143-3p	up	down	Gnb1	down	up
rno-miR-145-5p	down	up	Gnb1	down	up
rno-miR-145-5p	down	up	Gnb2	up	down
rno-miR-30a-5p	down	up	Gng10	down	down
rno-miR-30c-5p	down	up	Gng10	down	down
rno-miR-30a-5p	down	up	Gng11	down	up
rno-miR-30c-5p	down	up	Gng11	down	up
rno-miR-30c-5p	down	up	Gnl3	down	up
rno-miR-140-3p	down	up	Gnl3l	up	down
rno-miR-145-5p	down	up	Gnl3l	up	down
rno-miR-143-3p	up	down	Golga7	down	down
rno-miR-30c-5p	down	up	Golgb1	down	down
rno-miR-143-3p	up	down	Gon4l	up	down
rno-miR-30a-5p	down	up	Gorasp2	down	up
rno-miR-143-3p	up	down	Gorasp2	down	up
rno-miR-140-3p	down	up	Gorasp2	down	up
rno-miR-145-5p	down	up	Gosr2	down	up
rno-miR-140-3p	down	up	Gpbar1	down	up
rno-miR-140-3p	down	up	Gpbp1l1	up	down
rno-miR-145-5p	down	up	Gpc2	down	up
rno-miR-143-3p	up	down	Gpc2	down	up
rno-miR-143-3p	up	down	Gpc4	down	down
rno-miR-30c-5p	down	up	Gpha2	down	down
rno-miR-30a-5p	down	up	Gpha2	down	down
rno-miR-143-3p	up	down	Gpld1	up	down
rno-miR-30a-5p	down	up	Gpm6a	up	up
rno-miR-30a-5p	down	up	Gpm6b	up	down
rno-miR-30c-5p	down	up	Gpm6b	up	down
rno-miR-145-5p	down	up	Gpnmb	down	down
rno-miR-30c-5p	down	up	Gpr157	down	down
rno-miR-30a-5p	down	up	Gpr157	down	down
rno-miR-143-3p	up	down	Gpr174	down	down
rno-miR-140-3p	down	up	Gpr180	down	up
rno-miR-140-3p	down	up	Gpr35	up	down
rno-miR-143-3p	up	down	Gpr56	up	down
rno-miR-140-3p	down	up	Gpr83	down	down
rno-miR-145-5p	down	up	Gpsm1	down	up
rno-miR-145-5p	down	up	Gpsm3	down	down
rno-miR-30c-5p	down	up	Gramd3	up	up
rno-miR-140-3p	down	up	Grap	down	up
rno-miR-30c-5p	down	up	Grb10	up	down
rno-miR-145-5p	down	up	Grb10	up	down
rno-miR-30a-5p	down	up	Grb10	up	down
rno-miR-145-5p	down	up	Gria2	down	down
rno-miR-143-3p	up	down	Gria4	up	up
rno-miR-140-3p	down	up	Grin2a	down	down
rno-miR-30c-5p	down	up	Grm5	down	down
rno-miR-30a-5p	down	up	Grm5	down	down
rno-miR-30c-5p	down	up	Grpel2	up	up
rno-miR-143-3p	up	down	Gstm1	up	up
rno-miR-140-3p	down	up	Gstm1	up	up
rno-miR-140-3p	down	up	Gstm4	up	down
rno-miR-140-3p	down	up	Gtdc1	up	down
rno-miR-143-3p	up	down	Gtdc1	up	down
rno-miR-30c-5p	down	up	Gtf2e2	down	up
rno-miR-30c-5p	down	up	Gtf2h4	down	up
rno-miR-30a-5p	down	up	Gtf2h4	down	up
rno-miR-145-5p	down	up	Gtl3	down	up
rno-miR-30c-5p	down	up	Gtpbp8	down	up
rno-miR-145-5p	down	up	Gtpbp8	down	up
rno-miR-143-3p	up	down	Gtpbp8	down	up
rno-miR-30a-5p	down	up	Gulp1	down	up
rno-miR-30c-5p	down	up	Gulp1	down	up
rno-miR-145-5p	down	up	Gyg1	up	up
rno-miR-145-5p	down	up	Gyltl1b	up	down
rno-miR-145-5p	down	up	H2afx	up	up
rno-miR-145-5p	down	up	H2afy	up	down
rno-miR-30a-5p	down	up	H2afy	up	down
rno-miR-30c-5p	down	up	H2afy	up	down
rno-miR-30c-5p	down	up	H3f3b	up	down
rno-miR-30a-5p	down	up	H3f3b	up	down
rno-miR-145-5p	down	up	H3f3b	up	down
rno-miR-143-3p	up	down	Hadhb	up	up
rno-miR-140-3p	down	up	Haghl	up	up
rno-miR-143-3p	up	down	Hal	down	up
rno-miR-143-3p	up	down	Hand2	down	up
rno-miR-30a-5p	down	up	Hapln3	down	down
rno-miR-140-3p	down	up	Hbp1	up	up
rno-miR-30c-5p	down	up	Hcfc2	down	up
rno-miR-143-3p	up	down	Hcls1	down	down
rno-miR-140-3p	down	up	Hdac3	up	down
rno-miR-30c-5p	down	up	Hdac3	up	down
rno-miR-30a-5p	down	up	Hdac3	up	down
rno-miR-140-3p	down	up	Herc3	up	up
rno-miR-140-3p	down	up	Herc6	up	down
rno-miR-30a-5p	down	up	Hexim1	down	up
rno-miR-30c-5p	down	up	Hexim1	down	up
rno-miR-143-3p	up	down	Hfe	down	up
rno-miR-145-5p	down	up	Hhex	down	down
rno-miR-140-3p	down	up	Hibadh	up	up
rno-miR-140-3p	down	up	Hic1	down	up
rno-miR-140-3p	down	up	Hif1a	up	down
rno-miR-140-3p	down	up	Hist1h4b	down	down
rno-miR-145-5p	down	up	Hist3h2a	down	down
rno-miR-30a-5p	down	up	Hlx	down	down
rno-miR-30c-5p	down	up	Hlx	down	down
rno-miR-143-3p	up	down	Hmbs	up	up
rno-miR-143-3p	up	down	Hmgcr	up	up
rno-miR-30a-5p	down	up	Hmgcs1	down	up
rno-miR-145-5p	down	up	Hmgcs1	down	up
rno-miR-30c-5p	down	up	Hmgcs1	down	up
rno-miR-140-3p	down	up	Hmgn1	down	down
rno-miR-145-5p	down	up	Hmgn1	down	down
rno-miR-30a-5p	down	up	Hmgn2	up	down
rno-miR-30c-5p	down	up	Hmgn2	up	down
rno-miR-140-3p	down	up	Hmgn3	down	up
rno-miR-140-3p	down	up	Hmox1	up	down
rno-miR-30c-5p	down	up	Hn1l	down	up
rno-miR-145-5p	down	up	Hn1l	down	up
rno-miR-143-3p	up	down	Hnf4a	down	down
rno-miR-30c-5p	down	up	Hnrnpab	down	up
rno-miR-30a-5p	down	up	Hnrnpab	down	up
rno-miR-30a-5p	down	up	Hnrnpk	up	down
rno-miR-30c-5p	down	up	Hnrnpk	up	down
rno-miR-140-3p	down	up	Hnrpdl	up	up
rno-miR-30c-5p	down	up	Hnrpm	down	up
rno-miR-30a-5p	down	up	Hnrpm	down	up
rno-miR-145-5p	down	up	Homer1	down	up
rno-miR-140-3p	down	up	Homer1	down	up
rno-miR-143-3p	up	down	Hoxa5	down	down
rno-miR-30a-5p	down	up	Hoxa5	down	down
rno-miR-140-3p	down	up	Hpcal1	up	up
rno-miR-30c-5p	down	up	Hps3	down	up
rno-miR-143-3p	up	down	Hs3st2	down	up
rno-miR-140-3p	down	up	Hs3st2	down	up
rno-miR-140-3p	down	up	Hsbp1	up	up
rno-miR-145-5p	down	up	Hsd11b1	down	up
rno-miR-140-3p	down	up	Hsd17b12	up	up
rno-miR-143-3p	up	down	Hsd17b12	up	up
rno-miR-143-3p	up	down	Hsd17b4	up	down
rno-miR-145-5p	down	up	Hsd17b7	up	down
rno-miR-30a-5p	down	up	Hsd17b7	up	down
rno-miR-30c-5p	down	up	Hsd17b7	up	down
rno-miR-30c-5p	down	up	Hsd3b1	up	down
rno-miR-30a-5p	down	up	Hsd3b1	up	down
rno-miR-143-3p	up	down	Hsdl1	up	up
rno-miR-30a-5p	down	up	Hsdl2	up	up
rno-miR-30c-5p	down	up	Hsdl2	up	up
rno-miR-143-3p	up	down	Hsp90aa1	down	up
rno-miR-30c-5p	down	up	Hsp90aa1	down	up
rno-miR-30a-5p	down	up	Hsp90aa1	down	up
rno-miR-30c-5p	down	up	Hspa14	down	up
rno-miR-30a-5p	down	up	Hspa14	down	up
rno-miR-30c-5p	down	up	Hspa2	up	up
rno-miR-30a-5p	down	up	Hspa2	up	up
rno-miR-30a-5p	down	up	Hspa4	down	up
rno-miR-30c-5p	down	up	Hspa4	down	up
rno-miR-145-5p	down	up	Hspa5	down	up
rno-miR-30a-5p	down	up	Hspa5	down	up
rno-miR-30c-5p	down	up	Hspa5	down	up
rno-miR-30a-5p	down	up	Hspd1	down	up
rno-miR-30c-5p	down	up	Hspd1	down	up
rno-miR-145-5p	down	up	Htr2a	down	down
rno-miR-140-3p	down	up	Htr5a	down	down
rno-miR-143-3p	up	down	Htr5b	down	up
rno-miR-30a-5p	down	up	Htra1	up	up
rno-miR-30c-5p	down	up	Htra1	up	up
rno-miR-143-3p	up	down	Hyou1	down	down
rno-miR-140-3p	down	up	Hyou1	down	down
rno-miR-143-3p	up	down	Id2	up	down
rno-miR-30c-5p	down	up	Id4	up	down
rno-miR-30a-5p	down	up	Id4	up	down
rno-miR-140-3p	down	up	Id4	up	down
rno-miR-30c-5p	down	up	Idh1	up	down
rno-miR-30a-5p	down	up	Idh1	up	down
rno-miR-30c-5p	down	up	Ier2	up	down
rno-miR-30a-5p	down	up	Ier2	up	down
rno-miR-145-5p	down	up	Ifi44	down	down
rno-miR-30a-5p	down	up	Ifit2	up	down
rno-miR-30c-5p	down	up	Ifit2	up	down
rno-miR-30c-5p	down	up	Ift74	down	down
rno-miR-30a-5p	down	up	Ift74	down	down
rno-miR-140-3p	down	up	Ift81	up	up
rno-miR-143-3p	up	down	Igf2r	down	up
rno-miR-30a-5p	down	up	Igf2r	down	up
rno-miR-30c-5p	down	up	Igfbp1	down	down
rno-miR-143-3p	up	down	Igfbp1	down	down
rno-miR-140-3p	down	up	Igfbp4	down	down
rno-miR-143-3p	up	down	Igfbp5	up	up
rno-miR-30c-5p	down	up	Igfbp7	down	down
rno-miR-30a-5p	down	up	Igfbp7	down	down
rno-miR-145-5p	down	up	Igsf6	down	down
rno-miR-30a-5p	down	up	Ik	up	up
rno-miR-30c-5p	down	up	Ik	up	up
rno-miR-140-3p	down	up	Il10	down	down
rno-miR-30c-5p	down	up	Il10	down	down
rno-miR-30a-5p	down	up	Il10	down	down
rno-miR-143-3p	up	down	Il11ra1	up	down
rno-miR-30a-5p	down	up	Il13ra1	up	down
rno-miR-30c-5p	down	up	Il13ra1	up	down
rno-miR-30a-5p	down	up	Il1b	down	down
rno-miR-140-3p	down	up	Il1rap	down	down
rno-miR-140-3p	down	up	Il1rl1	up	down
rno-miR-30c-5p	down	up	Il21r	up	down
rno-miR-30a-5p	down	up	Il21r	up	down
rno-miR-140-3p	down	up	Il22ra2	up	up
rno-miR-145-5p	down	up	Il23a	down	up
rno-miR-140-3p	down	up	Il6	down	down
rno-miR-30c-5p	down	up	Il6st	up	up
rno-miR-30a-5p	down	up	Il6st	up	up
rno-miR-30a-5p	down	up	Il8rb	up	down
rno-miR-30c-5p	down	up	Il8rb	up	down
rno-miR-143-3p	up	down	Ilkap	up	down
rno-miR-140-3p	down	up	Impad1	up	up
rno-miR-30a-5p	down	up	Ing3	up	up
rno-miR-145-5p	down	up	Ing3	up	up
rno-miR-30c-5p	down	up	Ing3	up	up
rno-miR-140-3p	down	up	Ino80c	up	up
rno-miR-143-3p	up	down	Ino80e	up	down
rno-miR-30a-5p	down	up	Inpp4a	up	down
rno-miR-30c-5p	down	up	Inpp4a	up	down
rno-miR-30a-5p	down	up	Inpp4b	up	up
rno-miR-30c-5p	down	up	Inpp4b	up	up
rno-miR-140-3p	down	up	Inpp4b	up	up
rno-miR-140-3p	down	up	Inpp5d	down	down
rno-miR-140-3p	down	up	Inppl1	up	up
rno-miR-145-5p	down	up	Insig1	up	down
rno-miR-143-3p	up	down	Insig1	up	down
rno-miR-30c-5p	down	up	Insig2	down	up
rno-miR-30a-5p	down	up	Insig2	down	up
rno-miR-140-3p	down	up	Insig2	down	up
rno-miR-30a-5p	down	up	Insl3	down	down
rno-miR-30c-5p	down	up	Insl3	down	down
rno-miR-30c-5p	down	up	Ints4	up	up
rno-miR-30a-5p	down	up	Ipmk	down	up
rno-miR-145-5p	down	up	Ipmk	down	up
rno-miR-30c-5p	down	up	Ipmk	down	up
rno-miR-143-3p	up	down	Irak2	up	down
rno-miR-145-5p	down	up	Irak2	up	down
rno-miR-145-5p	down	up	Ireb2	up	down
rno-miR-140-3p	down	up	Ireb2	up	down
rno-miR-30c-5p	down	up	Irf4	down	down
rno-miR-30a-5p	down	up	Irf4	down	down
rno-miR-143-3p	up	down	Irf7	up	down
rno-miR-145-5p	down	up	Irf9	up	down
rno-miR-30c-5p	down	up	Irs1	up	up
rno-miR-30a-5p	down	up	Irs1	up	up
rno-miR-145-5p	down	up	Irs2	up	down
rno-miR-30c-5p	down	up	Irs2	up	down
rno-miR-140-3p	down	up	Irx2	down	up
rno-miR-143-3p	up	down	Isg20l2	down	up
rno-miR-145-5p	down	up	Isg20l2	down	up
rno-miR-143-3p	up	down	Isoc1	down	up
rno-miR-140-3p	down	up	Isoc1	down	up
rno-miR-145-5p	down	up	Ispd	down	up
rno-miR-30c-5p	down	up	Ispd	down	up
rno-miR-30a-5p	down	up	Ispd	down	up
rno-miR-30c-5p	down	up	Itfg1	down	up
rno-miR-30a-5p	down	up	Itfg1	down	up
rno-miR-145-5p	down	up	Itfg3	up	down
rno-miR-30c-5p	down	up	Itga1	down	up
rno-miR-30a-5p	down	up	Itga1	down	up
rno-miR-145-5p	down	up	Itgbl1	down	down
rno-miR-145-5p	down	up	Itih3	down	up
rno-miR-30a-5p	down	up	Itm2a	down	up
rno-miR-30c-5p	down	up	Itm2a	down	up
rno-miR-145-5p	down	up	Itm2a	down	up
rno-miR-143-3p	up	down	Itm2b	down	up
rno-miR-30a-5p	down	up	Itm2b	down	up
rno-miR-30c-5p	down	up	Itm2b	down	up
rno-miR-145-5p	down	up	Itpka	up	down
rno-miR-143-3p	up	down	Itpkb	down	up
rno-miR-145-5p	down	up	Itpkb	down	up
rno-miR-143-3p	up	down	Itpr1	down	up
rno-miR-30a-5p	down	up	Jag1	down	down
rno-miR-30c-5p	down	up	Jag1	down	down
rno-miR-140-3p	down	up	Jag1	down	down
rno-miR-30a-5p	down	up	Jag2	up	up
rno-miR-145-5p	down	up	Jam3	up	up
rno-miR-30a-5p	down	up	Jam3	up	up
rno-miR-30c-5p	down	up	Jarid1a	up	down
rno-miR-30a-5p	down	up	Jarid1a	up	down
rno-miR-140-3p	down	up	Jmjd8	up	up
rno-miR-145-5p	down	up	Jmjd8	up	up
rno-miR-30a-5p	down	up	Josd1	down	down
rno-miR-30c-5p	down	up	Josd1	down	down
rno-miR-30c-5p	down	up	Jph4	up	up
rno-miR-30a-5p	down	up	Jph4	up	up
rno-miR-30a-5p	down	up	Jun	up	down
rno-miR-143-3p	up	down	Jun	up	down
rno-miR-30c-5p	down	up	Jun	up	down
rno-miR-30c-5p	down	up	Katnal1	down	down
rno-miR-30a-5p	down	up	Katnal1	down	down
rno-miR-145-5p	down	up	Katnal2	down	up
rno-miR-145-5p	down	up	Kazald1	down	up
rno-miR-30c-5p	down	up	Kazald1	down	up
rno-miR-140-3p	down	up	Kazald1	down	up
rno-miR-30a-5p	down	up	Kbtbd10	down	up
rno-miR-30c-5p	down	up	Kbtbd10	down	up
rno-miR-30c-5p	down	up	Kcna4	up	down
rno-miR-145-5p	down	up	Kcna4	up	down
rno-miR-143-3p	up	down	Kcna4	up	down
rno-miR-30a-5p	down	up	Kcna4	up	down
rno-miR-30a-5p	down	up	Kcnab1	down	up
rno-miR-140-3p	down	up	Kcnb1	up	up
rno-miR-30c-5p	down	up	Kcnb2	down	down
rno-miR-30a-5p	down	up	Kcnb2	down	down
rno-miR-143-3p	up	down	Kcnc2	up	down
rno-miR-30c-5p	down	up	Kcng3	up	up
rno-miR-30a-5p	down	up	Kcnh4	down	up
rno-miR-30c-5p	down	up	Kcnj14	down	up
rno-miR-140-3p	down	up	Kcnj14	down	up
rno-miR-145-5p	down	up	Kcnj8	down	down
rno-miR-30c-5p	down	up	Kcnk1	up	down
rno-miR-30a-5p	down	up	Kcnk1	up	down
rno-miR-140-3p	down	up	Kcnk6	down	up
rno-miR-30c-5p	down	up	Kcnk6	down	up
rno-miR-30a-5p	down	up	Kcnmb1	down	up
rno-miR-145-5p	down	up	Kcnmb4	up	down
rno-miR-145-5p	down	up	Kcnq3	down	down
rno-miR-30c-5p	down	up	Kcnv1	down	down
rno-miR-30a-5p	down	up	Kcnv1	down	down
rno-miR-145-5p	down	up	Kcnv1	down	down
rno-miR-143-3p	up	down	Kcnv1	down	down
rno-miR-145-5p	down	up	Kctd1	up	up
rno-miR-140-3p	down	up	Kctd11	down	up
rno-miR-143-3p	up	down	Kctd13	up	down
rno-miR-30c-5p	down	up	Kctd3	down	up
rno-miR-30c-5p	down	up	Kctd9	up	up
rno-miR-30a-5p	down	up	Kctd9	up	up
rno-miR-140-3p	down	up	Kdelc2	down	down
rno-miR-30c-5p	down	up	Kdm3a	up	up
rno-miR-30a-5p	down	up	Kdm3a	up	up
rno-miR-143-3p	up	down	Khk	down	down
rno-miR-140-3p	down	up	Kif1c	up	down
rno-miR-30a-5p	down	up	Kif3a	down	up
rno-miR-140-3p	down	up	Kit	up	up
rno-miR-30c-5p	down	up	Klf10	up	down
rno-miR-30a-5p	down	up	Klf10	up	down
rno-miR-30a-5p	down	up	Klf14	down	up
rno-miR-30c-5p	down	up	Klf14	down	up
rno-miR-140-3p	down	up	Klf15	up	down
rno-miR-140-3p	down	up	Klf4	down	down
rno-miR-145-5p	down	up	Klf4	down	down
rno-miR-30a-5p	down	up	Klf5	up	down
rno-miR-30c-5p	down	up	Klf5	up	down
rno-miR-140-3p	down	up	Klf5	up	down
rno-miR-143-3p	up	down	Klf5	up	down
rno-miR-145-5p	down	up	Klf5	up	down
rno-miR-145-5p	down	up	Klf6	up	down
rno-miR-30c-5p	down	up	Klhdc2	down	up
rno-miR-30a-5p	down	up	Klhdc2	down	up
rno-miR-30a-5p	down	up	Klhl12	up	up
rno-miR-30a-5p	down	up	Klhl13	down	up
rno-miR-30c-5p	down	up	Klhl20	up	up
rno-miR-30a-5p	down	up	Klhl20	up	up
rno-miR-145-5p	down	up	Klhl38	up	up
rno-miR-140-3p	down	up	Klhl38	up	up
rno-miR-140-3p	down	up	Klra2	down	down
rno-miR-143-3p	up	down	Klra2	down	down
rno-miR-30a-5p	down	up	Klra2	down	down
rno-miR-30c-5p	down	up	Klra2	down	down
rno-miR-145-5p	down	up	Klrc2	up	down
rno-miR-143-3p	up	down	Klrc2	up	down
rno-miR-30c-5p	down	up	Klrd1	up	down
rno-miR-30a-5p	down	up	Klrd1	up	down
rno-miR-140-3p	down	up	Kpna1	up	up
rno-miR-30c-5p	down	up	Kpna1	up	up
rno-miR-140-3p	down	up	Kpna2	down	up
rno-miR-143-3p	up	down	Kpna3	up	up
rno-miR-30c-5p	down	up	Kpna3	up	up
rno-miR-140-3p	down	up	Krcc1	up	up
rno-miR-30c-5p	down	up	Krcc1	up	up
rno-miR-30a-5p	down	up	Krcc1	up	up
rno-miR-143-3p	up	down	Krt1-5	down	up
rno-miR-145-5p	down	up	Krt1-5	down	up
rno-miR-140-3p	down	up	Krt84	down	up
rno-miR-140-3p	down	up	L1cam	down	down
rno-miR-145-5p	down	up	Lamb2	up	up
rno-miR-140-3p	down	up	Lamb3	down	up
rno-miR-143-3p	up	down	Lamc2	up	down
rno-miR-145-5p	down	up	Lamp2	up	down
rno-miR-30a-5p	down	up	Lamp3	down	up
rno-miR-30c-5p	down	up	Lamp3	down	up
rno-miR-143-3p	up	down	Laptm4a	up	up
rno-miR-140-3p	down	up	Laptm4b	up	up
rno-miR-30a-5p	down	up	Larp1b	down	up
rno-miR-145-5p	down	up	Larp1b	down	up
rno-miR-30c-5p	down	up	Larp1b	down	up
rno-miR-143-3p	up	down	Lass2	up	down
rno-miR-145-5p	down	up	Lat	up	down
rno-miR-140-3p	down	up	Lbp	down	down
rno-miR-143-3p	up	down	Lca5	up	down
rno-miR-30c-5p	down	up	Lcmt1	up	up
rno-miR-30a-5p	down	up	Lcmt1	up	up
rno-miR-30c-5p	down	up	Lcp1	down	down
rno-miR-30a-5p	down	up	Lcp1	down	down
rno-miR-140-3p	down	up	Lcp1	down	down
rno-miR-30c-5p	down	up	Lcp2	down	down
rno-miR-30a-5p	down	up	Lcp2	down	down
rno-miR-143-3p	up	down	Lcp2	down	down
rno-miR-140-3p	down	up	Ldha	down	up
rno-miR-30a-5p	down	up	Ldhb	down	up
rno-miR-30c-5p	down	up	Ldhb	down	up
rno-miR-143-3p	up	down	Leprot	down	up
rno-miR-145-5p	down	up	Leprot	down	up
rno-miR-140-3p	down	up	Letm1	down	up
rno-miR-143-3p	up	down	Lfng	down	down
rno-miR-140-3p	down	up	Lgals3	down	down
rno-miR-30c-5p	down	up	Lgals8	down	up
rno-miR-30a-5p	down	up	Lgals8	down	up
rno-miR-30c-5p	down	up	Lgi1	down	up
rno-miR-30a-5p	down	up	Lgi1	down	up
rno-miR-145-5p	down	up	Lgi4	down	down
rno-miR-140-3p	down	up	Lhfpl5	up	down
rno-miR-30c-5p	down	up	Lhx8	down	down
rno-miR-30a-5p	down	up	Lhx8	down	down
rno-miR-143-3p	up	down	Lig1	down	up
rno-miR-30a-5p	down	up	Limch1	up	up
rno-miR-30c-5p	down	up	Limch1	up	up
rno-miR-30a-5p	down	up	Limd2	up	down
rno-miR-30c-5p	down	up	Limd2	up	down
rno-miR-143-3p	up	down	Limk1	up	down
rno-miR-145-5p	down	up	Lims2	down	up
rno-miR-140-3p	down	up	Lin7a	down	up
rno-miR-30c-5p	down	up	Lipa	up	up
rno-miR-30a-5p	down	up	Lipa	up	up
rno-miR-30a-5p	down	up	Lipf	down	up
rno-miR-30c-5p	down	up	Lipf	down	up
rno-miR-140-3p	down	up	Lkap	down	up
rno-miR-143-3p	up	down	Lkap	down	up
rno-miR-30a-5p	down	up	Lmbr1l	down	up
rno-miR-30c-5p	down	up	Lmbr1l	down	up
rno-miR-30c-5p	down	up	Lmo4	down	up
rno-miR-143-3p	up	down	Lmo4	down	up
rno-miR-140-3p	down	up	LMO7	down	up
rno-miR-143-3p	up	down	Lnpep	up	up
rno-miR-145-5p	down	up	Lnpep	up	up
rno-miR-140-3p	down	up	LOC100192313	up	up
rno-miR-145-5p	down	up	LOC100233213	up	down
rno-miR-30c-5p	down	up	LOC100366173	up	down
rno-miR-30a-5p	down	up	LOC100366173	up	down
rno-miR-145-5p	down	up	LOC291758	down	down
rno-miR-30a-5p	down	up	LOC292199	up	up
rno-miR-30c-5p	down	up	LOC292199	up	up
rno-miR-145-5p	down	up	LOC292543	up	down
rno-miR-30a-5p	down	up	LOC296884	down	down
rno-miR-30c-5p	down	up	LOC297756	down	up
rno-miR-145-5p	down	up	LOC302680	up	down
rno-miR-140-3p	down	up	LOC313672	down	down
rno-miR-145-5p	down	up	LOC362419	up	up
rno-miR-143-3p	up	down	LOC365778	down	up
rno-miR-30a-5p	down	up	LOC365791	down	up
rno-miR-30c-5p	down	up	LOC365791	down	up
rno-miR-140-3p	down	up	LOC378467	down	down
rno-miR-30c-5p	down	up	LOC497978	up	down
rno-miR-145-5p	down	up	LOC497978	up	down
rno-miR-30a-5p	down	up	LOC497978	up	down
rno-miR-30c-5p	down	up	LOC498145	down	up
rno-miR-30a-5p	down	up	LOC498145	down	up
rno-miR-145-5p	down	up	LOC498265	down	down
rno-miR-143-3p	up	down	LOC498339	down	down
rno-miR-30a-5p	down	up	LOC498350	down	up
rno-miR-30c-5p	down	up	LOC498350	down	up
rno-miR-140-3p	down	up	LOC498400	down	down
rno-miR-143-3p	up	down	LOC498400	down	down
rno-miR-30a-5p	down	up	LOC498606	up	down
rno-miR-30c-5p	down	up	LOC498606	up	down
rno-miR-143-3p	up	down	LOC498750	down	up
rno-miR-145-5p	down	up	LOC499339	down	down
rno-miR-145-5p	down	up	LOC499602	down	up
rno-miR-140-3p	down	up	LOC499746	down	up
rno-miR-140-3p	down	up	LOC500300	up	down
rno-miR-143-3p	up	down	LOC500392	down	up
rno-miR-30a-5p	down	up	LOC500532	up	down
rno-miR-30c-5p	down	up	LOC500532	up	down
rno-miR-145-5p	down	up	LOC56764	up	up
rno-miR-143-3p	up	down	LOC56764	up	up
rno-miR-140-3p	down	up	LOC606294	up	up
rno-miR-30a-5p	down	up	LOC619574	down	down
rno-miR-30c-5p	down	up	LOC619574	down	down
rno-miR-30c-5p	down	up	LOC680039	up	down
rno-miR-30a-5p	down	up	LOC680531	up	up
rno-miR-30c-5p	down	up	LOC680531	up	up
rno-miR-143-3p	up	down	LOC680531	up	up
rno-miR-30c-5p	down	up	LOC681383	up	down
rno-miR-143-3p	up	down	LOC681849	up	up
rno-miR-143-3p	up	down	LOC682404	up	down
rno-miR-143-3p	up	down	LOC683460	up	up
rno-miR-143-3p	up	down	LOC683598	up	down
rno-miR-145-5p	down	up	LOC683788	down	down
rno-miR-140-3p	down	up	LOC684871	up	up
rno-miR-145-5p	down	up	LOC685045	down	down
rno-miR-140-3p	down	up	LOC685406	down	up
rno-miR-140-3p	down	up	LOC685580	up	up
rno-miR-140-3p	down	up	LOC685634	down	up
rno-miR-140-3p	down	up	LOC689919	up	down
rno-miR-30a-5p	down	up	LOC690000	up	up
rno-miR-30a-5p	down	up	LOC691130	up	down
rno-miR-143-3p	up	down	LOC691661	down	up
rno-miR-30a-5p	down	up	LOC691729	down	up
rno-miR-30c-5p	down	up	LOC691729	down	up
rno-miR-140-3p	down	up	LOC691960	up	down
rno-miR-30c-5p	down	up	Lox	down	down
rno-miR-30a-5p	down	up	Lox	down	down
rno-miR-145-5p	down	up	Lox	down	down
rno-miR-30c-5p	down	up	Loxl1	down	up
rno-miR-30a-5p	down	up	Lpar1	down	up
rno-miR-140-3p	down	up	Lpar1	down	up
rno-miR-143-3p	up	down	Lphn2	down	up
rno-miR-145-5p	down	up	Lpin3	up	down
rno-miR-145-5p	down	up	Lpl	up	up
rno-miR-30a-5p	down	up	Lrfn2	down	up
rno-miR-30c-5p	down	up	Lrfn2	down	up
rno-miR-143-3p	up	down	Lrp3	up	up
rno-miR-30c-5p	down	up	Lrp3	up	up
rno-miR-30a-5p	down	up	Lrp3	up	up
rno-miR-30a-5p	down	up	Lrp4	up	up
rno-miR-143-3p	up	down	Lrrc16a	down	down
rno-miR-30c-5p	down	up	Lrrc17	down	up
rno-miR-30a-5p	down	up	Lrrc17	down	up
rno-miR-140-3p	down	up	Lrrc23	down	down
rno-miR-143-3p	up	down	Lrrc23	down	down
rno-miR-30a-5p	down	up	Lrrc36	down	down
rno-miR-30c-5p	down	up	Lrrc36	down	down
rno-miR-30a-5p	down	up	Lrrc40	down	up
rno-miR-30c-5p	down	up	Lrrc40	down	up
rno-miR-140-3p	down	up	Lrrc42	down	up
rno-miR-30a-5p	down	up	Lrrc57	up	up
rno-miR-30c-5p	down	up	Lrrc57	up	up
rno-miR-30c-5p	down	up	Lrrc63	up	down
rno-miR-30a-5p	down	up	Lrrc63	up	down
rno-miR-30a-5p	down	up	Lrrc8d	down	up
rno-miR-30c-5p	down	up	Lrrc8d	down	up
rno-miR-140-3p	down	up	Lrriq3	down	up
rno-miR-145-5p	down	up	Lrrn3	down	down
rno-miR-140-3p	down	up	Lrrn3	down	down
rno-miR-30c-5p	down	up	Lsamp	up	up
rno-miR-30a-5p	down	up	Lsamp	up	up
rno-miR-30a-5p	down	up	Lsp1	down	down
rno-miR-145-5p	down	up	Lta	up	down
rno-miR-143-3p	up	down	Ltbp2	down	up
rno-miR-30c-5p	down	up	Lum	down	up
rno-miR-30a-5p	down	up	Lum	down	up
rno-miR-30a-5p	down	up	Lypla1	up	up
rno-miR-140-3p	down	up	Lypla1	up	up
rno-miR-30c-5p	down	up	Lypla1	up	up
rno-miR-143-3p	up	down	Lyst	up	down
rno-miR-140-3p	down	up	Lyz2	down	down
rno-miR-145-5p	down	up	Lyz2	down	down
rno-miR-145-5p	down	up	Lzic	up	down
rno-miR-140-3p	down	up	Mad2l1bp	up	up
rno-miR-140-3p	down	up	Maf1	up	down
rno-miR-30c-5p	down	up	Mafb	up	down
rno-miR-30a-5p	down	up	Mafb	up	down
rno-miR-30a-5p	down	up	Mafg	up	up
rno-miR-30c-5p	down	up	Mafg	up	up
rno-miR-145-5p	down	up	Mag	up	down
rno-miR-140-3p	down	up	Mag	up	down
rno-miR-30c-5p	down	up	Maged2	down	up
rno-miR-30a-5p	down	up	Mageh1	up	down
rno-miR-30c-5p	down	up	Mageh1	up	down
rno-miR-30c-5p	down	up	Magi3	down	up
rno-miR-145-5p	down	up	Mal2	up	up
rno-miR-140-3p	down	up	Mal2	up	up
rno-miR-143-3p	up	down	Mal2	up	up
rno-miR-30c-5p	down	up	Maml1	up	down
rno-miR-30a-5p	down	up	Maml1	up	down
rno-miR-143-3p	up	down	Man1a1	down	down
rno-miR-30a-5p	down	up	Man1a2	up	up
rno-miR-30c-5p	down	up	Man1a2	up	up
rno-miR-30a-5p	down	up	Man2a1	down	down
rno-miR-140-3p	down	up	Maob	down	up
rno-miR-145-5p	down	up	Maob	down	up
rno-miR-143-3p	up	down	Map1a	down	up
rno-miR-140-3p	down	up	Map1lc3a	up	down
rno-miR-30a-5p	down	up	Map2k1	up	up
rno-miR-30c-5p	down	up	Map2k1	up	up
rno-miR-140-3p	down	up	Map2k1	up	up
rno-miR-143-3p	up	down	Map2k5	up	up
rno-miR-140-3p	down	up	Map2k6	up	up
rno-miR-30c-5p	down	up	Map3k12	down	up
rno-miR-30a-5p	down	up	Map3k12	down	up
rno-miR-140-3p	down	up	Map3k7ip2	down	up
rno-miR-145-5p	down	up	Mapk1	up	up
rno-miR-143-3p	up	down	Mapk1	up	up
rno-miR-143-3p	up	down	Mapk13	up	up
rno-miR-30a-5p	down	up	Mapk6	down	up
rno-miR-30c-5p	down	up	Mapk6	down	up
rno-miR-143-3p	up	down	Mapk9	down	up
rno-miR-140-3p	down	up	Mapkapk3	down	down
rno-miR-143-3p	up	down	Mapkapk3	down	down
rno-miR-145-5p	down	up	Mapkapk3	down	down
rno-miR-145-5p	down	up	Mapkapk5	up	up
rno-miR-30a-5p	down	up	Mapre1	down	down
rno-miR-140-3p	down	up	Mapre1	down	down
rno-miR-30c-5p	down	up	Mapre1	down	down
rno-miR-140-3p	down	up	Mapre3	up	up
rno-miR-140-3p	down	up	Marcks	down	down
rno-miR-143-3p	up	down	Mat1a	up	down
rno-miR-145-5p	down	up	Matk	up	down
rno-miR-143-3p	up	down	Matr3	up	down
rno-miR-140-3p	down	up	Matr3	up	down
rno-miR-30c-5p	down	up	Matr3	up	down
rno-miR-145-5p	down	up	Matr3	up	down
rno-miR-30a-5p	down	up	Matr3	up	down
rno-miR-140-3p	down	up	Max	down	down
rno-miR-143-3p	up	down	Mb	up	down
rno-miR-145-5p	down	up	Mbl2	down	down
rno-miR-30c-5p	down	up	Mbnl3	down	up
rno-miR-30a-5p	down	up	Mbnl3	down	up
rno-miR-145-5p	down	up	Mbp	up	down
rno-miR-140-3p	down	up	Mc4r	down	up
rno-miR-143-3p	up	down	Mc5r	down	up
rno-miR-143-3p	up	down	Mccc1	down	up
rno-miR-143-3p	up	down	Mdga2	down	down
rno-miR-140-3p	down	up	Med17	down	down
rno-miR-140-3p	down	up	Med24	down	up
rno-miR-140-3p	down	up	Med4	up	up
rno-miR-140-3p	down	up	Mefv	down	down
rno-miR-145-5p	down	up	Mefv	down	down
rno-miR-140-3p	down	up	Meis2	up	up
rno-miR-143-3p	up	down	Men1	down	down
rno-miR-140-3p	down	up	Mep1a	down	down
rno-miR-143-3p	up	down	Mesdc1	down	up
rno-miR-145-5p	down	up	Mesdc1	down	up
rno-miR-30a-5p	down	up	Mesdc2	up	up
rno-miR-30c-5p	down	up	Mesdc2	up	up
rno-miR-30c-5p	down	up	Met	down	down
rno-miR-30c-5p	down	up	Mex3b	down	up
rno-miR-30a-5p	down	up	Mex3b	down	up
rno-miR-145-5p	down	up	Mgat1	down	down
rno-miR-30c-5p	down	up	MGC105567	down	down
rno-miR-145-5p	down	up	MGC105567	down	down
rno-miR-30a-5p	down	up	MGC112830	down	up
rno-miR-30c-5p	down	up	MGC112830	down	up
rno-miR-30c-5p	down	up	MGC114246	up	down
rno-miR-30a-5p	down	up	MGC114246	up	down
rno-miR-30a-5p	down	up	MGC114520	up	down
rno-miR-30c-5p	down	up	MGC114520	up	down
rno-miR-145-5p	down	up	MGC114520	up	down
rno-miR-30a-5p	down	up	MGC114529	down	up
rno-miR-143-3p	up	down	MGC114529	down	up
rno-miR-30c-5p	down	up	MGC114529	down	up
rno-miR-143-3p	up	down	MGC116121	down	up
rno-miR-30c-5p	down	up	MGC125002	down	up
rno-miR-30a-5p	down	up	MGC72974	up	up
rno-miR-30c-5p	down	up	MGC72974	up	up
rno-miR-143-3p	up	down	MGC72974	up	up
rno-miR-143-3p	up	down	MGC94192	down	down
rno-miR-30a-5p	down	up	MGC94199	up	down
rno-miR-30c-5p	down	up	MGC94282	down	up
rno-miR-145-5p	down	up	MGC95152	up	down
rno-miR-30c-5p	down	up	Mgea5	up	down
rno-miR-30c-5p	down	up	Mgp	down	down
rno-miR-30a-5p	down	up	Mgp	down	down
rno-miR-140-3p	down	up	Mgst1	up	down
rno-miR-145-5p	down	up	Mgst2	up	down
rno-miR-30c-5p	down	up	Mia	down	down
rno-miR-30c-5p	down	up	Mical1	up	up
rno-miR-30a-5p	down	up	Mical1	up	up
rno-miR-30a-5p	down	up	Mid1ip1	up	down
rno-miR-140-3p	down	up	Mid1ip1	up	down
rno-miR-30c-5p	down	up	Mid1ip1	up	down
rno-miR-30c-5p	down	up	Mier3	up	down
rno-miR-30a-5p	down	up	Mier3	up	down
rno-miR-140-3p	down	up	Mif4gd	down	up
rno-miR-140-3p	down	up	Mina	up	up
rno-miR-30c-5p	down	up	Mitd1	up	down
rno-miR-30a-5p	down	up	Mitd1	up	down
rno-miR-145-5p	down	up	Mks1	up	up
rno-miR-30a-5p	down	up	Mllt10	up	up
rno-miR-140-3p	down	up	Mllt10	up	up
rno-miR-30c-5p	down	up	Mllt10	up	up
rno-miR-143-3p	up	down	Mllt3	up	down
rno-miR-145-5p	down	up	Mllt3	up	down
rno-miR-30a-5p	down	up	Mllt3	up	down
rno-miR-140-3p	down	up	Mllt3	up	down
rno-miR-140-3p	down	up	Mmadhc	up	up
rno-miR-30c-5p	down	up	Mmd	down	down
rno-miR-30a-5p	down	up	Mmd	down	down
rno-miR-30a-5p	down	up	Mme	up	up
rno-miR-30c-5p	down	up	Mme	up	up
rno-miR-145-5p	down	up	Mmp11	down	down
rno-miR-140-3p	down	up	Mmp9	up	down
rno-miR-30c-5p	down	up	Mnat1	down	up
rno-miR-30a-5p	down	up	Mnat1	down	up
rno-miR-143-3p	up	down	Mns1	up	up
rno-miR-30c-5p	down	up	Mobkl3	down	up
rno-miR-145-5p	down	up	Mobkl3	down	up
rno-miR-30a-5p	down	up	Mobkl3	down	up
rno-miR-30c-5p	down	up	Mospd1	up	up
rno-miR-30a-5p	down	up	Mospd1	up	up
rno-miR-30a-5p	down	up	Mospd3	down	down
rno-miR-30c-5p	down	up	Mospd3	down	down
rno-miR-30a-5p	down	up	Mpp7	up	up
rno-miR-145-5p	down	up	Mppe1	up	down
rno-miR-145-5p	down	up	Mrgpre	down	down
rno-miR-143-3p	up	down	mrpl24	down	up
rno-miR-143-3p	up	down	Mrpl47	down	up
rno-miR-145-5p	down	up	Mrps18b	up	up
rno-miR-140-3p	down	up	Mrps7	down	up
rno-miR-140-3p	down	up	Mrrf	up	down
rno-miR-140-3p	down	up	Mrs2	down	up
rno-miR-30c-5p	down	up	Ms4a6b	down	down
rno-miR-145-5p	down	up	Ms4a7	down	down
rno-miR-140-3p	down	up	Msn	up	down
rno-miR-140-3p	down	up	Msrb2	up	up
rno-miR-140-3p	down	up	Msx1	down	up
rno-miR-30a-5p	down	up	Mta1	up	down
rno-miR-30c-5p	down	up	Mta1	up	down
rno-miR-30c-5p	down	up	Mtdh	up	down
rno-miR-30a-5p	down	up	Mtdh	up	down
rno-miR-30c-5p	down	up	Mterfd1	down	up
rno-miR-30a-5p	down	up	Mterfd1	down	up
rno-miR-30a-5p	down	up	Mtfmt	up	down
rno-miR-143-3p	up	down	Mthfd1	up	up
rno-miR-145-5p	down	up	Mthfd1l	down	up
rno-miR-30c-5p	down	up	Mthfs	down	up
rno-miR-30a-5p	down	up	Mtmr6	up	up
rno-miR-30c-5p	down	up	Mtmr6	up	up
rno-miR-145-5p	down	up	Mtnr1b	down	up
rno-miR-143-3p	up	down	Mtor	up	up
rno-miR-145-5p	down	up	Mtp18	down	up
rno-miR-30c-5p	down	up	Mtp18	down	up
rno-miR-143-3p	up	down	Mtvr2	up	down
rno-miR-30c-5p	down	up	Mtx1	down	up
rno-miR-30a-5p	down	up	Mtx1	down	up
rno-miR-143-3p	up	down	Mudeng	down	up
rno-miR-143-3p	up	down	Mus81	up	up
rno-miR-140-3p	down	up	Mus81	up	up
rno-miR-30c-5p	down	up	Mx1	up	down
rno-miR-30a-5p	down	up	Mx1	up	down
rno-miR-140-3p	down	up	Mxra8	down	up
rno-miR-145-5p	down	up	Myc	up	down
rno-miR-30c-5p	down	up	Mycn	down	up
rno-miR-30a-5p	down	up	Mycn	down	up
rno-miR-30c-5p	down	up	Myf5	down	down
rno-miR-143-3p	up	down	Myg1	up	down
rno-miR-30c-5p	down	up	Myh10	down	up
rno-miR-30a-5p	down	up	Myh10	down	up
rno-miR-30a-5p	down	up	Myh11	down	up
rno-miR-143-3p	up	down	Mynn	up	up
rno-miR-145-5p	down	up	Myo1b	up	up
rno-miR-30a-5p	down	up	Myo5a	down	down
rno-miR-140-3p	down	up	Myoc	up	up
rno-miR-140-3p	down	up	Myog	down	down
rno-miR-143-3p	up	down	Myst2	down	up
rno-miR-145-5p	down	up	Myst3	up	down
rno-miR-30c-5p	down	up	N4bp2l2	up	up
rno-miR-30a-5p	down	up	N4bp2l2	up	up
rno-miR-145-5p	down	up	Naaa	down	down
rno-miR-145-5p	down	up	Nab2	down	down
rno-miR-30a-5p	down	up	Nadsyn1	down	up
rno-miR-30a-5p	down	up	Naga	up	down
rno-miR-145-5p	down	up	Nanp	up	down
rno-miR-30c-5p	down	up	Nap1l1	down	up
rno-miR-30a-5p	down	up	Nap1l1	down	up
rno-miR-140-3p	down	up	Nap1l1	down	up
rno-miR-143-3p	up	down	Nap1l4	up	up
rno-miR-30c-5p	down	up	Nap1l5	up	up
rno-miR-30a-5p	down	up	Nap1l5	up	up
rno-miR-145-5p	down	up	Naprt1	down	up
rno-miR-30c-5p	down	up	Narf	up	up
rno-miR-145-5p	down	up	Narf	up	up
rno-miR-143-3p	up	down	Narfl	down	up
rno-miR-145-5p	down	up	Nat15	up	up
rno-miR-30c-5p	down	up	Nbr1	up	up
rno-miR-30c-5p	down	up	Ncbp1	down	up
rno-miR-30a-5p	down	up	Ndel1	down	down
rno-miR-30c-5p	down	up	Ndel1	down	down
rno-miR-30a-5p	down	up	Ndfip1	up	up
rno-miR-143-3p	up	down	Ndfip1	up	up
rno-miR-145-5p	down	up	Ndfip1	up	up
rno-miR-30a-5p	down	up	Ndn	down	up
rno-miR-30c-5p	down	up	Ndn	down	up
rno-miR-145-5p	down	up	Ndn	down	up
rno-miR-143-3p	up	down	Ndnl2	up	up
rno-miR-143-3p	up	down	Ndrg2	down	down
rno-miR-143-3p	up	down	Ndst1	down	up
rno-miR-140-3p	down	up	Ndst1	down	up
rno-miR-143-3p	up	down	Ndufaf3	up	up
rno-miR-145-5p	down	up	Ndufv1	down	up
rno-miR-143-3p	up	down	Ndufv2	down	up
rno-miR-145-5p	down	up	Ndufv2	down	up
rno-miR-30a-5p	down	up	Necap1	down	up
[truncated: 1,686 more rows]

## Sheet: microRNA_DE_target
mirna_name	microRNA_1vs2	microRNA_2vs3	genesymbol	1vs2	2vs3
rno-miR-140-3p	down	up	Adh7	up	down
rno-miR-140-3p	down	up	Angptl4	up	down
rno-miR-140-3p	down	up	Aplnr	down	up
rno-miR-140-3p	down	up	Cfl1	up	down
rno-miR-140-3p	down	up	Cited2	up	down
rno-miR-140-3p	down	up	Col5a3	down	up
rno-miR-140-3p	down	up	Crem	up	down
rno-miR-140-3p	down	up	Ddit4	up	down
rno-miR-140-3p	down	up	Dpep1	up	down
rno-miR-140-3p	down	up	Egr1	up	down
rno-miR-140-3p	down	up	Eif5a	up	down
rno-miR-140-3p	down	up	Fam198b	down	up
rno-miR-140-3p	down	up	Fos	up	down
rno-miR-140-3p	down	up	Gdi2	up	down
rno-miR-140-3p	down	up	Id4	up	down
rno-miR-140-3p	down	up	Irx2	down	up
rno-miR-140-3p	down	up	Kazald1	down	up
rno-miR-140-3p	down	up	Mcf2l	up	down
rno-miR-140-3p	down	up	Mmp9	up	down
rno-miR-140-3p	down	up	Polm	up	down
rno-miR-140-3p	down	up	Pros1	up	down
rno-miR-140-3p	down	up	Sumo1	up	down
rno-miR-140-3p	down	up	Tsc22d3	up	down
rno-miR-140-3p	down	up	Ywhag	up	down
rno-miR-143-3p	up	down	Adamts1	up	down
rno-miR-143-3p	up	down	Alx3	down	up
rno-miR-143-3p	up	down	Apold1	up	down
rno-miR-143-3p	up	down	Arf6	up	down
rno-miR-143-3p	up	down	Camk2d	down	up
rno-miR-143-3p	up	down	Cd82	up	down
rno-miR-143-3p	up	down	Col5a3	down	up
rno-miR-143-3p	up	down	Crem	up	down
rno-miR-143-3p	up	down	Egr1	up	down
rno-miR-143-3p	up	down	Fam198b	down	up
rno-miR-143-3p	up	down	Fmo2	up	down
rno-miR-143-3p	up	down	Glul	up	down
rno-miR-143-3p	up	down	Mat1a	up	down
rno-miR-143-3p	up	down	Nppa	down	down
rno-miR-143-3p	up	down	Npy	down	up
rno-miR-143-3p	up	down	Nr4a3	up	down
rno-miR-143-3p	up	down	Obp3	down	up
rno-miR-143-3p	up	down	Otud5	up	down
rno-miR-143-3p	up	down	Rasd1	up	down
rno-miR-143-3p	up	down	RGD1359349	up	down
rno-miR-143-3p	up	down	Spdya	up	down
rno-miR-143-3p	up	down	Sumo1	up	down
rno-miR-143-3p	up	down	Tsc22d3	up	down
rno-miR-143-3p	up	down	Vwa5a	up	down
rno-miR-143-3p	up	down	Wee1	up	down
rno-miR-143-3p	up	down	Xiap	up	down
rno-miR-145-5p	down	up	Cdo1	up	down
rno-miR-145-5p	down	up	Cited2	up	down
rno-miR-145-5p	down	up	Egr1	up	down
rno-miR-145-5p	down	up	Fbn1	down	up
rno-miR-145-5p	down	up	Gata6	up	up
rno-miR-145-5p	down	up	Gdf10	down	down
rno-miR-145-5p	down	up	Irs2	up	down
rno-miR-145-5p	down	up	Kazald1	down	up
rno-miR-145-5p	down	up	Plekha3	up	down
rno-miR-145-5p	down	up	Rasd1	up	down
rno-miR-145-5p	down	up	Slmap	up	down
rno-miR-145-5p	down	up	Smad1	up	down
rno-miR-145-5p	down	up	Sumo1	up	down
rno-miR-145-5p	down	up	Tinagl1	up	down
rno-miR-145-5p	down	up	Tnfrsf11b	down	down
rno-miR-145-5p	down	up	Txnrd1	up	down
rno-miR-145-5p	down	up	Ythdf2	up	down
rno-miR-30a-5p	down	up	Adra1d	down	up
rno-miR-30a-5p	down	up	Akap1	up	down
rno-miR-30a-5p	down	up	Arntl	down	up
rno-miR-30a-5p	down	up	Asah1	up	down
rno-miR-30a-5p	down	up	Cacna1c	up	down
rno-miR-30a-5p	down	up	Camk2d	down	up
rno-miR-30a-5p	down	up	Cdh19	up	down
rno-miR-30a-5p	down	up	Cdo1	up	down
rno-miR-30a-5p	down	up	Cebpb	up	down
rno-miR-30a-5p	down	up	Chka	up	down
rno-miR-30a-5p	down	up	Cldnd1	up	down
rno-miR-30a-5p	down	up	Coq10b	up	down
rno-miR-30a-5p	down	up	Ddit4	up	down
rno-miR-30a-5p	down	up	Eml4	up	down
rno-miR-30a-5p	down	up	Fam198b	down	up
rno-miR-30a-5p	down	up	Fos	up	down
rno-miR-30a-5p	down	up	Id4	up	down
rno-miR-30a-5p	down	up	Kcnab1	down	up
rno-miR-30a-5p	down	up	Klrd1	up	down
rno-miR-30a-5p	down	up	Lum	down	up
rno-miR-30a-5p	down	up	Mcf2l	up	down
rno-miR-30a-5p	down	up	Mta1	up	down
rno-miR-30a-5p	down	up	Mycn	down	up
rno-miR-30a-5p	down	up	Npy	down	up
rno-miR-30a-5p	down	up	Per2	up	down
rno-miR-30a-5p	down	up	Plekha3	up	down
rno-miR-30a-5p	down	up	Pros1	up	down
rno-miR-30a-5p	down	up	Rasd1	up	down
rno-miR-30a-5p	down	up	RGD1305455	up	down
rno-miR-30a-5p	down	up	Slc3a1	up	down
rno-miR-30a-5p	down	up	Smad1	up	down
rno-miR-30a-5p	down	up	Sqle	down	up
rno-miR-30a-5p	down	up	Sumo1	up	down
rno-miR-30a-5p	down	up	Tmpo	up	down
rno-miR-30a-5p	down	up	Tnfrsf11b	down	down
rno-miR-30a-5p	down	up	Zbtb44	up	down
rno-miR-30c-5p	down	up	Adra1d	down	up
rno-miR-30c-5p	down	up	Akap1	up	down
rno-miR-30c-5p	down	up	Arntl	down	up
rno-miR-30c-5p	down	up	Asah1	up	down
rno-miR-30c-5p	down	up	Camk2d	down	up
rno-miR-30c-5p	down	up	Ccl3	up	down
rno-miR-30c-5p	down	up	Cdh19	up	down
rno-miR-30c-5p	down	up	Cdo1	up	down
rno-miR-30c-5p	down	up	Chka	up	down
rno-miR-30c-5p	down	up	Cldnd1	up	down
rno-miR-30c-5p	down	up	Coq10b	up	down
rno-miR-30c-5p	down	up	Ddit4	up	down
rno-miR-30c-5p	down	up	Eml4	up	down
rno-miR-30c-5p	down	up	Fos	up	down
rno-miR-30c-5p	down	up	Gdf10	down	down
rno-miR-30c-5p	down	up	Id4	up	down
rno-miR-30c-5p	down	up	Irs2	up	down
rno-miR-30c-5p	down	up	Kazald1	down	up
rno-miR-30c-5p	down	up	Klrd1	up	down
rno-miR-30c-5p	down	up	LOC680039	up	down
rno-miR-30c-5p	down	up	Lum	down	up
rno-miR-30c-5p	down	up	Mcf2l	up	down
rno-miR-30c-5p	down	up	Mta1	up	down
rno-miR-30c-5p	down	up	Mycn	down	up
rno-miR-30c-5p	down	up	Npy	down	up
rno-miR-30c-5p	down	up	Per2	up	down
rno-miR-30c-5p	down	up	Plekha3	up	down
rno-miR-30c-5p	down	up	Pros1	up	down
rno-miR-30c-5p	down	up	RGD1305455	up	down
rno-miR-30c-5p	down	up	Slc3a1	up	down
rno-miR-30c-5p	down	up	Smad1	up	down
rno-miR-30c-5p	down	up	Sqle	down	up
rno-miR-30c-5p	down	up	Tmpo	up	down
rno-miR-30c-5p	down	up	Tnfrsf11b	down	down
rno-miR-30c-5p	down	up	Zbtb44	up	down

## Sheet: 统计结果
mirna_name	Unique Target Genes	Total DE Target Genes	Target Genes that are DE, %
rno-miR-140-3p	652	24	3.68
rno-miR-143-3p	618	26	4.21
rno-miR-145-5p	610	17	2.79
rno-miR-30a-5p	898	36	4.01
rno-miR-30c-5p	907	35	3.86
